# Supplementary material for: The Tissue-Specific RNA Binding Protein T-STAR Controls Regional Splicing Patterns of Neurexin Pre-mRNAs in the Brain
Source: PLoS Genet. 2013 Apr 25;9(4):e1003474. doi: 10.1371/journal.pgen.1003474 (PMC3636136; doi:10.1371/journal.pgen.1003474)
Supplement: Dataset S1 — Complete dataset from transcriptome-wide analysis of splicing in the wild type and Khdrbs3−/− brain, including details of the 792 alternative splicing events in our screen. Columns: a. Gene name; b. splicing event type; c–e splicing event details; These columns give 150 nucleotides of upstream and downstream intronic sequence plus the exon sequence for cassette exons. For alternative 5′ and 3′ sites the two splice sites and adjacent sequence are given; f–i gives the primer sequences and short and long product sizes expected; j and k give the percentage spliced in (psi) values for the wild type and KO brain. Psi = concentration of the long form dividend by the sum of the concentrations of the long and short forms (values given as percentages). l gives the difference in percent spliced in values between wild type and ko brain. The targets are ordered according to this shift; note the Neurexin genes in position 1 and 2. (XLSX) [file pgen.1003474.s001.xlsx]

## Sheet: Splcing screen
Gene	Splicng event type	upstream	Alt spliced region	downstream	Forward primer	Reverse primer	Short product	Long product	Wild type psi	KO psi	shift ko-wt
Nrxn2	single exon skipping	AGAGGAGGGGCCCAGCCTTCTGTCCCCGCCTCCCTCCTTTCTGTTGAATG TGGCTGCTTGCTGGGGTCTCCTGAGAACTGCATAATTACTTTCTAAAGCC TGTGGACTGCGCTGCCTGAGAAACCTACTGTCTTTCTAAACTTTTCCAAG	GAAACTTTGATAACGAGCGCCTGGCGATTGCTAGACAGAGAATCCCCTACCGGCTTGGTCGAGTAGTAGATGAGTGGCTGCTCGACAAAG	GTAATTAACCAGAATTAATTAATTAATTAACTAACTAACTAACTTTAAAAACACGATCTT AAAGGTGCAGAGCTCTCTCCCCCACATCCGGGCAGGATGCTCCCTTCTGCCCCCCTGCGT TCAGGCCGTTTGTCTCTGGGCGGAGGCTGG	GTGCGCTTTACTCGAAGTGGTG	CCCATTGTAGTAGAGGCCGGAC	180	270	40.0341	90.6606	50.6265
Nrxn1	single exon skipping	CTGAAACATGAAATGCTCTAGGTAGAACTTTTTAAAATTC CAAATTTCAAAAAATCATGTGGCAATTGTATAGCTCAAGCTTTAAGTATT AACTTTTAACCTTTGACCTTACAGATTTTAACCAATGAAATGTCTCTTTA AACTTTAAAG	GAAACAATGATAACGAGCGCCTGGCGATTGCTAGACAGCGAATTCCATATCGACTTGGTCGAGTAGTTGATGAATGGCTACTCGACAAAG	GTAAAAACATTGATTAAAACTTCAAATAAAAAATAATTTGAACATAACCA AGTAGTACTTCATTGTAACACTAATAAACATAAAAAATAAATTTTCCGTA AAACTAAATTAAAAACAAGTTTAAAACAGTAAAATGTAGATAGTAATATT	TGTTGGGACAGATGACATCGCC	GAGAGCTGGCCCTGGAAGGG	228	318	44.2529	92.7778	48.5249
Stxbp5l	single exon skipping	TACGGAAAATTTATTTTTTATGTTTATTAGTGTTACAATGAAGTACTACT	ACCATGTAAATGGACACTGCACAAGTCCAACCTCTCAGAGTTGCAGTTCTGGAAAACGTCTTTCCAGTGCTGACGTTTCAAAAGTAAATCGCTGGGGTCCTGGAAGACCACCATTTAGAAAGGCACAGTCAGCTGCTTGCATGGAGATTTCTTTACCAGTTACAACTGAAG	TCAGGCCGTTTGTCTCTGGGCGGAGGCTGG	CTGCAAGTCCCCCACCTCAG	ACAAACAGACAAGGGGAAACGG	165	336	62.2785	91.954	29.6755
Nrap	single exon skipping	TGGTTATGTTCAAATTATTTTTTATTTGAAGTTTTAATCAATGTTTTTAC	GTGGAGTACAAGAAGGGTCTGGAGAATAGTAAAGGTCACAGTATCAACTACTGTGAGACACCCCAGTTCAGGAATGTGAGCAAGATCTCAAAATTCACCAGCGAT	GAATTTTAAAAAGTTCTACCTAGAGCATTTCATGTTTCAG	CGCATTTTCACTCCCTTGCAG	CATGCGTCTGTCCATGCCGA	149	254	15.5251	39.2265	23.7014
Apobec3	single exon skipping	TATGAGTTCTGAGGCCTAGGGGCCTTGAACTTGTGCTTCTCACAGGGCTAAGAGGCATCTTTGTGGATGGGGAGCCCAGAGTCCTCACTCTGGTTATCAACACCCCAGGAGAATCCCTGACCATATCCTGGCCCCCTCTTCCATTTCCAG	ACCTTGCTACATCTCGGTCCCTTCCAGCTCTTCATCCACTCTGTCAAATATCTGTCTAACAAAAGGTCTCCCAGAGACGAGGTTCTGGGTGGAGGGCAG	GTGAGCCGTGGGGACTGGGGACTGAATGAAACAGAGTGGCAGGGTACACTTACGTAAGAGGCCAGGGGAGGAGCATTGAGGAATGAGAGGGATAAGAGTAGAGCAAGCTGGTAAGGTGGCTCTCTAGGTGCTTGTCATGTAAACCATGTG	AAGTGTTGGAAGAAGTTTGTGGAC	GCGGTGGTAGTAGCAGAGATGC	189	288	0	20.0409	20.0409
Cnnm3	single exon skipping	GCAGCCCTGTGATTGGTGGCGTCCCTCTGTGATCCCAGCAACACTTGTATGGTACAGAGCTCTCCCCAGCCTTCCTCACAGTGTGGAGCTGAGGTGGGTCCCTGCCACTCAACAGTCTGTTTCCTCTTCTCTTTTCTCTGCTCTCTTCAG	CCTTCCCAGTCCACCTTTCCCTCTTTGGCACACTTGGAAACTGCAGTTGATAAATGACTGTGGACTAGTGAGCATTTTTTGTTTTAAGAGGACACCAAG	GTAAATATCTCCCTCCCCTCCCCTTCCCTTTGCTTTCCTTTCCCCATCCTTTAGCTGTTGGCCGACACTGCGGGCAGCTTCCCAGGCTGGGGTGCGCTTCTCTCACTCGGTGGGAGGAGTTGGGAGACGTACTATATCTTACTTTCCTAG	CTTGCCTCCATCCCCAGAGAAC	CTCTCCCAGCTCCCCAAACG	211	310	39.8089	59.7633	19.9544
Tmem194b	alternative 3-prime	ACTCTGGGTCAGATCAATACTTGACTTAGATTTGACGTAGATCTTTCAAGCATAGATTATTTATTTGTTTGCTTCTATTTTTATGAGAATGAATGAACCAATATATATCTATATATGTATATTGTGTCGTTTATTTTCTCCCGCACACAG	TATAGCACATTTGGGGCGCTAATGATTGGTTGTTGGTTTGCTTCAG		AGCCCTGTTTTCTATTACTCTTCCG	TCCATACCACAGCCACTTCAGA	143	189	23.1132	42.5439	19.4307
Adam15	multiple exon skipping	CCCTCCAGCACATGCCACTCCCCGCATGCAGCTCAGTGACCTCACTGCCTCTGGGGCCCTGCTGCCCTCTCTGAACACTAACCCCTTTCTGCCCACATCTGTCTGTTTCCTCTTGCCTACTCTGCCTGTCTGCTCCTCCTGCCTTCTCAG	CAAGCTAGTGTGGTCAGCTTTCCAGTGCCCCCCTCCAGGCCGCTGCCACCTAACCCCGTGCCCAAGAAACTCCAGGTAAATCTGGGCTGGGCCTTGCCCTGGCTCAGGACAGGTGGGAGGTGTGGTGCCCAATCGCAGTTCTCATCCCTGCTTCCCCCCAGTGGTGTTCTTCATTAGGAGACCAGGGTGCCCCCTCAGCCTTCAAAGTCCCAGATGCAGCAAAGGGTGAGCCTCCCGCCATGGTCTCTACTACCACCTGGTGGTCTATAGTAGGACTGCAGCCATCCAGGGACTCCGTGATCGATCTGCACCTTCCTTCCCCGGGGCTCTGCGCATGCTCCCGTTTTCCTCTGGACACTCCCACCCCCACCCTCGGCTGAGTTTGCATGTCGACCCCTG…	GTAACAGTGAGGGGGAACAGGACATTGCCTCTCCTACCTAGAGCAATGGTGGCAATGGGAGACAGGTTGCCTCCCTCTGTGCCTGACGGCATGTATCCCAGTGGCACCTTT	CCCAATCCTGTCCTCCTGAACG	CAAGCTTCCATCTCCTGGGCC	170	317	30.1266	48.5981	18.4715
Cables1	single exon skipping	GAGGAGGCGGGAGTATGCAAATACTGCTGTGAATGCCATGAATGCTTAATTTGCTCTAGAACTTATTTTAAGTTTGTTTTATTTTTTTAATTTGGAGTCTTTGCATTTAGTTAGTTGTTTGTTTTTTTGTTTTTTGTTTTTACTTTGTAG	AATAGTCCTTATCAGTGGCAGAAGATCCTTCTGTAGTATATTTTCCGTGCTGCCGTATCGAGACAGTACCCAAGTCGG	GTATGTATATGCATGCATGCTTTACCGTTCTCTGAGCAAAAAGCTCAGGCGCCAGTGTGCAGTGTGACTTGCCTTTCTCTGTTCATGAATCTGCCTCGATCTGATGTTATAAATTCAGTGTCTGATTTGGGGGGGGATGTTCTACTTTCT	TCGAACACTCTCAGGTTCTCCC	GCACCCAGTTCCACACCTTCAA	177	255	18.1818	35.3488	17.167
Nrxn3	single exon skipping	AGGGTGAATTCAGCTCCACCTCTACTAACAATAAATTGATATCTATCTCT AAAACTCTTCATAAAACAAACTGAACACCTAGGATGTTTTTTCTTTAATG ACCTATTGACTTTTCAGATTGTTCTTTAAGCTGTTTTTTAAACTTTAAAG	GCAACACTGATAATGAACGCCTCCAAATGGTAAAACAGAAAATCCCCTTCAAATATAACCGGCCCGTAGAGGAGTGGCTGCAGGAAAAAG	GTAACGGTCG TTAAACTTTCATTCTAAAATCATTTGATTCTAAACCCTCATTTTTAAAGC CTGCAAATAAATGTTCCTTAAATGATAATCGCCTGCTGCATAAATGACTG TTTTAATTTTCATTATAATTTGTGTCAGCTTCCACCTGCC	TTGTGCGCTTCACCAGGAATG	AGAGCCCAGAGAGTTGACCTT	171	261	83.2031	100	16.7969
Fgfr1	single exon skipping	AAAACTCTTCATAAAACAAACTGAACACCTAGGATGTTTTTTCTTTAATG	CTCAGCCCTGGGGAGTCCCTGTGGAAGTGGAGTCTCTCCTGGTCCACCCTGGCGACCTGCTACAGCTTCGCTGTCGGCTTCGCGATGATGTGCAGAGCATCAACTGGCTGCGGGATGGGGTGCAGCTGGTGGAGAGCAACCGTACCCGCATCACAGGGGAGGAGGTGGAGGTGCGGGACTCCATCCCCGCTGACTCTGGCCTCTACGCTTGCGTGACCAGCAGCCCCTCTGGCAGCGATACCACCTACTTCTCCGTCAATGTCTCAG	GTTGGTAGCAATGCCCTCTGCCCTATCCCACTCCTCCAACTTTGCTAGTTTGAAAGGGAGGCGGGCTTCCCCTCCATGATCCCGCCCCTACTCTGCTTCAGAACTGCCGCCCACTAACATTGCTCCCTGCCCGCTGCGTGGCTTGGCGCT	CTCTTCTGGGCTGTGCTGGTC	TTGTCCGTCTCTTTCTCCTCCG	140	407	66.8539	83.4532	16.5993
Serac1	single exon skipping	ACCTATTGACTTTTCAGATTGTTCTTTAAGCTGTTTTTTAAACTTTAAAG	GGATTGTTTGGCAGGCAAGAAAAGAACTTCACAGAGCAGTAAGAAAACTGTTGGCGGCAGCAGCCAAGGTACTGCGGAGCCCATTTGCTG	GTATGTGTAGTCACGGGTTCTCATTAGTGGTCTGAAAGTCGCGTGGGCGAGCAGCCAAGACTGGAACAGACTCTGAAACTTTACTAACTATAAGAAGCTGGCTGAAGAGCCTGGCGGTGGTGGCGCACGCCTTTAATCCCAGCACTTGGG	TTGGACACTCAGGTGGTGGAAC	TGCAGCCGTGCAGCTAGATC	179	269	64.9123	81.3008	16.3885
Uba3	single exon skipping	CAACCCCTTCCCCGTCCCCTCGCCCCCCATACCCTTGCGGCGCCCTCTTTGGAGCTTGATGCTGACCCTTCTTTTATTCTCTCTTTCTTTTAG	GGAGAAGAAAAGAAGGAGAATAGAGGAGCTGCTGGCTGAGAA	GTTAGTGCTGCTGGGAGGCCGGGGTCCTCTCCGGAGACCCCCGCCTCCCCCTAATCCCAGGCCTAGGGGACCAGCCGCAGCGGGCCCGAGGGTGCTGGGAGGGGGTCACCTGGAGCAGGCCGCGCGTCCTCACCCCTGACCCCGTCCCCA	CTCCCTCCTTCCATTCACCTGC	ACACCCACCATCAACAGCCATT	128	170	62.1399	78.3333	16.1934
Klhl26	single exon skipping	TTGGTCTGCTAGCCTGCATCCTTCCCTGTGTGTGGGTGTCTATCCTGGCTACTTCTGCCACTCAGTATTACAGTTCCAAGTGTCACCCATGTCGTAGGTGTGTGTCCACCTGGAGGTCTCTGAGCTGTCTTTCCTCTGCTGTCCTTGCAG	CTTGGCCGACAGGAATGGGGCACTTAAGTGCACCTTCTCTGCAGCTGGCCACAGCACTGGCCTCCTGCAGGGCCTGGCTGCCCTCCGTGCACAGGGCCAGCTGCTCGATGTGGTCCTCACTGTCAACAGTGAAGCCTTTCATGCGCACAAGGTGGTCTTGGCAGCCTGCAGTGACTACTTTAG	GTAAGCCTAGCCCTGGGGACTTGAGTTGACTCCTCTGCCACATTCACTGGGGACCTATGTGGCAGCCACCTCCTTGTTTCAATGACAATGTTTTGCTGCATAGCTTGGATTAGCCACAGATCAGAATGCCCCTGCTCCATCCTCTGGTGT	GGCGGAAGATGGCGGAGTC	CACGTCCTGCACACAGTCTAG	206	389	66.8103	82.3077	15.4974
Gabpb2	single exon skipping	AGGCCTTTGCCACAAGGCCATACAGAAATAGACTCAGGTGAAAATAGTCATCAATACAAATGTTTTAAAACCAATAAAATTAGTTAAAAAGAGAACTCTGAAACTTTATCAAAAGAATTTTTGTACTATGTCCAATTTTCTGTCTTACAG	TTTTGTTCTTGGCTGTACTGGGACTTGAACCTAGAGCCTTGCACATATAAAAAGTGTTCTACCACTGAGCTGTTTTTTCCCTACTCTTTAGCTTGAG	GTAAGTCTTACTGAATTACCTAAGCTATTCTTGAATTCATATTATAGCCCAGACAGGTGTTGAACTTATGTGTCTCCATGCTCAGCTCAAACCCAGGGCGTTGTGCATACTAAGCAGCACTCTATACAAGGAGCCCTATCCCCAGCCCTT	GAGAGAACCAACTCCTGCGAGT	AGCCCCATTTGCCATCAGTGT	169	266	64.7887	79.5	14.7113
Clcn3	single exon skipping	TAACCATTAGCATCATAGGGGTAGCTGTTACACTGGATGGACTTAGGATTTTTTAATACAAAGATAATAGCTTTTATTTTGTGATGTCAGAATACATGGTTTTTGTTAAATGTTGGGAAAATGTTGAAGCCATTTTCCCCTTTTTTCCAG	ATAAGCAGACAGCTAAATGGAGTCTGAGCAGCTGTTCCATAGAGGCTACTATAGAAACAGCTACAACAGCATAACCAGCGCGAGTAGCGATGAGGAGCTCCTAGATGGAGCAGGTGCCATTATGGACTTTCAGACTTCTGAAGATGACAATTTGTTAGACGGGGACACAGCAGCTG	GTAAGTTCAGCATGACAACTAAGAATTGTAGTCATGAGGATACCAATAAATAGAGTTTCTTTTTTTTTTTTTTTTCTTTTTAAAGCCAAGGTAAATTTACGTGACTTAACCATTTAAAAGTATACATTCAGTGGCTTTAGCATCTTTACA	CGGTAGCAGTAAAGTCCGCC	AGATCCAGCAAGTGTGTAGAGC	211	387	39.0361	53.2847	14.2486
Arnt	single exon skipping	CCTCACTTTTTCTGTATCCATTTCATTTCTTCCTTTCTTTCCTTTTCATTTTGCATTTCATTTTCCCTCCCTCGCTTTCATCTGCCTTTTCTTCTTTCCTTTCTTCCTTTTTATTTTAATTTTCGCTTAGTTCATCAATTCTGTTTTTAG	GTCGGATGATGAGCAGAGCTCTGCGGATAAAGAGAGACTTGCCAG	GTAGGAGCTGTGCTGTTTAGCATGAAGCACATACTGCCTTCTTACCCTTTGTCTAACCCATCTTTTTTTCCCTTTCTGTATTTTTCTCTTACCTGTGGCAAAGGAGGACATGAGGTTTTACAAGTTGGGGTACAATAAGAACTTTGGCTT	TGCGATGATGACCAGATGTGT	AGGAAAGATGGCTTGTAGGAGC	248	293	57.7844	71.6763	13.8919
Pou2f2	alternative 3-prime	GGGGGCGGGGGGCTAGCCCTAACTGACTTCTGAGAACCGTGAGGCCAGAGAAGTGGTCAGAGGCCTCAAGCCATGGCCTGGCTGCTCCTCTAGCCCACTCCCCTGTGCCAGCTGACACAGCCACACACATACCCTCTTTTTGGTTCACAG	GTGGGCATTCTCTCTGGCCTCCACTTAACATTCTGGGGTCCCGGACCCTGCCTCTCTCCTCCCCAG		CCCCAGAATAAAGCGTCCCCAT	TGCCCGTCAGCATGAGTTGG	157	223	25.283	36.8421	11.5591
Arhgap17	single exon skipping	TGGGATGACCGCTGACATGTCTTGCCACTTACCTGCATGCTGGGCAACGTGGGCGGCGTCCCTTCAGTGGTTTTAACAGTGAGAACCTGCGGGCTTCTGTCTCTCTAGTCGGCATGTGTGGTGTGTTGACTGTTTCTTCTCTCTGTGTAG	CTTTGGTGTGAAGCTAATGGACTTCCAGGCCCACCGGCGGGGTGGCACTCTAAATAGAAAGCACATAGCCCCCGCTTTCCAGCCGCCACTCCCGCCCACGGATGGCAACGCCTTGGCTCCAGCAGGCCCAGAGCCCCCTTCTCAGAGCTCTAGGGCTGACAGCAGCTCAGGGGGTGGGCCTGTCTTCTCTTCTACGGGCATATTGGAGCAGGGGCTGAGCCCAGGTGACAGCAG	GTAAGGAGCCCACTTCTGCTGGCAGACAAGGCTGGATGCCCCTGCCTACTTCCAAGTGGCCATCTTTGGCGTGGCGGCAGAGAGCAAACCAAAGTTGCTTTCACTCCTTTGGTTAGTGGGGGAGAGAGATTGCAAATTGCTTGTTTGCTT	GCAGTGATGGAAGGGGACTTGG	ACTGAGAGCTGATGGGAGTTGC	155	389	49.3075	60.8466	11.5391
Mdm1	single exon skipping	ACTGTCTGAATGTAGTTAGCAAAACTGTAAGGTACACTTAAAACTTAAAGGGATAAAGTTCCTGTTGCATGCTTTACAGCGCAATTTAGACTTAAAAGGAATTTGTGTAGCAAATTTTAATAGCTTTAAGTGGGTTTTTTCCCCCAACAG	TTGGATAGGCATCTTCGTAAGAAAGCTGGATTGGCCGTTGTTCCCACGAATAATGCCTTGAGAAATTCTGAATACCAAAGGCAGTTTGTTTGGAAGACTTCTAAAGAAAGCGCTCCAGTGTTTGCATCCAATCAG	GTAGCTCAAGAGATGCGTTTCTGAGTGTTCTCACCTGACTCGTGTGTGAGTACAGGCTACATGGAAAGAGTCGGTTCTGACCTGGGCCTGGCTCTGAGTTCTGGAAGACAGTGAGAGGTTTGCTAGGCTCTTGCTCTCCCTTCTGATCTA	TCGAGAGCTGAAGGGGTTTCA	CGTGGGTGAATGTATTGCCTTG	190	325	48.5075	59.4444	10.9369
Ncoa2	single exon skipping	TTTCTGTAGTTGTCTTTCATGGAGAGAGTTACCAAAGATGTGCATCTTTGTCATGCTACAGGAGACATTTTCCCTAAACACTACTTACTGTTAATATTCTTTTTCATTGTCCTTTATTAACCTTCAATTTTTCATTTGTTCTTTCCTTAG	CTTTTAATAACCCACGACCAGGGCAACTGGGCAGGTTATTGCCAAACCAGAACTTACCACTTGACATCACTTTGCAAAGCCCAACTGGTGCTGGACCTTTCCCACCAATCAGAAACAGTAGCCCCTACTCAGTGATACCTCAGCCAGGAATGATGGGTAACCAAGGGATGCTAGGAAGCCAAGGAAACTTAGGGAACAATAGCACAG	GTAAGGGCTCAGCGGTACTGCTGCTTACTGGCGGGTTGTGTAATTTAACAATGTGTTCGTCCACATCAAAATGGTAGAACTTGACCATGGGCTTGTTAGAAACCTCACGGATCCCCTGTGAGGGTGGCCTTGGGAAGCCACTCCATCAAG	AGCTTTTCCCAGACACAAGGC	GCCCATTCCCCAGAAGGCAT	199	406	46.7091	57.1429	10.4338
Gtf2ird1	single exon skipping	ATTTCCCCACTGCCCCTGTCGGGTTTGCCCCCTCGATGCCACCTGGGACCCCAGGTGCTCCCTCCTCACCTGCCTTCTCTCCCCACCCCACCCCCAG	AGAGGGACTCCTGGGACCGTCTTGTGGACGAGACCCCGAAGAGACAGGGCCTTCAAG	GTAAGTTTAGACCCGTATAAGTTTAGGCATTCCAGAGTCATGACCTTGTCTAGCTTTCGGGGGGGGGGGGGGGGGCAACAGTGGAAGTGGAAAGAGGCTGGACCCCACCCATGGGCTCCAGGGTATCTATAGCCTGGTGTCTCTGAGTTA	ACCCGAACTGCTCACTGACG	AGGTCTTGGACTTGTTCCCTAAG	117	174	57.8824	67.8481	9.9657
Lsm10	alternative 5-prime		GTGGGTAGGGCAGTCGAGAGTGGGGACTAGGGCGCGCTGGGACCCGTCCTCTTCCCCTGGCGCACTGGCTGCGGACTTTTCTTCCCAAACCCCTTACGCGCG	GTGAGGAGAGGGGCGCACTCGGCACCCGGCTTTCCCGGGTGGGACTAATGAGCTTGACCGCTAGTGGCAAATCCCAGGCCTCCGGTCCTGGAAGCAGCAGAGTCTGGGCCTGCCTGAAGGTCTCAAAGACTATCCTTTTGGATTTTGTTT	GAAGGCGGAAGGCATCACGC	TCTGGGATATGGACGTATCGGA	302	404	12.8889	22.7586	9.8697
Mapk1ip1	alternative 3-prime	TGTGCTAGCCCCTCTTCTCTATCCTAAAACATCCAGTCTCCTCTACTTGAGTCTTTTCCAGGCCTTTTCCTCATTTTGATAAAGTGGCCAGATCACTCATGGTTCAGAATGTGATATAATCAACCAGTTGTTTTGTTTTGTTTTATTTAG	GGAAAATTTCCCTTTATGAAGCAGATTTAAACAATCAACTTGTTCAGGCCGGTTCTCCATTGCCTGTCTCATCGGACTCATCACCACTATATGCTGTGCCTTAG		TGGACTGGATGCTCGAAGGC	TGTTCAGTGTTCAGGTAGCACA	211	315	81.4126	90.9774	9.5648
Efna5	single exon skipping	CTGGCATGTGGATACATGCCATGGATTGTAATGAAACAATCTCTACATTAATAAAAGGAAACGATAGAGAGAAAGAAAAAAAAAGAGGAAGTGGGAGTTTAAGGGTGTCTTCACTAACATATTTGGCTGTTATCTCTATTTTCGTTATAG	ATAGCTGTATGAAAACTATAGGTGTTCATGATCGTGTTTTCGATGTTAACGACAAAGTAGAAAATTCATTAGAACCAGCAG	GTTAGTATGCTTAGAGAATCTCTTGTTAACCAACGCATCTCTCTCCGGTGCCTTAGTCCTGGTTTTCCTTTCTTCCTTTCTGCATGCGTGCATGCGCCCGTTGTTTCTGCTTCTGCCCATTGCTAGCCGCTTGCTAATATTACTTATCTT	TCCCAGACAACGGAAGAAGGTC	AGGAGGAACAGTAGGATTGCCA	157	238	65.2174	73.8462	8.6288
Pgbd1	single exon skipping	GAAAATATATGTGGTAGACTTTTGGAGACATTATCAAATAAAGACAAAGAACTATAAGCGACCACCAAAATAATTATTATAGCATATAATTTTTAAATAGTATAGATATGCAATATTTTAAATAATTTTTATTAATAAAATTTTTGCAAG	ATCTCTACATTTACAGAGATCCAAATCTGCTAAAAAGAGCCTCAAAACTCCTTGTTACATCTTCGATGTTACATCCTCAACCACTGCAGGAAATGATACTGAACTGAACAG	GTGAGTGAGTCCATGTTTGTAACAATGTCTTTATTCTGTGCAAGCTTTCTTCTAGGTAACATTCTTAAGTTGTTTTCCTTGCTTTGGTATTATTTCGTAACAATCTCAGACATCTTATTATAGGTGCAGTAGGCCTGTGTATTGGTGCAG	CAGTCTTCGGTCACTCCCTG	AGGCTCATTGTCTTCCTCTGTC	270	381	34.1991	42.5781	8.379
Zfp467	alternative 3-prime	GGCTGCATAGGGAACAGAAAGGATGAAAGGACTTTGGGGTTTACTGATTCCCAGGAAGCTTTGAATGGAGAAGTGAGTCTACTGGCAAATGGATGTACCCATGGATGGGCTTTCACACAATTCCTTTTTTTCCCCCTTGTGACTGCTCAG	GGGAGGAATGGATGATTCGGAAGGTGAAGGTAGAGGATGAGGATCAGGAGGCAGAGGAGGAGGTGGAATGGCCCCAGCATCTCTCCTTCCTTCCCAG		AGGCATCCACACAGAACAAGCT	ACGTAACAGCCAACTGACCCAA	130	227	85.2679	93.4685	8.2006
E130112L23Rik	single exon skipping	CCCAAAACGTGGGGTTCCCTGGGAAGCCCTCTGTGAGCTGTTCCATGGAGCCAGGAGGACTTTTCCACACCAGCACCCCACCACCCCAACTCCCCCACTCTCTGCAG	CCGCCCGCACCCGGGCCTCCGTAGCGGTGTCATCCTTTGAACATGCTGGCCCGTCCCTTCCCGGCCTCTCACCGGGAGCCTGCTCCCTGCCTGCCCGCGTCGAGGAGGAGGCCTGGGATCTGGACGTCAAGCAGATTTCCCTGG	GTGAGGCACCTCTCAAGGGGTGGCCCCCAACCGCTGGGTCATGGTGATGTTCAGGCTGCCTATTGCTGAGCAATTCCTTTTTCTAGCCAAGTAGCCCGGTTGCCATGACAACTACATACAGCTTCCCCATTGCTAAAAGAGCCTTCCATC	GGGCATTGGGAATAAACCTTTCC	GCTGGGGCTGTTTCGTGGTC	136	280	14.8746	22.9752	8.1006
Stxbp5l	single exon skipping	CTCCTCTCTAGTTTGATTACCTAATCTTGCTACAGTTTCTTCACCTTGGCTGTTCTAGATTCTGGTATGATACCACCTCCTTTCACTTTAGACTATTTTCTCTCTTTCCTCTGCCTGCTGCTGCTGCTGATGCTCTGGCATGCTCCAAAG	ACAACTTTTGCATGCGTGGGCTGTCTAACTTTTATCCTGATTTAACGAAACGGATCCGTACTTCCTATCAGA	GTAAGTTCTCTAAAGGTTAGGTGAATCGCTTTTTTTTTTTTTTAAAGTGGTAATTCCTAAGCTAAATCCATTCATGAGTGCTTAGTAATGTGTTTGTTTTTTTTTAAAAAAAAAAAAACACATTCAACATGCATGCAAATTTTTGTTCTG	TGGGCTGGTTGTGGTGGATTTC	CTGAGGTGGGGGACTTGCAG	197	269	35.1544	43.1635	8.0091
Trim46	single exon skipping	CCCTGGGCCCCTGCCAGCTCCTGGTGACTGAATTCCTTGACAATTTGTTCCCTGTGCCCAAAATTCCCAGTGTTTGTGCTGACACCCCACAGTCCCCAGTACCAGTCTGTCCCTGAAGTCCTTCCTTCTGTCTCAACTTCCTGCTTCCAG	TCCTGCACTTCTTCCTTGATGGCCGCTGGGGTGCGAGCCGAGAGCGGCTAGCCATCAGCAAGGACCAGCGAGCGGTGCGGAGTATCCCAGGGCTTCCCTTGCTGCTGGCTGCTGAGCGGCTGCTCACGGGCTGCCACCTGAGTGTGGACGTGGTCTTGGGTGATGTGGCTGTGACCCAGGGCCGCAGCTACTGGGCCTGTGCGGTAGACCCTGCCTCCTACTTGGTCAAGGTGGGCGTCGGGCTGGAGAGCAAACTTCAGGAAAGCTTCCAGGGTGCCCCGGATGTGATCAGCCCCAG	GTCAGGCCCTTCTGCAAGAGGGGGTGGGGGAAATGAAGCCCTGGGAAAGAAGCTGGGGTTGGTGAGGGTGGTGACGGGGCTCCAGACTTTCGTAGGTGGGACTGGGGCTGGGTAAGAGCAAGGAGCATGGAAGCCAGCCCGAGAGGCTTG	CGGAGAGTACAGTGAAGATGTGC	GGTCAGGAAAGCAAAGGGTGGT	126	424	76.1246	84.0764	7.9518
Ets1	single exon skipping	CTTCTGGGACTCCTGTATCCCTGGGCCCTCTCTCCCTTCCTCCCTGTCCAGATCTAATTAGCAATCTGTCCTCCATAAGAGGGATTTTACAGCTGTTTTTTCCCCAACCCCTCTTCCCTGCCCTCTTCCTACCTCCTCATTTACCTCCAG	GTAAACTCGGGGGCCAGGACTCTTTTGAGAGCGTAGAGAGCTACGATAGTTGTGACCGCCTCACCCAGTCCTGGAGCAGCCAGTCATCCTTCAACAGCCTGCAGCGGGTCCCCTCCTATGACAGCTTCGACTACGAGGATTATCCCGCTGCCCTGCCCAACCACAAGCCCAAGGGCACCTTCAAGGACTATGTGCGTGACCGTGCTGACCTCAACAAGGACAAGCCTGTCATTCCTGCTGCTGCCCTGGCTGGCTACACAG	GTAGGCACCCAGCCCCTCTCTAGGTGGCTAATTGCATGTTTCTGTGGGCCAGGTCAAGTGTAAGGCACAGAGACCCAGGGGCGTCCCTTTTTAGTTTTGTGAAGTGTAGATGTTTCTGAAGGGTCTTTAGTTTCAAGCCATTCTGCTTGT	AGACAGACACCTTGCAGACAGA	TCCAGAAGAAACTGCCACAGCT	124	385	92.2078	100	7.7922
Tmem116	single exon skipping	GAATATGGGCACTGCCCAAAACAAGATGGCATGCAAATGTGCAAAGCACTCTAGAACACATGTGTGGCATATTTTATATCAGCTATGTCAATAAATGGTAAAAGTCAGAGTCTGATCATTGTGATGTAATGGTCATGGTCTGTGTCTCAG	TGTTATAGGCTCCAGTTCACTCCTCACCTACATCGCGTTCCAGAGCCCACAGAAGTCTGCAGAG	GTGAGCCGTCACTTTCTTTCTTTTTTTTTTTTTAATTTATTTTTATTTATTATATGTAAGTACACCGTAGCTGTCTTCAGACACTCCAGAAGAGAGAGTCAGATCTCATTACAGATGGTTGTGAGCCACCATGTGGTTGCTGGGATTTGA	AGTGGATACAGTTTGCTGTGGC	CAGATGCTGTCCTTGTGGGCT	138	202	80.7054	88.1356	7.4302
Cd34	alternative 3-prime	AGAGGGAGGGGAAAAGCTGAAGGTTGACTCTTGCCAATGGCTGGTATCTACTGGGGGGGCTCTTCTGCCCCGAGACTGGTTTCTTATGGGGTTGGTTACTGAGCCACATTGACATGGTGTGGTGCCTCTCCTCTGTCCTTTCTCCTCTAG	GAGCTGGAACCTTGATGGCTGTTGGGAAGAAAAGAGGCTGCACATGTAGCTGTACCTGCTCTGCCCCCCCCCCACTCCTACTTCCTTTGTGCTCTCCTCACAGTACCTCACAACCCTGCTTACCAGATAATGCTACTTTATTTCTATACTGTCCAG		GCCACCAGAGCTATTCCCGAAA	GCCTCCACCATTCTCCGTGTAA	164	320	30.2326	37.4468	7.2142
Mtvr2	alternative 3-prime	TGGCTGGAAGGTTTCACAGTTGGCAAGTACCATCTGTTCTCAGAACTTTCACTTAAAGGTGCAGGAAGATTGGATAGGGTTGTCGTCCACGGTGGGAATTCTGGGGGTGGCCCGGACCCCCAACTCCAGCCCACTGTCAGTTGTCTGTAG	GTGGGGCTGCGACAGCTGGATATGTCCCTGTTGTGCCAG		AACCTCGACTCTGCACTAGCC	GCTCCTCGTCATCAGACAGGC	175	214	83.3846	90.4206	7.036
Lrrfip1	multiple exon skipping	ATTTTCACATGCTAATGAACTTGGGGCTGGTGAGATGAGATACTTGTTGGCTGCCTACTGGTCAACCTCCCTATCCCGGTCATCTAGCACCGACTTCTTTTCTCTGCTTAATTCTTTGTCTGCTTTCTTTCTGTCTGTTCCTTTCCTCAG	GAAATCCGACAGCTGCAGCAGAAACAGGCGGGTTTTATCAGGGAGATTTCTGATCTTCAGGAAACGATAGAATGGAAAGACAAAAAGATAGGGGTAGGAGTCTCAAGCCTTCGCCAAACGCTTCCGGGGGGCGGGATGCTTAGCAAACGAGGCTCTTGCAGAAGCTTTGGTTTGGGAAAAAAAAATAATGTTTGCATGAGAGTGCCTGTGGCCCTCATGTGATGCAGCATGAATAGCCTGTTGGCTACCCCAGCTTATCCAGTTGGATGGCACCAGAGCTGGGTATTTGCAGTTGTCTCCCTCCCTGCTGCACCAGAGCAGCCTAGATGCAATGCAGGCCATGCAAGGAGAGGCTCTGGGTAGCTCAGTGTGGAGAATCAAACTCCAGAATTTCTCGAG…	GTACGAAACCGAAGCGCAGCTTAAGAACAGCTCCACGGTGACAACTTCCATGGGCACTGGCTCTGTGTTTCATCACTGTCATGTTAATAAAGTCGAGCTTTCGGTTAACTATCCCTAGGAAGTAGGTGTGCCAGTGCCCATATGTGCTTC	AGTTTGCCGAAGTGAAAGAGGC	TAGGGGCTTGATACCCAACGTC	135	321	70.9677	77.9762	7.0085
Aldh3a1	alternative 5-prime		GTAACCTACCCCATCTCTCTTACTTCGTCTCTAGATGGGAGCAGACAAGTACATATAGCCTGCTTGGAGCGAGGACTTTGAAAGGCTGAGACTTGCGTCCACTCTGAGGGCAACTAGTCCAGACTCTGACAG	GTCAGCATTTCCTGACTGGGTGCACTGAATGCCAAGCACCAGAGGTCTGTCACCTTCCGACATTGGACCAAGAGAGTCCCAGAGACCCTCAAAGACACAGGAACAGAGGTGTCCTTTGGGTGAGAGACCTGTGCCCTGCCAAGCCTCTCA	TGCTGGAGAGGACTGTGTAGAA	AGCGCCTTGGAGATGCCTTT	171	303	0	6.79612	6.79612
Fgfr3	single exon skipping	CCCTAAGTAGGTGCCATCTGAATGAATGGCCTTGTAAAGGCAGGATCCTAAAGGTATGAGAGTGGTGGACCTCAGATATGGGAAGCAGCAGGTCTTTGGATATAGGGGTATCACAGAACCCCCACTTGGAACTTGCAG	ATGCTCCATCCTCAGGAGATGACGAAGATGGGGAGGACGTGGCTGAAGACACAG	GTGAGATTAGAGTCTATGGCCACTGAGCTGGTCAGGGCCGGGATGCCTCTCTGGTGGTTAGAAGGGAACACTGCTACAGGTGGGTAGACCAGAGGACAGTGCTCCAGGAGCAGGGAGGAGGCAGGGCTGGTCTGCAGGGACATTGCTATT	TGGGCTAAGGATGGTACAGGTC	AGATGGAGGGGGTAGGGTTGC	274	328	89.4057	96.1661	6.7604
Hs6st2	multiple exon skipping	TTAAAATGCCCCCACTTATTATAGGTGAGCTAATGGGAATCAAAATGGGAAAGACACCATGAATTATTTCCTTTCAGTTTTAGGAAACGATAAAAATATAACTTTTCTCTTGGCAAGCTCTTGCTACTGGTTTTACTGTTCCTTTAACAG	GTGGAGGATTTTTCAGATTCTAGATGGAACAAGGTAAGCAACAATGTATTTTTAGTTTAACAAATCCCAAGGAAACAAAATAAGAAACAGAGAGAGAGAGAGAGAGAGAGAGAGAGAAGTAGACTCTGCAGTAATCTACCAGCTTAATTAAGATACAAAACAGTTAATTTTTCTCATAGATGCTTGGCTTGTTTGAGTTGAAAGCAGCATGGAGTCTCAGGTCTAATGGCAGAACTCATTTGGAAGTGAGATGAAGGTTTAGCTTGCCCCACTCCAGAGAGTTAGCTGAAATTGGATGACAGAGTGGACTGTATGGGTAACAAGATCCCTAGCATCAACAAAGTGCTTCGGTGCTTCAGGCATGTGGCCTGCTCCTGGGGTGGGTGGTGGTATACAGAA…	GTAAGTGAACAGTGCTGTTATGCATCTCACAGAGTTACCACAAAGCCATGTGCCCTCACTTCATCATTCATCCTTAACCATTCAGCGAAGATGTGTGTGATGCTTTTTGTGTGCTTGACAGTGATAATTTAAAGAACAGTATCTATGTAG	GCGTGGGGCAGAAGAAATGC	CCTTCCATCACAGACGTGCA	287	407	79.1762	85.8934	6.7172
Trerf1	alternative 5-prime		GTGAGGATGACCCTCTCCCCCCCTCACTCCCCCCAAGGGGCTGCCCCCCGTGCGCCTGCT	GTGAGTTGCTGCCCTGCCACACCTGCCTGGGGTGGGGACCATTGCTTTGCTTTCCTGGAGATGAGGACAGCTTTTCCAGAGTCGCCGGCCTGAGCGACTTGATGTAGGTCTCCCTCTCAGGTTCTTCAAGCCTCCCTCGACACCTGCAAC	ACCCAAGCCCAGCTCTCAGG	GGGAGTATAGGACGAAGGCGGT	235	295	24.7232	31.3099	6.5867
Mboat2	single exon skipping	CCCCATATTAGGAAAGAGTTCTCATAACCTGTTATTTGTAGGGTAGACTTACTGTTTGACTGTTGAACCATGTGAAGTAGTGCATTTCTTGACAATGTACCGTTAAGAAGATGAGCATCCCCACTAATGCGGCTTATCTTTGTTTTGCAG	ATGTTGCTTTGTGTTTGCTTTGGGATACCTCTCAGTGTGTCAGATTACTAGAGTCTATATCTTTGATTATGGACAATATTCTGCTGATTTTTCAGG	GTAAGATTAAAACTTGATTCAGTGACCTCTTTTATCTATTCTAACATAGTGGTTAAAAATACAGACTATAATTTCATTTAGTACGTCCAATGGAAAGCTGTTAAACATTTGTAATACTGAATAAGTCACAGAGATAACCTGAGCCTTTAA	CTTACACTTTCTTGTACAAAGTGGGAT	CGTCGTGAATTTCGTAAGCCAA	128	224	78.972	85.1718	6.1998
Tcf19	alternative 3-prime	GATCCGAAGAGCGGGGGTGGGGGGGAAAGATGGAAGGGGTGCGCTACTTGGATTAGAAAGTTTAACCATAAATTCCCTGACTCCAG	GTTACACTTAGGGAGAAGACCCGTGTCACACGCACGTTTGTGTACCAGGGCCCCTTCACCCCCTCTGCCTGTTCCCAGTTGCGGTTTAAACTAGCTTTGCCTTGCACAG		CCCTTCCTCAGTTTACCCCGC	TCCATTCCCTCTCCTACTCCTG	314	423	5.55556	11.6364	6.08084
Sirt1	single exon skipping	GCCTTTCTGGTTTTTTGTTTTTGTCTCAAGAACCTGTGTGTGTCTCACCATACAGGCCAAACGGGCCTCAAAGTACCTGGGATTGCAGGTGTGGACCGCAGGGCCCAGCTGGGGATTGTCTGAGCCGCAGCCTTTTGATCTCTTTGACAG	ACAACCTCCTGTTGACCGATGGACTCCTCACTAATGGCTTTCATTCCTGTGAAAGTGATGACGATGACAGAACGTCACACGCCAGCTCTAGTGACTGGACTCCGCGGCCGCGGATAG	GTATGCTTCAGGCATGTGCATCTTTGAAACAATTGCAAACTTCCTTCATTCCTTCCGTCCTTCTGTCCGTCCTTCCTTTTTGAGACAAGATATTTTATAGCCCAAGCTAGTTAAGCTACTCTGCAGTCTCTGCCCAGCCTCTGGAGTACA	GGCAGCGATCGGCTACCGAG	GCGTCATATCATCCAGCTCAGG	131	248	61.9048	67.8934	5.9886
Med8	single exon skipping	TAGGGAGGAGGCTTTACAGACTTACTACAGTGTAACCACAGCCCCTGTTTCCACTGCTCCCAAACCCAGTCAAACAGTGGGTTGCCTTTTTTCTGTATCTATGTCAAAAATTGAAAGTGTGTTCCTCTTTCCCAATTCCATCTCTACTAG	CAAATCTGGTTCTTGCCTATGCCAGACACAGGGCTGCGAGTCTTCGGG	GTGAGTCTGAGTGTTGCAGCATTAGGACTTTTAGAGGTTACT	TTGGAAAACGAGTATGACCGGC	AGCACCAGAGGGATGATGACCT	146	194	4.08602	10.0604	5.97438
Orc6l	single exon skipping	ACCTCTCCAAAGGATGTGCTTTCTAGGCCCCAAATGAACTTGCACAGTAGTTAGGTGGTGTGCAAGTCCACCATGCTGAATTCAGTTCTTTGCCTAAGTGTTGACAAAGTTCTGCAGCAGTTTTAGTGACCATACTGCCTTTATAACCAG	GAAAGCAGAGGAGTTCCTGCGGCTGTCTAAGGTGAAGTGTGTCAGTCTGTCTGCACGTAGCTCAGAAACCAGCAATGCTGTCATATGCCTGGACCTTGCAGCTTCCTGTAGGAAGTGCCCCTTGGATAGA	GTAAGTTGGCTCCAAAGGACATTTGAGTGATCTGATGTGACCCTGAGGTTTCTTTGTTTTAATCTTCTTGTTGGCGGCTCCGTTTCTTTTTTATTATTACGGTTATATGTAAGTACACTGTAGCTGTCCTCAGACACTCCAGAAGAGGGC	AACGGTCTCAACCTCTGGTCG	AGCTCTGATACACCATCTTGTTCA	220	350	48.8584	54.7264	5.868
Cbs	single exon skipping	ACGGCACTCTCAGGTCCCTGTGGGGTGAGGGGCACTGACTTTCATTCCTCCATCCGTAAGAACTGGGAGGGCCTTATACCTGGCCCTAAGGCTGGCCTGCATGTGGGGGTGGCCCCCTGTCTAACCCCTCTCCCGTCCTTGGCTCTACAG	CACGAGACCAGGCCTGGTCAGGAGTGGTGGGGGGGCCCACAG	GTATGTACAACTCACCTACCCATCCCAGCCCCTAGAAAATGGGTCTCATGGTCAGAATCACAGCCTTTCAAGGGCATCTAAGGACCTGGACCTCTAAAGTTGGGTAAAGGCGGGTGGGGAGACTCCTAATTTTTGAACATTTCAAACAAA	ATCCACCTGACCGACACGCT	ACAACCCCAAACACCATCTGCT	134	176	34.7826	40.4022	5.6196
Golga2	single exon skipping	TGACTTTCTTACTTCCCCACCCCTCCCTGCCCCCCTCCTCCCTCCCTCCCTCCTTCCCTCCCTCCCTCCCTCCCTCTCTCTCTCTCTCTCTCTCTCTCTCTCTCATCCCTCCTCCCTCCTCCCCCCTTTTTCCCTTCTTGCCTGCTGTAG	ATTAAGGACATTCTGAAGGTGCTGGTGTCCGACCTTAACCGTTCCAATGGGGTCTCACTCCCCCCATTAGACAAGAGGAAG	GTGAGGCAGTACTGAGCGAGACTCCCTCTGGCTTGCTCTCCCAGCCATGCATGCCACAGAGGCCTCCCTGCTTTGGGGACCCTCTGCCACTGGCTCACTTTGTGTTGCCTCAGTTAACCATCAGCTCCTGTGTCTGCTTTGTCAACTGCT	CCATAGCCCAGAGAGACCCAC	AGGTCAGCATCAGGGGAAGGG	138	219	86.7273	92.2939	5.5666
Mak	exon skipping and alternative 3-prime or 5-prime	CAGCATGACAGGGAAGCTGTGCCAACACCTGGAGACATTTCTCATTGTAGAGCTCCTTCTGGATCTTTCTACTAACCATCTAACTCCTCTCCCCTCTGCCCCACCCTAACACTCTCCCTGCGGCTCTGCCTCTCACGCGCCTTCTTTTAG	AAGACAGCATAATTAAACCGATTGAAAACCTGTCATGCACTGGGAAGTCTGCCGAGCAGCTAGAGGACCCACAAG	GTAAAGTCTGGGCTCTGGAAAGGAGCTGCTTGCGTTGGCTCACTCGTTCTCTTCCCAGCCTCGGCCTCAAGCCTCTCACAGAAGGCCAGGGTGACCTGCTTCGGAGTCAAGGCAGGGCTGGTGGGAAGAGCCACTTTTCATGGCAATCTA	GTGTGAACCCCAAGAATGTGTC	AGAAAGGAAGGCATGTATCCCG	190	262	15.508	21.0084	5.5004
2210009G21Rik	single exon skipping	AGTGGTGGAAATCTTGTAGAGAGAAGAAGGGAAAGGAGATCCCACTCACATGCATGTGCTGTATATATAACCCTAACAAAAAGTCAGCAGTGATGTCTTCTTGCATGATGTTGATGCTTTTAGTAACTTGATCTTCTTTGTGTTGTACAG	AACTTCGTGTATTTCCTGAAAGATTTGTGGTGTGTGTTAGTCAGCTTGCATTTGGTCATGATATTTGGGCAAACCAGAATGAAAAATCG	GTATGTACGAAAAAAGCTCTGTAAGTAAGAGAATCTGCTTAATATTGAGTGACCATGGTAATAGTGGTAGTGGTGGTAGTGGATGGTGTGAGTGCGTGCGTGCGTGCGTGCGTGCGTGTGTGTGTTCCAGGGTGTCTTTTATTATCAGCA	GTTATGGCTTTCAGATCACAGCTT	TGAACTCTCTGCACACTCAGGA	135	224	88.6905	94.0341	5.3436
Arid4b	single exon skipping	AATACTAAGTTGAAACTCAAAGCATTTTATACACATGGAACCTGCTGTTCTGGAACAATCACAGCCACGATTTTTATCGGTTTATGTGGTTTGGAACTGAAACTCATGAAGTGACTTTTATTAACTCTGCAATTTTTTAAACCTTTCAAG	AGATGAAACCAATAAAGAAGAAGATGAAGATGATGAAGAAATAGAAGAGGAGGAGGAAGAAGACGAGGAAGAAGACGAGGATGAAGATGATGATGACAACAATGAAGAAGAGGAGTTTGAGTGCTATCCACCAGGCATGAAAGTCCAAGTGCGGTATGGACGAGGGAAAAATCAAAAAATGTATGAAGCTAGTATAAAAGATTCTGATGTCGAAGGTGGAGAGGCCCTTTACTTGGTGCATTACTGCGGATGGAATGTGAG	GTAACTTGAGTTTCAGCTAGTGATTATTACAGACACTTCTCAAGTAGTTTTCTATTTAAGACTTACATAATGAATGGCAGACTTCCTAGTACTCTAACTGAACACATTAACATGAAAATATCAAGCTTTTAGCATGTAAATACCTCACTT	AAAGACGGTGGCAGAGCTAG	TTCCGATGTTTGATCTTTGGTACATTT	152	413	13.0952	18.4282	5.333
Kcnq2	single exon skipping	TGAGCTACGGGCTAATTTTCTTTATTCTGTTGTCTCCCCCTACTTCCCTTAACGTTTTTCTTTTTCTTTTTTCATTTTTTCTTATCCTGTTCTTTTAAAATATTTGGTTCTTTTCCCTTTGTGTGTATGTATGTGTGAAACCCTTGAAAG	CTCACAAACTCAAACCTATGGGGCCTCCAG	GTAGGACATGCATGGGATGGAAGATGTGTGTAGCTCTCGTCTGTCTGAGTTTGGGGTGGGGCAAGCCCTCCAGAGCTCATACCCCATCCTAGAGCACCTGCCCTATAGTCCTCATGCTACCATCGTCAGACCCTGTCCCCCAATGGCCCC	ATGCTACTAACCTCTCACGCAC	GGTGAGTCCAGATTTGCTCTTGA	143	173	78.3582	83.6868	5.3286
Psmd10	alternative 5-prime		GTAACTTGAAGATGGTTCACATCCTTCTGTTCTACAAAGCATCCACAAACATCCAAGACACTGAGGGTAACACTCCTCT	GTAAGTGACAAGTAGCAGTCGTTTGCATTCTGATTATAAATGCAATACATGCTGAGAGCAAAAAAAAAAAAAACAAATTGAAAGGATACCAAAGCATAATGACAAGAATTAAAATTGCTATCATTTTGCCACCCAAAAAAATACTGATAT	GCTAACCCAGATGCGAAGGAC	ACCACAGACCGCACACAGAC	249	328	55.6548	60.9091	5.2543
Kbtbd8	single exon skipping	TTCGCCCTTGTTGAGCTCTCGGCTCCTAGAGCCTGTGTCGGCGCTCCTGTGCCCACACACGGACGTTTGTGTACGGGGTGGGGGGGAAAAAAACCCACGATGCCGTAAACTGGCTTCGAACTTCTTGTGGTTGTGCGATTTTTCTCCTAG	ATTTAAGTAAGTCTTCCCCAACACCGAATGGGATTCCATCTTCAGACACAGCCAACGATACCATGGATCCTTTCCATGCTTGCAGTATTCTTAAGCAACTCAAAACAATGTACGATGAAGGACAGTTGACAGACATTGTAGTGGAAGTGGATCACGGGAAAACATTTTCCTGTCATAGAAACGTTCTTGCTGCAATCAGCCCCTACTTCAG	GTATGACGACGGTAGAAACTTATATATTACTATCCGTACAAGACTCCCTTTCAACCCAGTGTTAGCCACTTGATTGTGGTACTGAGTTGGGACAAATACATAAAGGCAAACCAGGTGTTTATTTTCTGAGAGTAGGTAACAGGTCTTGCT	CCCTGTAGTAATGGCCGCGT	AGCACACTGGTCTTGTATGGAA	219	430	83.8408	88.9571	5.1163
Mlx	single exon skipping	GGAGCATTTCAGCATGAAATGGAAGGCCTGTGGTGACTGGCTTTGGAGTTGATGGCGAGAGGTCAGCATTTGAAGCCATTGTGCCCATAGGTGACTGAAGGCATGGCAGTGTTCCCCAATCCTTAGTGACTTGAGGCCTCTTTTTTCCAG	GGCTTTTTGTAGAAAGCACCCACAAGGGGAGTGTAGTGTCCAGAGCTAATAGCATCGGCTCCACCAGTGCCTCTTCTGTCCCCAACACAG	GTAGGCAGCAACATAGCCCGTCGCACACCTGGGGAGACTTAGCTCTTCCATCATTTTAGTATCTTTCCTAGATAGGGAGCTCCGCTCTCCATATGGGGGTGGCAGGAACAGTGCCAAGCCCGAGGCTCACTGTCTT	ATGCCTACAGTGACAACAGCCT	AATAGCATCCCTTCTCTTCTGTTCA	134	224	93.0233	98.1087	5.0854
Gyk	single exon skipping	TTTGAAGTAATAACTCTTTGCCAGCTTTGATGAATATGCTATATTTATAACTTGTTTTGCTATCATGTGATTCTTAACATAAATATTGTAATTATGTGTCTCTCTTTTGGTTTGCTTGACTGGAATTCCCTTCTACTTGGATGACCACAG	GTGACCCTAGTATCTTCTGTAGTCTGCCTTTGGGCTTTTTTATAGTGAGTAGCATGGTAATGTTAATCGGAGCAAGGTACATCTCAG	GTTAGTTACTCTTTAAATTAGACAACTTGTATTAGTTAGCTTTAATGTGTTTAATTTATAACTCAGCAGAAAACGTATAGTGTTTTTCATTCTTCCTATGTTTGAAAACCCAGAAAAAAATCAGTTAAAGGCTCAATTAGTTATATCGGT	GCGAAATCCGTTACTCCACATG	AGAGGTCAGCCTCAAAGGTGA	343	430	65.614	70.5696	4.9556
Tacc2	alternative 5-prime		GTAAGCAACTCGGTGGCCAGCCAGACCCACACCTTGCCTTGGAGAATACTGTCCCTAGGGGGCAAAGAGCCAGAAAAG	GTACTTGCCAGCCAGGTAACCATTACCCGTGTGACAGTCTGCACGCCTCCCACTGTATGCAAAGCTATGGCTTGAGAGCACCTGTCCCTTGACCCTCTGATGCCTGCTGAGAACCAGACTAGAACCCTCTAGCCCAGATCCTGAACCCTC	GGACGTGTATGACGGTGGACTT	AGGTAAGGAGGAGCCAAGCTTT	167	245	18.75	23.6776	4.9276
Ubtf	single exon skipping	CGGATCCCTGCCTCTCCACCTTACCCTCCTGGCCTGCGGTGGACACTTGCGTGACCTCCTGTGGCCCGAGGGGGGCGGGGCCCTCTGTGCCCCTCCCCCCCTCCCCTGCCCCTGGCTGCCTGCGTGTGTCTGACGGCTTTTGGTTTGCAG	GCCACTACGAAGGAGGTGAAGGACTCCCTGGGGAAGCAGTGGTCTCAGCTCTCGGACAAAAAGAGGCTGAAATGGATTCATAAGGCCCTGGAGCAGCGGAAGGAGTACGAG	GTTAGGCTTCCGCTGCGCTCCTCCCCATCCGGCTCTTCACGAGCCTTTGCCCTCTGACTCGTGCCACAGCGTTCTGCACGTGGCAGTCGTTCCCTGACCTTCTACTGAGGGAGGGGCCTTTTGGGCCCCTTTCCTCTGTCCCTACCGTCT	AACCCAAAACTCCCCAGCAACT	TCGCCCATCGAACTTGTCCTTG	185	296	21.4689	26.3598	4.8909
Fam134c	single exon skipping	CCAAGAAGAATGGCATGTTTCACCTCTAAAGCTCCTGGGACTAGCTGCTCCCCAAGCCCTCTTTAAACCCGGAAGCATCGGCTGGCAGCACAGCAAGATGGGGGGCCCCTAAACAGCCTCCTTTCACAGCTCCCCTTCTCTCTCCCATAG	CTGGGGCTTTGTGCACCCTCGGTTGCTCAGCGTGCCCGAGCTCTGCCACCATGTAGCTGAAGTCTGGGTTAGTGGGACCATTTTCATAAGGAATCTTTTGCTTTTCAAAAAGCAAAACCCAGGCAAG	GTAAGACCTCCCTTTGCACTTTCAGCTCTGGCTTTCAGCTCAGTTCATGTTAAGATGAGACACTTATTTCCCCATGTACCTTCATTCATAAAAGACATGAGGTTCATAGAAACACAGGGAGGTGATAGGAAGGGTTCTGACCGGCTGCCC	TGCCGAGACCTGACGCCTTG	CATCAAGTAGGACAGCAGGAGC	115	242	87.5676	92.3077	4.7401
Hexdc	alternative 3-prime	AGTGGTTGGCTTTAGCTCTTTTTGAAGAGTGATTATGCTGGAACCCAGACCCCTCAGTGCAGAGCCAGGAACCCTCTGTCAGTGGCTTCCTGAGACAGCCTTTTGTGCTGACTGGGAGGTGTGTGTGTCCTGTCTCACATCCTGTTTCAG	GTGCTCTAGACTACTCCGCCTCTGAGCCTGGACACTTGTACATGGACTGTGTGGTGAGGCCAGGGGCTCCTGCAGATTGTGCTGCTACAACCTTTCACATGTTCACTGGAAAGCAGCCACCTGGCCTGGCTGGGGCTCCCCAAGATGCTGTGCCTTTTGCCCATAGCACTCAAAGGTCAGGGGTTCTCTCTGAGCACTTCTGCCTGTGGACGGTTTCAG		GTACGACCACTTCTCTGTGCTG	ACAGTATCCGCTATCTCCAGGC	159	378	53.871	58.6093	4.7383
Aen	alternative 3-prime	AGTCAGTGCTCTTCCCCGCTGAGCCATCTCTTCAGCCCTTGAGTGCAGTTCTTGGTAAAGGTGTGAGTTTCAGTCAGGTGCTTGGGGATGAGGGGCAGGGTGCCTTGGCAGCCTCCTCCCAGCCCGTCTTCCCATGTGCTCTCTCTTCAG	CACACTGCCCCATTGGCAGACAGCCTCCAGAGCTGTTCTTACCCCAACCTGTGAGCTGGCTGACATGGTGGCAGGGGAAGTCCCCGAGTCTACTCAGTGTCCATCTCTCACCAG		CGTGAAACCTGGGAAAGCGC	TGTGATGGTGAAGGCAGAAGGC	184	298	19.6721	24.3129	4.6408
Cnot2	alternative 3-prime	TAGGGGGAGAATGGGACAGAGTCTAAGACAGTTAGCTGCTTTTTAGGTTTGTTCTCATTGTATTTTGTGTGCTATGTTGAATATTTTTGTTAATGTTATGTATATTTACATGTTAGTAATTTTGATGGCTTTTGGATAATTCCACTCTAG	AGGGAGAACTGGTGGGCGGTCCTTCCTGTGACACGACCCTTGAGTGACAGTTCTATTTGATTGCCTCCAG		CGCGGTGGATACGTCGC	CTGGTAGTTTCTTTTCTCAGATAATGTATGT	124	194	76.6764	81.2665	4.5901
Nfe2l1	alternative 3-prime	GAGGGCTAAAAGGCACAGGCCTGAGTATGACCCCACCCAGGACTCATTGGAGCGTCAGTAGGTGGGACCTGTGAAGGGGTAGGACCGGGAGCTTTCTCCCTGGGATGGGGGACTACTTGAAAGCTAAAGTCATCTTGGTCTGTCTTTCAG	GATATAGATCTGATTGACATCCTTTGGCGACAG		CGGAGCATGGGGTGGGAGTC	TCTCGTCCATCTTGCAGTTCCT	134	167	95.4545	100	4.5455
Stat5a	single exon skipping	GTGGTCCCTCACGCTGGGTCCATTAGCAGGGGTTTATCGGAAGTCCTAGGGAAATCGCATCCCTCAGAAAGCTCCAGGCAGCGTGGGCAGGAGGCTGAGGGCAAGTTGTGCTCATTGCGCTTCCCCCCTACCCCCACCCCTGCCCGGCAG	CGAAAGCAGTTGACGGATACGTGAAGCCACAGATCAAGCAAGTGGTCCCTGA	GTAAGTGTCCAGAGCCAGCTCTGGGGCTCCCGATACCTCTCTGTCCTCTTCTACCTCCAATACTGGGAAATGTGGCTTAAGCCCTTGAGAAGGAAAGATTCAACTGTCCTGGGATAGCACCCAGGACCTCGTGCCT	TCTACGTGTTCCCAGACCGACC	TGTTGTAGTGAGGTTGAGGGCA	155	207	95.5056	100	4.4944
N6amt1	single exon skipping	CATAGCAGAAGGACCTAAAGAGTTTGGCAGAATGGTGTTCAGGAGCCAAGGTACATTCGTTTGAAAATGTGTACTTGCGTGGAGACGTTTTTTGTCAGAAAGAGTGTAATCTCAGTGAAGCCTGAAGCAAATGTCTCTGATTGCCGACAG	GTAGGAAGTCGTGGAATAGAAGCAGCCTGGGCTGGCGGCAGAAACGGCCGGGAAGTCATGGACAGGTTCTTCCCACTGGCTCCAGAACTCCTCTCCCCAAGAGGGCTGTTCTACTTAGTTACCGTAAAAGAAAACAATCCCG	GTAATTAGAGAGACAGAGTGTGTGTGTGTTTCTGGTTAACTATTCACTTGCTGACAACAAGAGTTGGAAGGCTGACTTATTAAACAGCCTGAGCTGTTGAGCAGTTTGATCACTGACAGTGTGTTGGAAGAGGAGAAACACTTTTAAGAG	TGAAGGGGAAAGTAGACCTGCT	GGACACTAGGACTTGCTGAACC	174	316	59.5843	64.0592	4.4749
Grm5	single exon skipping	TCACAGGTCAGCTCGCACTGCAGTGAGAAGCAGAAATCCTTGTTTTGGGGTGGGATGACCATGCTTGCAGTCATGGCTCTTCCCCAGCCTGGAGGTTAAGCACACAATCACATCTTTCTGTTTGCTCCTGTCCTTGTTCATGCTTACCAG	GTACAAAGACAGGAGACTGGCCCAGCACAAGTCGGAAATAGAGTGTTTCACCCCCAAAGGGAGTATGGGGAATGGTGGGAGAGCAACAATGAGCAG	GTAAGAAAACTGTGAGTGGCCTGAGGTGGTGTGAAATAAATGTATGCAAGCTAGAGGAAGAGGCGGCTCCCGGTCTGGGTCCTTGCTCAATTATGCATCCCATCCAGTAAGTCCAATGTGGGACACCATTGGTTTGTTGTTTGTGTTTGA	TGCACGTAGGAGATGGCAAGTC	TGGGGAAGGGTTTGATGACTGC	231	327	75.4144	79.8742	4.4598
Irak2	single exon skipping	CAAGTCATGACCCAGAGAGAACAACTCAGGAGGCACAGTGAGAATTTGTGCTGGAGGCAGGGTTGGACCTCAAGTCTCTGACTTGCAGACCTGCCCCGCCATAGCTTCCTGGTCATGGAAAGTGACACCGTCCTCTATGCCTTGTTCCAG	GGAAGCCGGTTCCTGAGAGCACATCTCCCCTCCCAGCCTTCCCAGAGGCTGTGAAGCCAGGGGCTGTGGCTACTTCTAGAAGAAACCTCAAGGATGAACAGGAGAAAGTCCGGCCTGTGAAGCCACGTTCCCTTCTAGACACAG	GTGCTCTCCTCCCCTCCTTCCTCCTCCTCTTCTGAGTTTTAGATTTATACATTTTTCTTTTCTGTGTATGGGTGCTTGGCCTGACTATACATAAGGACTACTTGCATACAGTGGAGTCAAAAGAGGTCATTGGATTCCCTGGGATTCCCT	AGCTGAGGAAGATCAAGTCCATG	CTGGGGAGAGTCGGGTGCAT	245	389	91.0615	95.5117	4.4502
Rnf146	single exon skipping	GTGCATCTTGAGAGCTCCGGCAGTCGCTTTGTTCTGCTTGCTGGATGTGGAGTTTTCTCCTTAACCCTCCACCCCATCTGAGAGCGCACGGGATCCCCATTGTTGTCACTGTCTTATTTTCTGGACTTTTTTTTTTTTTTTTTTTTAAAG	AGAAAGGGCTATGTGACATTGTTTTTGAGGATGTGGAAATGGAACCGTCCTCTATAATTAG	GTAAGATGTTTCCCCACTGTAAGTTAGCACACGCATTCTGACAACTACATTTTATCTGTGTATGTGTGTGTGTGTGTGTGTGTGTTCTTTTGCAAACTAGATGTGCACCTGGAGCTTGGGCATTGAAAGGCACGTATTGTCATAGAAGTT	GCCGAGAGGTGGGCTCCGG	TTCAGCGAAGCTGTGATGCTCT	175	236	19.084	23.5023	4.4183
Dph3	single exon skipping	AATCTCCCTGTTTTTTTTTCCTAGATGACACTTGGGAGGAAAGTTCTTTGTGTTGTTACCCAACTAAAGACTTGCCCATAGACATAGGAGAGATTTATGGGAAGTTGACGAAAGGCTATGCTGACCATATGTTGTTTGATTGCGTTGTAG	GAAGATTTGGAAAATGGAGAAGATGTGGCCACGTGTCCTAGCTGCTCACTCATTATAAAAGTGATTTATGACAAA	GTAAGGGATATGTTAAAGGGGATGGGTGGTGTGAGCTAATGACAAGGGCCTAAAGGAGCCTGTCTGATAGAAAAGGGCGGAAGAGTGTTGGGTGTTGGTTTGTTTTTTGAGACAGGGACCTTAAGTAGCCCTGGCTATACTGGAACTCAT	ATTTCTACCCTTGCCCCTGTG	GCTGATGAAGATCACACCCCTG	226	301	61.9744	66.3516	4.3772
D17Wsu92e	alternative 5-prime		GTAGAAGGAAACTTCAACCCGTTTGCCTCTCCCCAAAAGAACCGACAATCAGATGAAAACAACCTAACAGACCCTGGGGGTTCCGAGTTCGACTCGATCAGCAAAAATACATGGGCTCCTGTTCCTGAGCAAAGCGAGCAAGATCAGGATAGACTGTCACAGAGCTCTGTAAATCTGTCCCCCAGCAGTCCCGCAAACAACTTATCAGTAGTGACTTACAGTAAG	GTAGGTGCCCTCGGAGGAGGGGCAGGTGGTGGGCCCTGGGATTCCTGACACTTCTTCGTGGCAAACCTACAATGCTAGACCACCACTGCCCAGAGCAGCTGTGGCTCCTTAACTGCTCAGCACTCCTGCCCGTAGTCACCATGAGTCAGC	ATTCAACACACAGCCACATCGC	GAACCCCTTGCCCTCTCCCC	133	358	41.7515	46.0967	4.3452
Ralgds	alternative 3-prime	GGTCTGCTGAAGTGCCTCGGTTTCTAAAGCAATCTGCTGTGCGTAGCCATGTTGCCAAGCACCTAACTCTGTGACAGGAGCTGAGTCCCTGCCTCCCTGGGCCCCATTCCCATCAGGGAGTTGACCAGTAACACTAGACATCATAAGCAG	GTACGGTAGATGTGACGCCCTCACGGCCTCCTCTAG		CGGTGAAGGCTGGTACTCTGG	TGGAGTAGGGGAGGATGCAG	171	207	48.5362	52.7586	4.2224
Tars2	multiple exon skipping	AGTCATTTTGAGACATGTAGGGTGTGGGTTCTGTAGCAGGCAGTCGTAATGCAAGCATCCCAGCTTTGCCAGCAGCCTCTCTGAGGAAAGCATTAGAGCTGGGACTTCACAGGAGCTTGAAGCGCTCAGACCTAGCTCTTGTGAATGCAG	GTGTTCTGGCACTCTAGTGCCCATGTTCTGGGGGCTGCGGCTGAGCAACAACTGGGTGCTGTTCTCTGCCGAGGTCCAAGCACAGAATCGGGCTTTTACCATGACTTCTTCCTGGGAAAAGAACGGTGAGCAGTCCAAAAAAAAAGGAGTCTGGTTCTGGGGTGGTTTCTGGGGTCTTGGTTTAGAGGAGAAGCTAAGAGATCTTCTAGGCACCAAACAGGAACTTCCATCCCTTCTCCATCCAGTGTGTCTCTCTCCTGACCGCTGAAACTCATCTTTTCTGCTCTTCCCGAATTCAAATGTTACCTCACCCTCATTGCTCTTGTCCGTCCAGCATTTCTCTCTCAACAGACACTCCCCCTTCCCTTCCTCCCTCCCTCTCTCTCTTTCTCATTTTGT…	GTGATCCGGCTGTGTGTGAGAGGAACTTGGTAAGGCTTGAAGGAAAGGGTG	TGGCTGCTGAAGTAAATGGAGA	GCCTGTCACTTTCTCCTCGATC	146	389	87.3418	91.5493	4.2075
Zfp322a	single exon skipping	GAAAATTGATTTTTAAAAAAAAATTCTATTTTTTAATTATTATATTATGTTATTGGTGATTTTCTTGCATGAAG	GTCTGTGCACTGTGTAGGCCTGTTGCCCATGGGAGCCAGAAGAGTGTTGATGCCCTGGAACTGGAGTTACAGAAG	GTGAGCTGTCATATGGGTGCTGGGAATCAAACGTGGGTACTCGGGAGGAATTGCCAGTTTTAACTGCTGAGCCATCTTTAGCCCAAGGAAATAGAATTCCTTTGGAAATCCATTTATGACAGCAAGTGCTTCTTAAACACTGGCTATATA	GCTTTTCATCTGTCTGCACTATCG	CCATCAGTCTTCTTGATCCCTGT	171	246	21.5356	25.7384	4.2028
Erbb2ip	single exon skipping	TTTCTCTCGGGCTCTGAAGTCCAGTGTTGCATGATGATATTTGTTCGGGCTGTGGGTGGGGTTACTTGTAAATAAATCTGTGTATATAACCTGTCTTGTGGATTTTGCATGCTGTACTAATCTCTGTAAATCTACCCTCTCTTTATTCAG	AGTATGCTGTCAAGGTCCTTTAATTCCAATCTTACTGCTGTAAGCAGTTCTCACTATGGCAGCTCTAGGGATCTGCATGGCAGCCAGGGCAGCCTTGCCCTGAGTGTTGCAGACGGAAGAGGTTCTGGTGGGCACATTTTTCGA	GTGAGTACCTGCAGTAGGCCAGTACTTTAGCACATGGACAAGAGAATTCAGATCGCCTTTTAACATTTCTAAGGGAAAATTTTCTGTGACTTAGAAATCTTTGTATTTTCTGAGTTCTTTATGACTTAGTTCTACAACTTCTGTCCCTGT	ACCAAATACAAGGGTCGGGTCT	CTGATGGGTGGTTCTGCTCTT	194	338	70.3204	74.5174	4.197
Acvr1c	single exon skipping	CCAATGAGACCCTGTCTCAAAAATATAATAATCTTTGGTTTTAGAGTTACTAAAAATCTCTCCACTAATCACTGTAAACAAATTCTAACAATATATAGACAGAATAAGAGTTGATTTATGGTTTCTTCCATCTTTCCTTTTAAACGGCAG	CATCGCCAAATGCCCCTCGACTTGGTCCCACAGAGCTGACGGTTGTTATCACCGTGCCGGTTTGCCTCCTGTCCATAGCCGCCATGCTAACAATATGGGCGTGCCAGGACCGCCAGTGCACATACAGGAAGACTAAGAGACACAACGTGGAGGAAGCGCTGGCTGAGTACAGCCTTGTGAATGCAGGAAAAACACTCAAGGATCTGATCTACGATGCTACTGCCTCTGGCTCAGGCTCTG	GTACGTGCATATTTGCAGCAAGCCGACTCTTGTTTAAAAATAAATGAACAATGGTTTTGATCAAAGTGTCCCATGTGAACTCATCAACTAAAGTGCTCACTGCGGGACAGAATAAATGAAGTCGTGGATAGAAATCGCCCGAAGGATTAC	ATCACACTGCACCTTCCCACAG	ACAGCCACATCTTCTCCACACC	140	380	52.2184	56.4024	4.184
4930481F22Rik	single exon skipping	AGACACATTTGTAAGGACAGTGGGACGGACAGGGCTGTGGTCCCGCAGAGGGATCCATGGATCACGTGCCACACAAGGAAGGAAAGAGAAGTGTTCTCAGAGAGAGTAGGGGCTCAGGCAGAGACTGACTGTGAATGATCTTCCTCCCAG	GAAGTGTACAGTCCAGTTCTCAGGATTCAGACCAAAGAAGCTGGGGTTGCTTCTAAGTTTGCAG	GTTGGTGGGCTGCTAAGTTGTGGGAGTGGGACCTGCGTGATGAAGAGAGGGGGTGTTTACAGACCCATGACGGGGGGCACTGGGCAGGACCTGAAG	GGCTGTGTCAATTCTCAAGAAGC	TGGAACTCCCAGAGGTCCTTGT	126	190	0	4.12371	4.12371
Zkscan1	multiple exon skipping	CACCACCACCGTCCGGCTGGAGCTATCTTTTTAAGTAGCTAAATATCAAACAGTGAATATGCTGGTGTAGGAAGGAGAATGCTGGGGTTCTTCACTGAGGGAGGCTCAAAGAAGAGCCAGTTTTACTCACAGCCCCTTTCTCCTTCTCAG	CTCTCCCTGCCACCCATGTTCCTGCCCCTCATCATGAGGGGAATCCCAGAGACCAGGCGATGGCATCTGCACTATTGACCGCAGATTCCCAGGTGAGCCATGGGCCCCTCTTCCCTCCTGAGACCATGGATTTGCCCCATTCTGGAGCATCTTTCATGATCTCAACCAGGTCACTTGCTTATGATGCCCAGCCTACAGAAAAGCCCACTCCCCTCACTGTTAGGGTTCTTCCACCATAACCCCTTCAGTCTATCAGGGTTGCTCATGTGTTCTCTCCTAGTGTCCCACAGTCCTGCCCTCAGCTCTGTCTTTGACCTCAGGTTTGGGCAGTATGACTGTCCCTGATGTTACAGGGAGCTGAGTATGAGGATCTCCTGTTATTTCAGGCAATGGTGAAGA…	GTAAGACTCATGCAGAATTCCTGTCTGCTTAAGATTTTTTTTTTTTTTTTTTTTTTTTTTTTTTTTTTTGCTTCTGTGCTGGTTAGTAAGGGAAACATCTGTGTTGTTGAGTTTCAAAGTCATAGTGCTCCAACTCGCTGATTCCTGGCA	AAGCCTCGTCTCTTATCCCGA	TGCTGTTCCCGTTTCTCTCCAA	143	362	30.5556	34.6429	4.0873
Pnpla2	single exon skipping	CTGGCCATAACCTCTGATGGCATCTCTCTGACCCCCCCCCCCCCCCCACAG	GCCTACTGAACCAACCCAACCCTTTGCTGGCACTGCCCCCAGTTGTCCCCCAGGAAGAGGATGCAGAGGAAGCTGCTGTGGTGGAGGAGAGGGCTGGAGAGGAGGATCAATTGCAGCCTTATAGAAAAGATCGAATTCTAGAGCACCTGCCTGCCAGACTCAATGAGG	GTGCGCCGCCACGGGGAGGGAAGCTCAGTTAGGAGGCCTAGGA	GCAAACAGGGCTACAGAGATGG	CGGATGGTGAAGGACACTGCA	178	346	95.9641	100	4.0359
Saps3	single exon skipping	TTTTACATCTGTGAAATGTGGTTCTGTGAGAACCACCACTCTGAGCCAGTTTTGTTTTTGTTTTTGTTTTTTTTTTTTGTTTTTTGTTTTTTAAATGGAAGCTGCCACCAGACCAAAACACAACATATGTTTTATTTTTTGTTTTTACAG	GAACACTTCTGTTTCATACAATATCCTTTCATACTTCTGCTAATCTGCTAATGTAATTTGGAAGATAGCTGTCACCAGGATAACCTGTAATGGGCAAGGAGCCACAGAGAAGAAAACATTTCTTTTAGTTTTAACCTTGCTTTCAAAG	GTAAGACTGTTATGATCATTACCTAATGCATGCAGGAAAGCAGTTACATGCTCTGAAGCAGGCCTGGCAGTTCCCTGCACTGAAGAGTGTAGTACCATGGTGGTTTTAGGATGTTAAGCAGCAGCTGATGTAGCTGACTTTGATCATCTG	GCTTCGCTGATGGTGTCGGT	GCGGTTCTGTGCTTTACACTCC	204	352	74.7024	78.7062	4.0038
Mocs2	single exon skipping	TAGATCTGACTGCTTCTGCCTCCCCAGTTCTGGGTTTAAAGACATGTGTCACCACCACCAGGCCAATACTGAAGTTTTGTGAGCCATTGCATTTGGGGAGCGAGGAGCCTTCTTGGTGCGGGTTATTTAGACTATCCTCTCTCCTTTCAG	ATTGACGTGTTGTATTTTGCAAAAAGTGCTGAAATAGCCGGAGTTCGCTCGGAGACCATTTCTGTGCCACAGGAAATCAAAGCGTCAGAGCTGTGGAAGGAGCTAGAGAGTCTCCATCCTGG	GTAGCTAACGTTATAGAGTGCATATGATGAACATGTAAAGGTTTCTAAAATGTGTAAATTACGTGTGAGTGTGCGTATGTGTGTTCTCACACAAGAGTACTAGTTCTTTTAAAATTCTTGAAAATTTAAAACTCTGGTATTTAGAAACAT	CGGTGTGTAGCGGGATGGTT	ACTGATTGGCGGGATGATGGC	150	272	78.7234	82.6966	3.9732
Trim21	single exon skipping	GCCATGACTGACGTCTCTGGGCAGTAGAGGCATAAGATGACAGAAAGGAAATGGGAGACGCCTAGACAGTGAGGGTTAAGCAGGGATGGGTGTGGTGACGGTGGAGCTGTTAGCAGCGTTACCCCCACCAGTTTTCTCTGTCTCTTCTAG	AAACTCGGTTTCCCCTTCTGCCTGGCTTGCTCAGTGGGTGAGGCCGGAGGAGAGGCTCCTGTCATTCAG	GTTGGTGCTTTTGCCTTCTGCCTTTCCCTCCTGTGTCATCGCTTGTCCACCTTGGCATTATTTGGGGGAGTTT	AGGCTTGCAAAAGCGAAGCTG	CATGAACTGCCCCCATTCTTCC	231	300	94.1691	98.0998	3.9307
Magi1	single exon skipping	CTGACCGGACGAATAAACTCTCTTTGCCCTATGTTAACAAATGAAGATTTTTTCTTTCTTGTTATAGGGAATCTAAATGTTGAACTTTTTCTCTTTCTCTCTTTCTCCTTCTCTCTGACTGTTCTTGGTGCTGGGCCCTCCCTCCTCCAG	CGATGATCCCTCCTAAAATCGCTGCATGTATGAGAAATGAAAAGCTCGGGGAGGCTTGCTTCTACCTTATGGGCCATAATCAAACTACG	GTTTGTAGCTCAATCAATACTAGGTGTTTCTGTGCTGTGGCCTCATTTCCTCATTGCTTCTGCTTAGCTCTATCTTGGTATGTTTGGCAATTCATTCTGAGCACCCTGCCTTCTTTGAATTGTAAGTACATAGCTGACCTGTTGAAGTGT	GGGTCCGTCTGTTTCTGCGG	TTCGTTGGGTTGTTTGCTGTGC	251	340	91.7647	95.6159	3.8512
Prrx1	single exon skipping	AGAGGGAGGGCTGGACTTGCATAGTGGCAAGGGAAAGAGGCTGATTCCTCTTGTACAGTGCCCCTCCCCTCTGGTGGTCTTGGTCATGGTGCTGCTGACATCTGCTCAACGCATTTGGCTCATTTCTCCCTTTCACACTTTCAAAAATAG	ATCTTCGTCCCTCCCAAGATGTTGTTTACACGAGGGGCTTCATAACGGATTCTAACGGAAGACACTGAAAAG	GTAACTTGTCAGATGGGCAGGAGGGTGGCTTCTGGGGTAGGGCTTAAGGGTGAATTAGGGTTTTCGTTCTTGTTTTTTTGTTGTTTTTTTAAAGAAACTGAGGAAAGGCATCCTAGAAATGTAAGCAGTGGAGGTCTCCATATGGGGAAT	CAACCCATCGTACCTCGTCCTG	GCCATGTTGATACCCTGTGCA	134	206	27.8146	31.6081	3.7935
Lair1	single exon skipping	AGAAAGTGGAGATATTATAATGCTGGAGTTTGATCGTGTCTAGAGAACTCTAAATTTGGTAAGAAAATGGATTGGTGCACCTAAATTGGTTTTCTGTTATGGCACTGTCCTCACTGTGTATATTAAGATTCCTGCTCTCCTCTCTTCTAG	GTTCTCTGCCTGATATTACCATCTTCCCTAATTCAAGTCTTATGATCTCCCAAGGGACTTTTGTAACTGTTGTGTGCTCATACTCTGATAAACACGACTTGTATAACATGGTCCGCCTGGAGAAGGACGGCAGCACCTTTATGGAAAAGAGCACTGAGCCTTATAAAACAGAGGATGAATTTGAGATTGGGCCAGTGAATGAAACCATTACTGGACATTATAGCTGTATCTATTCGAAGGGGATTACCTGGTCCGAACGTAGTAAGACGCTGGAGCTAAAGGTGATCAAAGAAAATGTCATCCAGACTCCTGCCCCAGGTCCAACCTCAG	GTTTGTTCTTACAACCCTGGATTCTACCCATAGTTGTGATTCCTTGCCTCCATCGCCTTTGTTATTTCTTAACCCCAAGGTTCCTTTCCCCAACCCCACTCATCACATGTCCCCCTTAATCTAACACTTCAGATTCTCTGGAACTTTACT	TGGGATGGAAAATTAACACACAGGA	CTGAGGAAGCAGAACAGAAGGG	124	454	29.5566	33.3333	3.7767
Ep400	single exon skipping	TTTTAATGAAACTATATCAACCTATCCCTTACAGTATAGAAGGGCTTCCCTTTTCAAAGATTAAAAAAACACTTATATATGTTTTTTTCCCTACTACTTCTATGGTTTTATTTTTACATGAAACAACACCTTTCTTGAAAATTATTCTAG	AGCAGTCTAAGAGACCTCGTCTTGAAGTGGGTCATCCAGGGGTAGTTTTCCAGCATCCAGGGGTGAATGCAGGAGTCCCTCTGCAGCAGTTAATGCCAACAGTCCAAG	GTAAGACCCAGCAGTAGAACAGTGCTCTTAGCTTGTCATCAGGGAATGCCCACAACCTAGAGCCCAGCCCACATTGGAGCCATGCAGTCAAGGGAGACTAATAGATGTGGAATTTCCCACATGGGAACATGTCTCTGCACTCCAGTCAAT	TGACTGGGAGCCTAGTGGTGG	ACTGTAAGGTGGAAGGGAGGGC	267	375	45.2663	49.026	3.7597
Exoc7	single exon skipping	CTGCCGTCCCTGTCTGGCTGCTCTGCTCTGGGGAGGGTCTGCTTGGCTTGGGGTGGCCCGGCCATTTCTAACCTGTTTTTTGCACTTTGCATCTTTCCCCTCCTCTATTTCCCTCCTCCCTCTCTGTGTGCACTGCCTGTCACTCCGTAG	TTCTTGGGGACACATACAATATTCCTTTAGACCCCCGAG	GTAAGCGGTGCGACTCCCCAGCCCCATCCTCCCCTCCAAAACCCGGTGGGTGAGGTTCCCAGGGGACCAGCCCTCAGGACCCACTGGGGCGGGGCAGAGGGGCAGAGGGACTGAGTTCCTTAAGGATGCCCTCACCTCCCCTGGCTCCCT	GCCATCCTGTTCCTACAGCA	GCCGCTTGCTGAACTCGGA	115	154	88.2448	91.9866	3.7418
Klhdc3	single exon skipping	TACACTCCTACCCCATCTCTCCTCTAGAGACCCAGACAGGGGCAGGGCTGCTGGAAGTGGCGTGTTCGCTAACAATAGTCCGGCTGAGAAAGTTGAGGGCGCTCCTCCCTGCCCCCGACTCTCAGTATACACATACCTTTCTGGTTTAAG	TTTCTAGTCCTGGCAGCATACGAGCCACAGCTGTCAAAGGAACTCCTCGTGCCTGTAGACACCCTGGGTGACCCCAGGGACAACGGATCAGCTTGACAAGAACGCTCTGTGAGGGGCTAATCAACCATGGTTACATGGAGTTCCCTGTCCTAG	GTAGGGACACTGTTCTCCTCTGAAAGCCTAAAGCTCCTTTTTACTTTAAAGCACCCATGCCAGCTCTCAGTGGACTGTCTGGGGCTGGCTGGGCTATTAATAGCTGTGAGTATTTTGAGATCCCTACCTTTAAGAGATGGAGGGAAATTC	CGGCAATTCTCACTGCACGT	CACTGTCCACCGTAACATCCCC	237	390	67.6991	71.4286	3.7295
Agap1	single exon skipping	AGGCTTCCTTTGACTTACTGGAGTAGGCAGGATGACAGCAGCGTGCAGGGGTCAGGTACTTGTGCCAGCGTGAAGCCCCACAGACTAGGTCGTGCTGGTTTCTGTGGTCTGCAGTCCGGCGTGGTGTTCACCTGACTTGTTTATTCCTAG	GGAATGTCACTAGTGCGTCTGGGTCTCAGATGGCAAGCGGCATCAGCCTGGTCTCCTTCAACAGCCGACCCGATGGCATGCACCAGCGCTCCTACTCAGTCTCCAGTGCCGACCAGTGGAGTGACGCTACAGTCATTGCAAACTCAGCCATCAGCAGTG	GTAAGAGGGGGCACAAACTGCGGCCATCTCCAGGTCCTCTGTGAAAGCCAGGGGCTGGGTTCAATGCCCAGGGTGCCCATGCTCCACTGGGAGCATGGTGCCATGGGCTGCTCTGACAGTGGCACGCATGTCTCACCAATCACCTGTGAG	ACCGATCTCCAGTCCCAAAACC	GGTGCTTCTTTCTGTTGGCGTG	176	335	16.5529	20.2303	3.6774
Nfic	single exon skipping	ATTTGCCCCTGGGGGGATGATGAGGGCCGCAGCCCCGAGGCCACTGCAGCTGGGTATGAAGGGAAGGCTGTGTGACTCCCAGGCAGCAGACACCCTCTCTGGGCCCCATGCTCTGGTGCTAACGGGCTCTGGTCTCTCTCCTCCCCACAG	CCTGCTCTCCGCCCGACACGTCCCCTGCAAACAGTCCCTTTGTGGGATTAGGACGGAGGGATCCTCTTGCGGGACAG	GTAGGGGCCGAGAGGCCGAGAGGCCGGCTGGGGGGTGGGGGGGTGGGGAAGAGGGGCCGGCCTGGGGGGTCAGGGACAGCAGGCCTGCTGGCCACAGCCCTGGCAGGGACTCATAGGAAGCCAGCCTCTCGCTCCCACCACCCCGGGCCT	GTACCCGCCACATCTCAACCC	AGACCCACAGCTCCCATCTG	318	395	70.7895	74.3707	3.5812
Faim2	alternative 3-prime	CAGGTATGGTCAAAGGGGTATTTGACAGTGGGACTGGAGAGAAAGACTTTAGAGGCCCAGAGAGCCTTTGACATTCTCATGTCACGTCATGGCGTTGACATGAAGGCTGGGTTGGCAGCGAACTCTCAGAGCCTCTACCCACCTACCCAG	GCGGCAGCTCCGGCTATGAAGGTGGTTTCCCCGCAG		GCAAATGGAGAGAAGAAGGATGC	GCTGAAGGTGGTGAAATGCTCG	180	216	74.1768	77.7108	3.534
4831426I19Rik	single exon skipping	AAGCCTCCTCAGGAGCACATCACAAGGGTGCAGGGCCTTCAGCTGAGCTACAGCAACTGTAGCCTTGAAATCCAGCTCTCGGCGTGGGTCCATTGTGGGCGCCTGGTGGTGCCATGTCTGACCCTGGGAAACTGGCTGTTGTACCCACAG	AAAATCTGCCAGCTGGAGTCTGAAGGAATGGTGAAGGTGGAACTGGTCCTGCGGGCGGCGGAGGCCCTCTTGGCAACTTGCCAGGAGGGCCAGAAACCTGAGATCCTGGCCCGGCTGAGGGATATCAAGTCTCAGTGGGAGGAGACGGTCACCTACATGACCCACTGCCACAG	GTGGGGACAGTCAGGGGACTTCAGTGCCACATCCTCAGATGCTGGTGACTCTCCTTGCCCATTGCCATACCTACCCTTGGGACCTCTGTCTAAGTAACTCTTTTCAGACTTAGGGGTCCTGGGAACAGCATGCCCTCTTTGGATTCAGGT	CAATGACAACACGAAGGGGC	AGTGCGACCACCATCTTCTGG	148	321	96.4664	100	3.5336
Mrps33	alternative 5-prime		GTGAGCCTGTTTAGCGAGCAGCCCTTGGCCAAGAAGAAAGAGACTTATGACTGGTATCCAAATCACAACACGTATTTTGCGCTCATGGGCAACCTCCGTTTCCTTGGCCTTTACAG	GTGATAAGGGGGGGTGGGTCTTGTGACGGGTGGTTTTGGAAGGTTGGCCAAGGAAAACAATTAGCTTGGGACTCACTACAGTTTTGTGATTCTTATGGGAGTCCAGGTGAATCAAAGGGTAAGGGGATGAGGGGACTCAAAATTGCCTTA	CGCATGTCTCGTCTGAGTGCC	CTCTTCCCTTCTCCTTTCCTCG	159	275	82.9582	86.4569	3.4987
Osbpl3	single exon skipping	CCCTGGAGCGATGGGGAAGCCCAGACACATCCCGAGGATGTCACATCCAGGGGATCTTCGCTCCTTGAGTTGCTTTCCCTAGTCCCCTGCTGAGTTTTCCTGAACCGTCCATTTACTAATACAGCCCTGCTATTTTTTAACATATTCCAG	GCCCTAGCACAAAACACAGATCTTAAAGAACGCTTACGCAGAATCCATGCGGAATCTCTGCTCCTCGACCCGCCCGCTGTTCCCAAGCCGGGGGACAACCTGGCAGAG	GTGGGTAGGTTTCTCGCCTGCTAACTGTTCTCTGCAACTGCCACCTGTCCTGGGTGCCCTCTGTCCAGCTGCATGGCTTTTGCTTCACCCCCTTGAGTGTCCGCCATGCCTCTGGCCTCCCCTGGCTACAGCTGGGCTCTTGTGTTGCAA	TCGGTGGAGAGAGAGAAACTGA	CTCATTGGAGAGCTGGTGCA	147	255	86.859	90.2375	3.3785
Musk	exon skipping and alternative 3-prime or 5-prime	CAGCTCCCTGGACAATACTGTCTTAAACACCTCCAACTCTATTTGTTAATGTAGTTTCCAGTCTCCTTGTAAAAGCAGAGAACCTCATAGAATCTTATAGTGGTTAAGATGAGTGTGTGCTGACTTTCTCTCTCTCTTTCTTCCTTCCTG	TCCCTCCTCCGTGGTTTTCTATGGATACTTCTTTCCTATGGACAGAATGGAG	GTAAGCATCCATTATTATTCCAATGTTTCATATCATTCGTGGTTTTTATTCAACATGTCAATGATTTGCCTGCTAAGCACTATAAATTTTTTAGGCATTTCTAATGTCCAAAGTCATTTAGTATTTTTTTTGTATTTTTATAAGCTGATA	TCCAGCTCTTCATCACAAAGCC	GACTGCATCACACACCTCCC	176	221	1.79372	5.15152	3.3578
Rbm43	alternative 5-prime		GCAAGTCGCTTTTCCCCGGGTTGCAGTGCAGGAAGGCGCGCCGAGGGTCCCGGAGCACGTGTCCTGCGCGGTCGCGCGCCCCGAAGTGGCCGTCACGGGCGCAGCAG	GTCTGGCTCCCACGCGTGGGGATACGGCCTCTTTTCTCACCCGCCCCTGCTCAATAGGCAGGGACTCACGGGTTTTGTCCGGAAGGTGGTTTGGGCGGGACTGCGGTTAGGAGTGGGGGCGAGGACAGTGACCCAGAAATGGAGGCTAAC	CTGGAAAGCGAAAGCGGAAC	TCCAGAAGATGCACGGTCTCAG	152	259	28.6957	31.9328	3.2371
Bin1	single exon skipping	AGATGGGGGCTGGCTTGTCTTTCTCTGCATGGGAGTGTGGGCTTGGTGTTTAATTATCTATGTCTCTGTTTTTTTTTCTCCCACCTCCCTCCTGTCTCTCCATTCTCCTTTGCCATGACCTCTCCTTCCCTCCCCCCTCCTTTCCCCCAG	CCTGTCTCGCTGCTTGAGAAAGCCGCCCCCCAGTGGTGCCAAGGCAAACTACAGGCTCATCTTGTAGCTCAAACTAACCTGCTCCGAAATCAG	GTGATACTGGCTTCTAACCTTGCACGTGCTGGCGCCTTCCGGTCTGTTGTCCTCTCCTGGGTGTCTATCTGCCTGGCCTCCACAAGCTTCTCTGGGATAAGGGAGGGCTCATCTTCTTCCTGGGGTTTGGAGGCAGGCAGGGCCAGTGTC	GCGGAAGCTGGTGGACTATGAC	TCCACGTTCATCTCCTCGAACA	141	234	48.337	51.4852	3.1482
Dnajb2	alternative 5-prime		GTGCTAGGCGGTTCCCCTGCGGGGGGCAGGGGCGGGACTCCCGGCAGAGGAG	GTGCGGTCCCAGCTGGGTCAGGTTGGGGGTTCAGATCGGGTTACTAGACTTAGGGGGTTCGGGTAGGGCTCCCCACTCCTGCCGTGAGATAGCCCTGGGCACCGGCCTGCGGGACCAGATAAAGGCTGCGA	CGCACACAACCCAGCCT	TCATCAGGGGACGCACTCCG	139	191	96.8657	100	3.1343
C87436	alternative 3-prime	CTAGATCAAAATGTTTGGGGGAGTTTTTTCAAGCAATTGGTCTATCCTTTTTTCTGGAGTCAGACTTTTATAGATGACTTTTTCTTTATTTAGGGGTCCATACTTCCTCTTGTATAGTAGCAGTAATTCAGAAACCTTACTTTTTTTAAG	GTCTTAAGGAGATAATTGTGCCCCATTTAG		TTGCTTGTCTCTGTGCCTTTGC	ACTTCATCCTTCTTCCTCTTCCG	154	184	84.2795	87.4016	3.1221
Gabra6	alternative 3-prime	ATTATTTATTACCAAACTAGTCAACTTCATTAAGAAGTTATTGGTGTGGAATATGCTGTCTTGATTAAATTTGGAATTAGGTATAACTCATAAATGAACTGTTTCACAAAATATTTCCCCTTCTGTGTGAATATTTGATTTTTCTCTTAG	GAGTATACAATGGATGTTTTCTTCCGCCAG		ACCTGTGTCAGATGTGGAGATG	TTGTTGGGGGTGGTCATGTTGT	168	198	89.6282	92.7469	3.1187
D3Ertd751e	multiple exon skipping	GACATACTAGCTTTCCCTGTAGTTATCCAATATTATATTGCACTTCCTAGTTATTTGGAAATTTACTAAAAGACACACATTCCAGATAGAATAGAAAGTAAAAAGATAATGTTTTTCTGTAGCACTCATGAGGAATCTTAATTTTAACAG	GCATGGACAACATTTAGTTCTTTTACTAGCTGGAAGAAGAAATGTTTGGAAAGTGAGTAAATAAACATATGAAAAAATATTTGAATGCACAACATGTGTATCTGTGTTTCAACTTTCCTTTTGTATTCCTAATAGAAAGAGCTCCCATTATCATTCAAAGCGTCCAGAGGAGGGACTAATTGGGAAGGTGAAGCTTATATTCCTTGGAGTTATTTCCCACCAAATGTGACAAAATTTAACTCATTTGCAATCCATGGATCAAATGATAGGAGAGTTTATGAGGCACTTTACCCTGTGCCACAGCATGAGCTACAACAAGGACAAAAACCTGACTT	GTAAGTAGAAAATAAGTGGAGGTTTGTTCTAACTACAGTTTGGAAAATGAGTTCTTGTGAGAGCAGCAGTCACTTGGTGCTTGATGATGACATATATTTAGGCACATGATAAGAGCTTTATGCTCCCTCATGACCTTCAACTTTTGACTA	GCAGTATTTAGAAGTCGAACTTTGTCC	ACCACAGAGATACTACATTTTGGTGA	187	439	43.0921	46.2069	3.1148
Meis2	single exon skipping	CATCGTTTTAGTTTTCTTTTTCTTTTTTTTTCCCCCCTCTTTTGAAACCAAGGCAGTTAAATGAAAAAGGACTCTGAGTTTCCTCCTTTTTTCCCCCCATCAATTATTGCTGATTTTCCGGCCTCTTCTTGGATTTTATCTCCCTTCTAG	GACCCATGAGTGGAATGGGCATGAATATGGGCATGGATGGGCAGTGGCACTATATGTAACCTTCGCCATGTAAAGCAATCTCAAGGCAAGGGGAA	GTAAGTACGGCGGGTGCGACCTGTCTTCACTATCACTTCAGAGACTCCATTTGATTTTTTTTTTTTTATCGTTTGCCCCCGTTTTATTTTTCCTTGCCCATAACTGCATGCCTTTCCAAACTAAGGACCTGTTTTTAAACATACATCACC	GGGAGCTTTGTGTTGGATGGTC	GGAGGAGTGTAACTTGGCTGGG	131	226	84.6284	87.7039	3.0755
Ablim1	single exon skipping	CCCTATTGCCTTCCTCCTTTTTCAGATTTCTGATTAACGCTCTCCATGTCCTCCCCACCTTGGGCACCTGCCCTGCTCCCCTGTTAATTTCTTTCTTCTTTTCTGTTTCCACCTCGCCCCGCCCTGGTTGGTTGGTTCCCTGCCGCACAG	AGCTCTTGTCTCCTGGTGTGCACAGGTGGTCTCCCCTGCGCACCAGCAGCTTCAGCTCCACCCACAGCGACTCCCGTCCCAACCCCCCCTTCCGACACCACTTCCTCCCCCATGTCAAAG	GTAAGGAGACAGGCCTCGCAGGCGGCAAGTGCCTGGCCCGTGTAGTGGAGATTTATTAGCTCCCGGCAAGGCTAATAAGCTGTATCTCCAAGAGTTAGAGCCACTGAGCTTTCTGCCCATCAGCATGCCTGCCCGTGTCCTCACTGCCCC	ACACTCCAACTACGTCTCGCTC	GGAACATGGAAATGTTTAGGGGC	148	268	10.3734	13.4276	3.0542
Hnrnpa2b1	single exon skipping	GTATTTACTTTGCCTTGGAGTCTATTCTAGAATAGACTTTATATAACAAATATCTTATGTGTTTTGAAAAACCAGAAATGAGTGTAATAGAGACAATTCAAATGGAATTGAAAAATTTAAGCAATTACTTAAAGGCTTATTTTATAATAG	GTGGCAATTTTGGAGGTAGCCCTGGTTATGGAGGAGGAAGAGGAGGATATGGTGGTGGAGGACCTGGATATGGCAACCAGGGTGGGGGCTACGGAGGTGGTTATGACAACTATGGAGGAG	GTAATAAATTCATCTACAACCTTTATGTTGGAATTTGGATTAGAATTAATGACATTTATTTTACTGTCGATTAGATAGATTTCTTAAATTGTAGGATTATAGATAGGT	ATGGATACGGAAGTGGACGTGG	TCCTGCTACCCCCAAAGTTTCC	162	282	91.0217	94.0367	3.015
Phka1	single exon skipping	GGAAGCTCGTTTTCCTCCATGAGCTAAGAACAGAGTGCTTCTGACAGTGTTTTAGGTACAAGAGCCAGTCGTTCTGACTGCTGGGCTAGATTTTGAAATAACTAAAATGTTCCTTTTTTGTCTCTTCCCCTTTCCCAACTAACCTTGCAG	CTCGCTGTGGTGATGAAGTTGCCCGTTATTTAGACCGCCTTTTGGCACACACTGTTCCCCATCCTAAACTAGCTCCTACCTCACGGAAGGGAGGGCTAGATCGGTTCCGAGCTGCTGTGCAAACAACTTGCGACTTAATGTCCTTGGTGGCCAAGGCCAAGGAGCTGCATATACAGA	GTGAGTAATGCCATTAGTCCCTAGTGTCAGACACAAGGTGGCATGAAGCCCAAGTTGGGGGCAGGACATTGATTACATCATAAGCAGGAAGTTGGGATTATTCACTGCTTTGTTCCTGGCCTCTTGGGCAGCACCTAGAATTTTGTAGGC	TGATTTGGACTCTGGCAACTGG	ACTCAGGGGAGTCAAGTAAGTTG	125	302	82.7051	85.6818	2.9767
Tom1	single exon skipping	AAAACTTGTGAGAATGCCCTGGGAGTACCAATGTCCCTGAGCCCCTTGGATAATATAAATCCCACTGCACTCTAACCATCCCTCTGCCCTGCCTCCCCATCCCCTCCATCCACCCCACCTGAACATCCTGGGGACCATCAG	ACAATCGACTGCTCAGCCTCAGTAATCACTTCCTACTTGAAGAAGGAAAGAAGGAATGGGCCCCTCTTCAAG	GTTGGAAGAATAGAGCAAGAAACTGCCAGAAAGCGGCTTCTATCAGGGCGAGGCCAGAAGGCGCTCCGTTCCGGTGACACTGCAGGATAGAACTCGGGACCTTGGCCATGCTAGACAATATTTTTGCCACTGAGTTAAACTCCAGCTTGG	CAGCCACAAACAACCTCTCATC	CTTTCCGTTGGTCAGCCAGTGA	159	231	0	2.97203	2.97203
Pbx1	single exon skipping	TCATGCTACTAACCAGGCTCTGTGGATGCTGTTTTTGTCTTACATTTGATTTGGGGGGTTGCTTTGCATGTCGTTCTCCTCTTGGCTGTTGGTTGCAGGGTTGATCCTTTTCCTTTCTGTGATTCAGGTGCCTCACTCTTTCCTTTCCAG	GTTCTTCCAGTTCTTTTAACATGTCAAACTCTGGAGATTTGTTCATGAGCGTGCAGTCACTCAATGGGGATTCTTACCAAGGGGCCCAGGTTGGAGCCAACGTGCAATCACAG	GTAGGGACCCAGCCAATATGCCACCAGGTGGATTCAGTAGAGTGTACCAGCCTTCAGTTTTCTCAGCGTCCTGCTCCTGTCTGGACAGAAAGAAGGAGAAAGAAAGGGAGGGAAAGGCAGACAGGCAGTAGTCAAATCAAATCAGAGTAA	TTATGCTGCCAAAACGGCTG	CGTCACTGTATCCTCCTGTCTG	135	248	82.9694	85.9091	2.9397
Mdm1	single exon skipping	TTACTAAGGATACAAGAAATTTAATTGTATTGACAAGTTGGTATCTATTTAGAAGGAAGAATAATAAGGTTCAGTATCTCATTGATTCCCATTAATACTCATGTATGGCATTAACCTGTCATTAAGTGTGTCTCTGTATTCCTCCCCTAG	GGTTCTCTAAATGCCATGTGGTATGCAGAG	GTTGGTTGCTTTTGAGTTCTTAAAAACTATAATAATGCATAGAATACTTGTGTAATTTCAGTTGGAGTAAAAAAGTATTTGTCAAAATTGTTCTTAGCTACTACAAATGTCTCCTTGCCTAGTAGTTTGGAATAAATTAGCTGCATTATG	GGGTGAAGGAGAACCTGTCAAA	GAGCTTGTGACTGAGGAGACGT	157	187	97.0982	100	2.9018
Extl2	single exon skipping	AAGCGCTGCAGTGTTAGCATCAGCCAACAAGAAAACACTATCTACCTCAGTCCCCAAATGTCATTTTTAGAACCTAGAATAGCAGGTTTTTTTTTTCCATTTAAAAGTCACTGAAAACATCACAGAAAATTCTTTGCTGTCTTTTAATAG	TATCAAGAGAGCCTGTTCCACTGAAGTACTGAAGTCATAAAGAATGCTGCTATAAAAAATTAATAATATGATGAG	GTAAGTCACAGGTTCTGTCTCTTTAAAAAACAACAACTAAAAATCCCAGTAAAATACATCTAACATAATGTGTCATCTTAATCGTTCTTGCGGTTCTGTAGTCTCAAGTATTTTTATGTTGTTGTATAACTGATCTCCAGATAAAACCAT	CGCTCCTGCTCCTTCAGCATT	TCAAAGCCCCCGCTACCAGC	326	401	89.6552	92.5414	2.8862
St7	single exon skipping	TCTCATGCCACTGAGTCATGCCTCTTTCCTATGAATTTTCAGTCTGCCTCCTCCTCTTCAACCGCCCTGAACTCTGGAATGACATAGTAACTCTCCCTGAATGTTCCTATCAGTTTTCATTTCACCGACTATTTTTTTCTTCTTGGTCAG	AATTAGGTCCAGAGTTGAAGTTCCCCTAATTGCTTCCTCTACCATCTGGGAGATAAAATTGTTACCAAA	GTAAGTCAAGAACCTGTTGGGCACCCTACTTCTAACCAAACGAGACTTGTAGCCAATATCTGGATGGTTGACACTCCATCACCACACTTCTTGCTTCTGTGTGTGTATTGTGTTGTGACAAAGATGCATCATACCCATCTTCCACCAAGC	TGCAGCTCATGAAGCCTTGGAG	CGGTAACAACCATCTCCAGCCT	135	204	69.4097	72.2925	2.8828
Tdg	alternative 5-prime		GTGAGTCCGCGCGCTGAGCGGCAGAGCGGGCGCCCGTGGGCTCGGCAGGAGTGGCCGTACCCTCGGCGGCGCCGCCATGGACGCAGAGGCCGCGCGCAG	GTAACGCGGGCGCTCGCGGCTGGGGTCGGTCAGGGCCGCGGCCCGCACAAAGGCCGGCTTGCGCGTGCGCAGTGGGGACCTCCCCGCTCCCCACACGTCCCCCCCCCCTCCCAGGTCCGCGCACGTCCTCTGCCTCCCGTACCCGCGAGC	CGGAGGGGGACGGAAGTGCG	TCACGGTTGCCATGTTAGGAGC	230	329	5.90909	8.77193	2.86284
Fam70b	single exon skipping	CTGGGCATTGAACTTAGGTCATCGTGCTTGCCAGCAAGTGCCTTTGCATACTGAGCCATCTCAGCAGCCCAGGGGCCATTATTAACTGTGGTGGGTGGGTCAGTATGATGCTAATCAAACATCTTTCTCTCATTCTTCCTCTCACCTCAG	CTGGGCTTTGGGTCCTTCCTGGGAATCATTGGTATTCACCTGGTGGAGAATAGAAGACAAATG	GTAAGAAGACGCATGTCTCTTGCAACATGGGCTTGTGGAGAGTGTTAGTTCCTCAATGTAGGATGCTACAGTCAGGGTTTCCTCTCCACATTCACCTGAAACCCCTGGACCTGTATAAAACCCAAGACTCGGGCCTAATTGGTGCCATTC	ATCTCTCTGTGGTTTGTGGGCT	AAAGCTGAGGAACACGATGGCT	150	213	91.9414	94.8012	2.8598
Fam76a	single exon skipping	CTGTGAAACCTCCTCGGTTGATTTTACTAATTAAAAATAATAAGCTAGTGCATGGAAGAAATTGTTTGTCCATTTCACAGACTTTCCTTGGAGTGCGTTACTAATCTTTGATTTCTAATCTCTCTCTTTCTCTCTCTTTGCCATCAAAAG	CCAGAAAACACTTTCTACATCTTCAATTCAAAATGAAATCCCAAAGAAAAAATCCAAGTTTGAGTCAATCACAACTAACGGAGACAG	GTGAGCCAGACGGAGTGTGAGTGCATACTTGGAACACACACACAGAACTTGACTACACTGAGCGTGAACCTCGGAGTTAGCCAGGCTCCCAGGTGGACCAGTTACGAGTGCTGTGCTAGTCACCTTAGAGTTGGTAGATAAGCTGTGCTG	ACCAAAGAGCAGAGGAAGCACC	GCAATGATGACAAAGTGGTCAGT	155	242	91.9037	94.7552	2.8515
Eif4a2	single exon skipping	GACCTGAAATGAAGAGAATACTCTTGCTGATCACTTATGTGGGCGTAACTTTATGTTCCAACTGGAATACATGGTGTATAGTAGAAGTAACGATTTGATGTGGGATCGGTAAATATGTATCCTACTTTTTTTAG	GGTATGATGTGATTGCTCAAGCTCAGTCAGGTACTGGCAAGACAGCCACATTTGCTATTTCCATCCTGCAACAGTTGGAGATTGAGTTCAAGGAGACCCAAGCACTAGTATTGGCCCCCACCAGAGAACTGGCTCAACAG	GTATTGATAGTGTAGTTCAAAAAACTGCTTGCGTGTTGCATAGGTTTCAGGTTTCACAACTGTGAAGAATTTAAAATTAAAACGTATAAATTGTCCTAGTCCTGTGAGAGCCCCCATTTTAATTGTCCATGCATGCAGGGAGTTTTGTTG	GCCTTCAGCTATTCAGCAAAGAG	ACCAACAACAATGTGAGGGGCT	170	310	93.7595	96.6085	2.849
Zfp277	single exon skipping	TCTTTTGTGATTGGGTTACCTCACTCAGGATGATGCCCTCCAGGTCCAACCATTTGCCTAGTAATTTCATAAGTTCATTCTTTTTAATAGCTGAGTAGTACTCCATTGTGTAAATATACCATATTTTCTGTATCCATTCCTTTGTTGCAG	GACATCTGGGTTCTTTCCAGCTTCTGGCTACTATAAATAAGGCTGCTATGAACATAGTGGAGCATGTGTCCTTCTTACCAGTTGGAACATCTTCTGGATATATTGCAGCATCCTCCGGTATTACTATGTCCAATTTTCTGAGGAACCGCCAGACTGATTTCCAGAGTGGTTGTACAAGCTTGCAATCCCACCAACAATGGAGGAGTGTTCCTCTTTCTCCACATCCTCACCAGCATCTGCTGTCACCTGAGTTTTTGATCTTAGCCATTCTGACGGGTGTGAGGTGGAATCTCAGGATTGCTTTGATTTGCATTTCCCTGATGATTAAGGATGCTGAACATTTTTTCAGGTGCTTCTCAGCCATTTGGTATTCCTCAG	GTGAGAATTCTTTGTTTAGCTCTGAGGCCCATTTTTTAATGGGGTTATTTGATTTTCTGGAGTCCATCTTCTTGAGCTCTTTTTATATATTGAATATTAGTCCCCCTATCTGATTTAAGATAGGTAAAGATCCTTTCCTAATCTGTTGGT	CAGGGGCTTCCTGTGGACCC	ACCCTTCTAAAGCGGTGGTGC	148	526	49.0783	51.9068	2.8285
Mdm1	single exon skipping	TGTCCACTTCTCAAGGTCCAGTCTCCTCATGTGATCACAGCAGCAATTCAGTTTCCCTGTGAATGTTTGGAGGGGTCAGACCTGCAAACCATTCCACTAACGTGGTGTTTAGTAGCTAAAGAATAATGCCTTCTGCCTTTTTTCTTCAAG	TGGGAAAACCCAGGACGAACAATTTGCAGCTACATCCACACGATGCCTTTAATGATGAAG	GTATTTTAGTAGTTACTTAAGAAACATATCGGCACTTCCCAGCTCGCAGAGCGCTTCTGCAGGTGGCCCCACATTAGGTCCTTGAGATCCCAAGATAAGGATGAAGTCCTTCCTGTGTGACACAGGCGTCCCCTGTGTGCTGGGGGCATC	CCGCCTTACTGTCATCCGTCC	AACTCCAAACCCTCTGAAAACCT	258	318	95.3229	98.1034	2.7805
Stox2	single exon skipping	GTCTGGGACTGTGAACGAGGGCTGTGAGTTGTGTGACCTGTGTTGTTAACAGCCTGTTTTCTAACTTCTTTTTCAG	GAATTGAAACCAAAAAAATGTTTCTGCAGCTGTAGAGATCACTAATCTGGACTG	GTGGGTTGGTTCCTTCCCTAAAGATTGCATCAGAGTCTGATCTGAGACCAACACATCCCAATGGTTTTCTTCTATTTGTATTGACAACCAGGAGAAGGGATTTTTTTAAGTCCTTCAAAAAAAAAAAAAAAAGTAATGTTCTGAGTATGA	GCGGAGGAGGAGAAAAACAGAG	TGCTTGATGTGTTGGAAGCCAG	253	307	1.67683	4.34783	2.671
Abcc4	single exon skipping	CAGGTTACAATGCTCACTTGCTGTGGTCATGATGATCGCAGTTTCGTTCCCCTTGGGAGGGGGCAAGTGACATACGGGTATGAAGCTTGTACTGAGCAATGTTGATGTGGTTTTATAGCTCTAATGGATGCTATTTGTTTTTTGTTCTAG	GAGGGCACTCGAGTAGTTCAGCCCTTATTTTTAGGGAAAATTATTGAATATTTTGAGAAGTATGACCCCGACGACTCGGTGGCTTTGCATACAGCTTATGGCTACGCAGCAGTGCTGTCCATGTGCACGCTCATCCTGGCCATACTACATCATTTGTACTTCTACCACGTGCAGTGCGCCGGGATGAGGCTGCGGGTTGCCATGTGCCACATGATTTACCGGAAG	GTAAGTGACCTGGCTTGTCGGACATGTCCTTCATCTGAAGTTTCCCATAAGTTAGAGTCATGTAATGAACTGGGTGTTATGGCCCATGCCCGCACTCGCAGGAACCGGAAGAGGGAAGATCACAAGTTCAAGGCCCTCTCAGACCACCTG	AACTTCTGCGAGCCAAGAAGGA	GCCTGTGGTTGTCTTCCCCAT	152	377	94.1828	96.8504	2.6676
Tec	single exon skipping	ATTGTAAAGTGTGAGACAATACAGATATATTGAATTATTGGGATGGGTGCGTTTTCCTATAAACTTTAGGTAATGGGCTTTAGAAGACCAGTTGCCTTTCCTGAGACAAACAGTAAAGTCGTTTCTCTTTGTTTGCTTGTCCACTTCTAG	GAGTGAAGGATATATCCCAAGTAATTACGTCACAGGGAAGAAATCCAACAACTTAGATCAATATGA	GTAAGTAGGCTTGTAAGAGTGGGGAGCCAGAAACTGTCCTTTTCCTAGTTGTGTAAGACATTTTAAAGATGAAGGGATAACTTCCATGTCTTTAGAAGGTGCTGACATATACTTAATGCTGGTGCCTGCCCTAGTAAAAACGTGAGACTT	GCCTCCTCCACCAATTCCCC	GCTGTTCTGCTTTGCTTCTGTT	209	275	61.1399	63.7982	2.6583
Csnk1d	single exon skipping	TCCCCAGAGTGTCTGTCTGTGTCTTGACCTGGTCAAGGCAAGGGACACATCAGGACTCAGGCTCAGTACAAGCAGCCAGGGGACCAGGACCTCATGTGCTGGTGTGGCCAGCAGGACACTTACCAACAGCTGTCTTTTCCCCCACCTCAG	AATAGCATTCCTTTCGAACACCACGGCAAGTAGCTGCTCGTCTCCATCGGAAGGCAGCACTGG	GTGAGTGTGCTCGTGGTGGGGCTCTGCAAGTAGCAGGTGCCAGGCAAGGTGGGAACAACTCCCCACCCATCATCTGGGCTCGCTGGTGGGCTGGGCTTGCATGCCAAATGCTGGAGATAGAGTGAGGCTTCTTCTGCTTGTTTTTCTTTG	TACCTCTCGCATGTCCACCTCA	CCTCTGCTCTTCGTCCCAGC	335	398	33.3333	35.9281	2.5948
Cd151	alternative 5-prime		GTGAGTGCTCCGTGAAGCATAGCCGGAGGGTGTGGGGAGCAGTGTCCTGAGTTCCTCGCTCACTGGTGTTCCTAGTCTCCAAGCTGGCCTCAGGGACGCCCAGGAGGCAGAGCCTGAG	GTAGGACAGGGTTGCAGACTCCTTTCCGGAAGATCGACGCCGGGGCCGGGCAGTTAGAAGGCCGGAGGGGGAGGGGTGAGGGAGAGAGCTTCTGTGGTTCTTGAGCAGGCCTGACGGTCTCTTTCGTGCAGAAACCCAGAAATTTAAAAG	GGGGCTGGTATTTCAAAGCGTG	AGCAGGTACAGGTCAAAAGTCAC	138	256	30.2696	32.8025	2.5329
Nfia	single exon skipping	TTAATCCAAATTTCCAATTGCAGATGATCCCATTTTATTTCTTCACCCCCCCCCAACCCCCCGCCACTCTCTAAGTGTTGTCTTTTTGGGTCACACAAGTTGTTGCTCTGTAGAGTAAAGTTACCTCACCAATCACCCCCTTCTTGCCAG	GCTTGCCATCTCCAAGCACACTGAAGAAGTCTGAGAAGTCTGGTTTCAGCAGCCCCTCCCCTTCGCAGACCTCCTCCCTGGGAACAGCATTCACACAGCATCACCGACCTGTCATTACAGGACCCAGAG	GTGAGTCGCTTCCCCAGAGATCCATAGGGTCTACATCATAACCTTGAGATCAAAGTAGCAAAGTGGGGAGACAGTGAGGACTCCCTGTAACTATTCTGAGGCAATAAGTGATCTAATTCTTATATTTGAGAATAGTCTTAGAATTTTAGG	AGTCTGTGGAGGATGAAATGGAC	TGGGTGACGTTGGAAAGTGGAG	159	288	85.5835	88.1137	2.5302
Mtm1	single exon skipping	CTCTGTATTTCCATGGCAATATTCATAATTTACTGTCTGAGCTTGGTATTTAGAAGGCAGGTTGCTGAGTTACATTTTAACATTTTGTAAGTTATATCCTTTCTCTATTTTATATCCATGAATTAAATCATCTTCATCAATTTATTTCAG	AGAATAGGTCATGGTGATAAAAACCATGCTGATGCTGATCGATCTCCTATTTTTCTTCAGTTTATTGACTGTGTGTGGCAGATGTCGAAACAG	GTAAAAATGTATGGATGGATGTACATTCAGTGTTTGCATAGTGTTATAACATCCGAAGTTTGTCTACAGAATAGTGCAGCACATAAATAAAGATGACACAGGCCAGGCCATGAGTAAATCCTCATCGAATCCCAGCAGTGGGGACATAAG	GCCATGCTGATGTTGGACAG	TCGAGCCGAGTCACAGTTGAAT	201	294	96.1877	98.7156	2.5279
Liph	single exon skipping	TGACTACAATTTTTGACAGCTTTGGGCAAGACATTTAAATAGAGTAGGGGCCATGATAACAACCACACCCCAACCCCTGCCTAACCCTGCAGGCAGGTGACATCAGGATGTGCACAGTCCCAAGCTCCAAGCGAGTGTGTTCTCTTTTAG	CACTAGGCTACAAGGAAGCCCTAGGACACATAGACTTCTACCCGAATGGAGGACTAGATCAACCCGGTTGCCCCAAGACAATATTTGGAG	GTAGGTGTCATCTCTTATCATTTGTAAGACAGTAGTTTGGAAAGGAATATTAAAATATCTGATAGCAGGATTTGGGGTGGTGGTGGAGGCAGGAGGATCAGGAGTTCAATCCCAGCCAAGAGGCTCTGTCACAAAAACAAAACAAAATAA	GGAGAGATTAGACCCCAGCGAC	AGCTGACACACTTGCCATTCCT	191	281	74.8148	77.3371	2.5223
Pkd1l3	single exon skipping	TGTAAAAAATATATAGCCCGAGAAGGTGGGTTCTACCATGTTTGGAAAGTTCATCTCAAAAGAGCTGTTCTCAGATCCTCATCCTGGTGCCGAGGCTCAGGGTGGTGAAGCGCTTGCCTATGCTTCAGGATGCTTCTGTTCCATCCACAG	CACCCCATGGACGGAGCACACAATGCATTTGGGATCAGTGCAGGGGGATCGGAAATTCAAAGTGACATCCAGCTACGGAGTGAGTTTGAG	GTCAGCCTGAGATACCGGAGACCTTGCCCTCCCACTCCCAAAGGAGCAACTAACAGGAGGGAATTGAAGAAAACTCATATTAGGTCTGAACAAAAGCTCCTCACACTAAACCATCCACGAGGGAGGTTGATAAGCCGATCAGAACATCAG	CCCCTTCCAGCCTCTTGGAC	TGCTCAACATCAGAGTAGCAGAG	203	293	4.3379	6.85714	2.51924
G3bp2	single exon skipping	GTGTGTGTGTGCCTTTCTATTAGGAAGTCAGTCCTTCAATATAAAGGAACAGACTAGAAATGAAAACAGATTAAATATTTGGAAGTTTCCCTATAGGAATGTTGGTGGTTTTCCATGATTAGTAGTCTAGGTTTGTTGCATTTCCTGCAG	GCTTTCTCCTGGGCTTCAGTGACCAGTAAAAACCTGCCTCCTAGTGGTACTGTTTCTTCCTCTGGAATTCCACCCCATGTTAAAGCACCAGTCTCACAG	GTAACCAATCTGTGAACACATTGGATTGTATCCTTGTTACATTTGCCAATTGCTTACTTTTAAACATTTTTAAGCGAGTCAACCAGAATTATGGATTAAACATTAAAAATGTATTAATAAAATGTCAGCGCACCCACTTTAAATGCCAAA	AAGAGCTGGAGGAGAAGTCGG	GAGGTCGCTGTTCCCGTACAC	135	234	73.1308	75.649	2.5182
Fcrl1	single exon skipping	TGGTAAAGATATCTTCCCAGTCAGTAGGTTGCCGTTTTGTCCTTCCTTAATCAAAACTATTACTGTTAATTTAATGTAAATAGATTCTTCAATATTCACCTCCACGTTGTTCTTTTGAAATTGTGTTTACTAGTCCTTCCTCATTCCTAG	GTGCTGCACAGTTTTCTGTTAACAACATAGCTTTCTCTTTACAACCAGATGAAATGCTGT	GTAAGGTAGCAACTCAACTTATTTTTCTGTGGTTGGTAAACAAAGTTTCCCAGCATCTTCTGAATAAATCACTTTTCCCCTTGGGGAGGGGGTGGGGGTCAGGGAAGAACAGGGCTCTTCATCACGGAGACAAAGGTTACTAAAATTACC	ACACCTCTGTGAGTAGTCTGGT	CAGCAGGTTCACACGGTAGAG	134	194	1.70648	4.11985	2.41337
Abi3bp	multiple exon skipping	TGCGAGGGGAGTAAACCTCGATATCCTAAGCTGGAATTGCCTATGCCTTCGTCAAGGAGTGAGTGAGTGTGTCTTGTGGTAAAGAATGTTTAGTTTCTGCCTTAGGTGACCCCCGCAGCACTGCTCTGACGCTACTTGCTTTCATTGCAG	CCCCAGAACCTGAGACTCGACCATCTGCCCAGACAACAAAGGGTAAAACTGCTTCCTTGATCCAAGTGGAAGAATGGCCTGTATCACTGTTTTGTGCTCAACTTTTGCCCTTAGATTCGCTTCACTTTAAAAATACTTAATTGTTCTTCAGATAGGTTTTTTTTGCAGCTGTTTTTGCAAGAACATCTACCCTGTGCCTGGGCTTAGTTGAACAGAGGCTCTGTCTGGGACACCCATGAAAGCCATACGGCCTTGGATGTGACCTATCATATTCAAGGAGATTTTCCTTAGCTTCTTCTAACCTGTTATTTCCAGTGGAGACTCCTGGCAGCCACAGGCATAGTTGTGCTTCCCTTTGGGAGGTGTTCCCCCCCCCCCACCTCCCTTTTCAAAAAACCG…	GTAATTAATGCCTTACATTTTTAATGCCTTAGCATGGACATGGAAAAAGAGTATACTTGTGACACTGATTTCCACACCCCCAGCTTAACTCATTATAATACCCTGGGAAGCAATTGCTTCCCAAAGCCACACCTGATATGCCACCAACTA	AGCAAACTACATCTATCCCTTCCAC	TGGCATCCTTGAGTGTGGTGTT	128	368	5.29101	7.69231	2.4013
Fam131b	single exon skipping	CAAATGCTCCACACTGAGGTCTTTCTCAGTCTCTGGAAGGTCTGCCTCTCTATGCACATCTGGAAGTTCCTCAGAGGAAGGCAGGATTATTTGCGTTACTAGAGGTGCCCAGATACCATCCCCTCTCCTCTCTCCTACAG	CAAACACGAACAGATTTCTCCTGGGACGGCATCAAT	GTGAGTGCAGCTACCCCTAGCCCTTCTCAATCTCCCTTGACCCTTCTTTTCTTTTGTTCTGGGACTTTCTATAGACAGGCTATTCTGCTGATCCCCCAGTATGTACCAGGTATATACTCCCTTG	TCAGATCAACATGGACAGCACC	GCCATAGGCATTAGAGTTTCGC	127	163	89.0359	91.4153	2.3794
Casc4	single exon skipping	TTGTCTTATGTAACTTTCATAAAATGTGTTCTTTTGTGACCAGTACCCTGAAAGTTGCTGGGTTTCTGTTGCCTGCTTTCTCATCTGTCTTCAGTTTAGGTCCCTTCTTTTCTGCTCTTTACTTGAATTAATCCTCTGCCTACTTCACAG	GCCGGTTCTTTGATGAGAATGAATCCCCTGTTGATCCGCAGCATGGCTCTAAACTGGCGGATTATAATGGGGATGATGGTAACGTAGGTGAGTATGAGGCAGACAAGCAGGCTGAGCTGGCTTACAATGAGGAAGAAGATGGTGATGGTGGAGAGGAAGACGTCCAAG	GTGAGCCTGGCCTGGCTTCCATGCTGTGACCGTGAAACTCACCTCTTAGGTTTTGGTTGAATTTGTGTAGAATTTTCCCCACTTGTAATCATAGTAGTATCTTAATCTTAACTCAAGAGGTTCTGTGTCATTTTTTAGCTTTGAGAACTA	CCCTTCAAATCCTCTTCAGCACA	GTTGCACAGCACTTTGGGTTTC	233	401	40.239	42.602	2.363
Tbata	alternative 3-prime	GACCTCAGAAGGAGGTCCCATGAAGGCTTGACTGTCTTGCCTCTGTGTGCCAAACTCACTGGTGACCCTGAGCAGGCCCTTCTTGTCCATATACCCATGAGTAAGGCGGTTGCTGGTCTAGTTGTCGGCTCTAACGCTATGAGTTTCTAG	TTACAGGAAGAGAGGACCTGGAGCACTCCCTGCCCCTCACCACCTCTTTCCAGCTCCTTCAAGCTCCTGGGGTCCAGCCCATGGATCTCACTCCCTCTGCAG		GGAGCTGAAGACCACAAAGCC	GAACTCGTCCCTGACCACGC	169	271	25.4762	27.8325	2.3563
Eif4g2	single exon skipping	TTAGTAAAATCACATCACTTTATTCAACAGATATGTTAGATATTCTTCCCTGTTCCACCTTTTCTGGGCAAAGCAATGGCTTGGCTCATCCCTTTGGTACTTGATTACCATAATTTTTATCTAGACTTTCTTTCTCCCTTTCTGAAATAG	GGGCTAAGCCAGCTCTACCATAACCAGAGTCAGGGACTCTTATCCCAGCTACAAGGACAGTCGAAGGATATGCCACCTCGGTTTTCTAAGAAAGGACAGCTTAATGCAGATGAG	GTACATTTGCCTACATTACTTCTATGCAGTAGTTTGTCAGTGCAGAAGTCTCTTGCCCGATGATTATAAAAAGACGCCAAAGAGGACTTAAAGCTGGAATTCTTTTTCCTTTTATTCTCTCCTCTACTCTTATGTCTTCAACTTCTTTTC	TCGCAGTTTGGAGAGATGGGG	CCAGAGGCGGTGTTTGAGTGC	163	277	94.9907	97.3441	2.3534
Lnx1	alternative 3-prime	GAAAAACATTCCAGTAGAGAATGCTGGCACCAAGGCAGGAAAGTGGTGCCACACACAGGGAACTGTCAACAGTTTAGCTTGGCATTCAGAGTGGCTGGAGATGCCCGTGGAGTAGATGTCTGAAACAAATACTGTTTCTGTCCATTTCAG	TCTTCCCAAGGTTGTTTCACCTGATTCCAG		AGAACACCACTGTCCCCGAAG	CCGTCCATCTCTGGCAATCACT	167	197	95.7547	98.0936	2.3389
Fam183b	single exon skipping	AGGTCTTGCTCCTTAGTGTCTAGTACAGTTACTGGCATATGTCAAACTCCTCAGTGAATGCTAAGCAGGGGGACCTGGTTGCAGGTGAGTTTAGGACAGATGTCACCTGCTAATGTCAACTGTGCTGCTTGTATTTTTTTTTTTTTCTAG	TTCACACAATTACCAGGAAGCCCATGTCTTGGCATGATAACTTGGAGGAGCCAGAAGATG	GTAGGTGCTGGGCTCGAGAACGCCAAGGTTCAGAGCACAGAGGGGCAGGCAGGCTGGTGACACCTCTCAGGGTTCTGCCACCTTGGGGGCAAGTATAGGGTCCTCTAAAACTAGATTTAACCAAGGTCACGGGAGACTGACTTATTCAGC	GGTAAGGGCAGGGCAGATAGC	GCATGGTGAATGAGGTTCAGGA	209	269	90.6752	92.9688	2.2936
Cdc45l	single exon skipping	CCAGCTGTGAGCAGTTTTCAAGCCACTTAGCATTCCTCCTGGGCCTTGCCATAATGTGCTCAATGGAGGAGCACAGGGACTGGCAGTGCTGGGGAGGAGCGGCCTCCTAGGTGCAGTGTCTCCTTTACAGTGCCTCGTCCTGTTTTTCAG	TTCTCCTATTTCATCCTCATAAACTGTGGAGCCAACGTGGACCTGTTGGATATCCTTCAGCCTGATGAAGACAGTATATTTTTTGTGTGTGATACCCACAGGCCAGTGAACGTTGTGAATGTGTACAATGACACTCAG	GTACCCAGCCCTTCTGTGTGCTCTCCCTTTAGTCAGTCTGTACCTTTTTGGGCTGTGACAGTATTGCACAGATCTGTGCAGAGTGTGCTTCCCACTTCTGCAGCTGGGGGCATCTTCAGTACAGGACGCTCCTTTTTACCCAGTTCATGG	CGGTTTCTGGGTGGCAAGAACT	CGCTTCTCTGAAGGCTCTGAC	181	319	86.5196	88.7967	2.2771
Mlf1	single exon skipping	TAATAAGCAGATAATTTTTAATGTACACATTGAGTATTTTTTATTAAAAAGTTCTGTAACAATGGTACTTCTGAGCTACAGTGCATTTTTATATTTTAGCTATGCCCATATAATAAATACAGCCAAAATTTATTGCATTTTTTTTTTTAG	GCAACAAGTTTTTCTCTTGTGCCTTTTGGAAGGTTTGGTGGAATG	GTTTGTATCAAGAAAATTACTTTAGCTATATTTTTTAACAGATACTCTCCTTAACTCAAGCAGAGTAAGTCTGCATGCATCTCACTAACTTCCATAATGGCTTTTAAGCTTTGTACTAGAAATCTGTTACATGTGCCTGAGTGCTTAGAC	TGATTCTTTTCTTGCACACCGAG	TGCCATCATCCGATCCATTGTC	193	238	1.55039	3.78788	2.23749
Sema6d	single exon skipping	AAAATCTGGTTTCGTTCCCCTGAGGGGGCTTTTACCAAATTCTAGGACAGGATTTCTGAGAATACGTACTTGACTTTCAAATGCAAGGATGCAATCAGAAAAGTCTTCTTGACGCTAGCCATGTTAATGGTCATCTGTTTGCCACCACAG	ACATGGAGGTATCCTCATCTTCTGTTACCACTGTGGCAAGTAGCCCAGAAATTACATCTAAAGTGATTGATACCTGGAGACCTAAACTGACGAGCTCCCGGAAATTTGTAGTTCAAGATGACCCAAATACTTCTGATTTTACTGATACTATATCAGGTATCCCAAAGG	GTAAGGCCTGGCCAGGCACTTCATCTCTGACTGCATGGAAACCTGATCCCTAGCCTGGCTCTCAGAGGTGAAACTAAAGTCGAGCAGCAGTCCCTCTGGCCACAGTGACTTTGCTCTCCTGTGGTTTTTAAGTCTGAGTACATTCCTGCC	GCCTCCTTCAACTACACCAGAT	ATGTCACGGTAGCAGTACACGG	183	351	22.1843	24.4068	2.2225
Crem	single exon skipping	TATGATAAAGAAGCTGATGGTTTTCTTATTGATCCCACTTAGAAAGTAACAGTGGAAGCAATGATAGTAAATAGAATATAATATATTCTCCCAATATGGGATTAAAATAACTTATAATTATCTAATATTTCTTCTTTTTTTTCTATTAAG	TTGCTATAGCTCAAGGTGGAACAATCCAGATTTCTAACCCAGGATCTGATGGTGTTCAGGGACTCCAGGCATTAACAATGACAAATTCAGGAGCTCCTCCGCCAGGTGCTACAATTGTACAGTATGCAGCACAATCAGCCGATGGTACACAGCAGTTCTTTGTCCCAGGCAGCCAGGTTGTTGTTCAAG	GTATATTTTATTAATCTAATACATTTAGAATACCTTTGTCACACATTTTAGTGTCTACCTGTAGTATTGTGAAATATACTTGGGTAGAATTTTAGGAGGTGTGGGAAATCACTTAAAAAACATTCAAAGAAATGTTTATACTTCAGAGAA	ACTTTCCTCTGATGTGCCTGGT	GGGCAAGGTCAGTCTCCTCAT	149	338	34.3465	36.5497	2.2032
Prom2	alternative 3-prime	TCTTGCTGCGACACATCCACTTGGGGGAATAGCTTAGGACTTCTCGTCCTCTGGAGGATTCCTGAGGCAGGGACATCAGAGCTCTGGGTGTCCCTGTGTCAGGGTTGAAGGTCTGTGCTAGGGACTCACTTTAGTTCTGTGATGTCACAG	CTCCACCAGCTCTGAAGAGACACAACTTTTCCATATCCCCAG		ACGCCTTCTGGTTTTGCCTG	CGGTGGGTTCTATAGCTTCAGAG	137	179	97.832	100	2.168
Fam73a	multiple exon skipping	TGTTGAAGGAAAGTGAATTTAGGTTTTTGTTACATAAAATGTTAGTGATTTCTGTGGGGTAGTCACATGTAGCATATTTTGGTAGTATTGAAATCCTGGGTTTTTTACAGTTCCTCTTACTCCAGTGTAATCCGTCCTGTGTGTCCTTAG	CTCGCAGAGCAGAGAGAAGCGCAGCAGACCTTCAGCCTGGAGTCTTTTTGTCCCTGCCCTTTCTACGAAGAAGCTATGCATTTAGTTGAAGAAGGAAAAATTTACTCCAGAGTGCTGAGGTATCATTCCAGCTTAGTTCACAGCTATTATTTTATTATTTTATTTCTTTAGTAAGGTACTGTTGGTTTTTTGTGTGACAATTATTAAATCATGCTATGAATATGGGAAAGATACGTTTTGGTCCAAGTAGATTTTTGTGCAGCCTGCCAGTGGCAGAGGACATGTGCTTTCCATTAAGGGCCTGCTTAGGTCCAGGTCTGTGGGAGACTTGCTCGTGGCTGGAACCTAACAGTTACTCTCTGCTCTTCGTGATGCAGAACGGAGATGCTGGAGTGCCTG…	GTACTTGTGAGCGCTGAGGCGGCCTGCACTGCCGGCCTCTCCCTGGCGCAGTCCCTGGCGCAGTCCCTGGCGCAGTCCCTCCTGTGCACAGGGCAGCTCTCCCCACTGCTCTGCCTGCAGCGGCGGGGCCTTATTCTCCCTCCCATGCTG	TGAGCTTGAGGGAGACTATGGA	AGCAAGGAATGACCTGTTGTCT	125	317	88.0208	90.1566	2.1358
Hsd3b7	alternative 3-prime	AGTGCTACAGGCACAGAAAACTGCAACCCACCCCTGCTACTCAGCCTCTCCACCCACACTGCTCCCACCTAATGATCCCTTCTATGAAGAACACATGGTTGGAGCAGGTGCTACCAGGCAATTCTAGTGAGCTAAATTCTCTTCCCACAG	CTGGGCATGGCAGACTCTGCACAGGTGCCAACACTGGTATACCTGGTCACAG		AGGACACAACCTCCTCCAGTG	TTCAGCTCCTCCAGCCAAGAAC	167	219	93.9828	96.0784	2.0956
D11Bwg0517e	alternative 3-prime	TTTGGTCCCTTCCCTGGGGTCCTGCCCTCTACTGCTGAAGAGGACAGCTGCCTGGGGGCGGGGGATAGCAGGAGCGGGCTGATGGGCCCCTGGGTTCTGAGAGAAAGGAGCTGACCAGCAAGGGTGTTACTCTATTGTTATACCAAACAG	GGCACTGGAGCAAACGCTTGTTAAAATGCCAGTCCCGTGGGCGGGGCTGGCACCGTGCCCCCTCCCTCCTCAGCAGACACCGGAGCCGGCCTACCCCACCTCTCCAGCGTTCCCACCACTCTCTTGTCCGTTTGCTTCCAG		TGACCAGTTTCCCCTACCCCA	CTCAGCACCATAAAATCCATCCTG	167	308	5.59702	7.69231	2.09529
Rbpms	single exon skipping	ATTCTGTGCTGCTTGCAAGGTCCTTGTGCAGTGGCAGCTGTGCTCAGCTCCTCGTCCCAACAGAGCAGACTGGTCAGCATGACCCAGGGCAGCAGGAGGCCCATGGAAAAGGTTGCCATGTGCAGTTAACAGATCTCTCTGTCCACCCAG	GTCTCGGGTGTGTGATGGCGGCTGCAATCTGTCTTGTGGGTATTAATGCGGTCTTCACTGGTGGCGACTGTCATCCAGCTGTTCTGCAAAACTGGAGCTTGCTG	GTGAGTGCCAAAGTCAGGTGGCAACCAGTGTGGGCAGGATGGGCACCAGTATCTCCTGGAACTACAGCCTCTGCATAGGCCCATGGCACCTGCATACCACCTTCTCCAGTTGTCTGGCAGGCCTTTCCAGTCACTCCCAGCCACCAACCA	CTGGATCCCTCCCTCCGAG	TGGCTTTACTGTTGCTGTCTTTG	278	382	12.7854	14.8515	2.0661
Fam40b	alternative 3-prime	CATAAAAATTGAATTTTATGTTTCATTCAATTCAAGATACTTGGGTCTCTTAGGATAGCCAGGCTTGTTTATATGGTCTGAGTTGGAAATCCTAAGAAACTTCACATGATGATGGACTATTTGTTACCCCGTCCCTGTTTCATTGGGCAG	ATGTTAGTGGTGTTTAAGTCAGCTCCAATCTTAAAGCGAGCTCTCAAAGTCAAACAGGCCATGCTACAACTTTATGTCCTGAAG		CTGAGGCTGCTCAATAAGCTGA	CGCACTTTCTGGTAAATGGCTG	134	218	94.6839	96.7269	2.043
Edil3	single exon skipping	TGCCAAAATAATTATTCATTGGCTTGTAGTAATTATTTGAAAATAGGAAAATATTAACGTTTATTTTTTTCTTTTTTTCTCCTCTCTTCCCCTCCATTACCCATTCCATCCTCTTTTCCTGTTCACTCCATTCCCTTCCCTCTATTATAG	CATCAGATGAAGAAAAGCCTACTTCAGCAG	GTAAACTGTCCAAATGACAAATATTTGTTTTCCTATTTTATTTAAGACCTTACTAATAGGAATTTGAATTGGGACTATGACTTAGTTGCACAGTACTTGCCTAGCCCTAATTGCAGTCTATGGGAGCATCCACCACCTCTTCAATGATTT	TCCTTTTCCTGTGAGTGTCCAG	AGCCTATGAATGTGTCTCCTCG	145	175	95.8333	97.8308	1.9975
1110028C15Rik	alternative 3-prime	ATAAATAGTACATACTTTTATTGCTGAGCCATCTCTCCCAGCCTAATCAGCCAGCTGTTTTAGACATATAAACTATATTTTCAATTCTTCATCTTATGTTTCCTATGAGGATAGTAGGATGTGATCACTTTACTGTTTTTTACCCCCTAG	GGGATAGTGATCTTAGAAGAATGTCAGCTTCCAAAAGACATTTTGAAAAAACAAATACAGTTTTCAAACCAAGCAGTTTCATTAAACACTTCAGTGAATTCTCAG		GCCGATGGACTTGGCTTCAA	TCGTGTTCTGGTAAAGGCTCTT	130	235	63.2275	65.2083	1.9808
Lrrfip1	single exon skipping	CCTCCTACTGCCAATATGATGAACCCAGACATAAGAAAGCTACAGGGCTGTGTATGTGTGTGTGTGTGTGTGTGTGTGTGTGTGTGTGCGCGTGTGCGCTCTGCCAGTTCTCTCCTTTGATGTTGTTTGCCTTTTGTGCATTTCCTTCAG	GAACTTAATGAGTTAAAGGACCAGATTCAGGATGTAGAAGGCAAATACATGCAGGGACTGAAAGAGATGAAG	GTACCAGTTTGTGCAAGTGTGAGCCCATGACACTAACCCACCTTAACTTTAAAAAGCCTCACAGAGGTCCCATGAGCATGCTCACTGTGAAGGGCACCGGCTATGGAAAGTGTAGGGTCATGGGAATTCTAACATGGCATGCATCTGTCC	GCTCCCGTAACATGCCTAGC	TGTTCTTCTCCTCGTATTGCCG	294	366	0	1.97368	1.97368
Csde1	single exon skipping	TTTGAAACTTGGCAGCATGACATCCTCTTGTGGATCATATTAAAATGCATCCCTGTATATAGTATAGAGGATATTAGAACTCAGTTTATATTGCACAGTGCTGCTCCTGAAATGATTAGCAATGGAAATTTTTTTTTTTTTGACTGGTAG	GTTGTGTGCGCTGTTCCTCACAACTTAGAGAGTAAATCTCCAGCTGCCCCGGGTCAGAGTCCAACAGGGAGTGTATGCTACGAACGTAATGGG	GTAAACTTGTGTATTTTTCTTAAACCTTTGCCTGATCCATCATGTGATCTATAAGCGTACTTTAAAATTCAAAGTAGAAAACGTAAGCTAGTTGCTAAAATCACTTTTAAATTTGGTTTTATGAGGCTTCAAGTGCAGCATAATAAAATT	GGAGGACTGGGAAACCTATTGC	GCTGAACATTCCCTTCCACATC	132	225	17.8527	19.8151	1.9624
Ss18	single exon skipping	ATACTTGCTAATGCAATTAAGATTATTTTTTTATGTATTTCCATTTCTTTTTCTTTTTTTTTTTCTTCAGTTTTATCTTAAAGTTTAATTGTAGGGTTTTCACTCAGTGGCCATTAACGTTTCTTCCTGTCTCTTGTCGAATTGATGTAG	GTCATAATGATTACGGTTATCAGCAACCGTCGTATCCTGAACAAGGCTACGATAGGCCTTATGAGGATTCCTCACAACATTACTACGAAGGAG	GTATCTATATACCTTCACACATACACATGCACATCCCTTCTCCAGGAATGGTAGTTCTTGCATAGGACAGCGTCTCCCATGCAAAGCTCTCGTACAGTACTAGTGGCTGGCTGGCTGGAAAGTTACAGGGCCCCCCAAACAACCTTACAA	ATGGGGACCAATACAGTCATGG	GTATCCTTGCTGTGGAGGTGGT	131	224	51.1688	53.125	1.9562
Nol4	single exon skipping	TTAAATTTTCTGGCTTTCCATTTGCAAAATTCTCCAGTGCATAAACCAGAAAAAAAGAATTATTGTCCTCTCGGTAATCAAGAAAGGAAGCTAGGAACAGAAGAGAGCAGTCCTCCAAACCCTTCTCCTCTGTCTCCCTCTTGCCAACAG	ATGTTTGTCAGGCTGTTTGTAGATGAAAACTTGGACCGAATGGTCCCAATCTCTAAGCAGCCCAAAGAAAAGATCCAGGCTATCATTGACTCATGCAGGCGACAATTCCCTGAGTATCAAGAGCGTGCCAGAAAACGTATCCGTACTTACCTCAAGTCCTGCAGGCGGATGAAAAGAAGTGGTTTTGAGATG	GTGAGTTATAAATTGAACACAGCCCTAGATTCCATCCAAACCCCACATGTAAACCATGACACTATTTTGTTTCCATCTTAGTGTCTTTGTTTATTTTTTCATGACGTCAGGTCAAAGGGGGTTTCATTTGCTTGTGTTTATCCCCCCCTT	TCGAGGTGCAGAGGATCTGTCA	TGCTGAAGTAAGGTGGGAGGGA	160	352	11.2961	13.1547	1.8586
Erbb2ip	alternative 3-prime	ATAGTTTTTAAAAATATAATGGTTTGCAAGAATAAAGTGGTTTAATGGTTTAAAAGACTCTAGTGAGTATTGAATGATGTAGAATGTTAAAACGCTAGTGCTTTTGTATTAATCTAAGGAGAATATTAAGATAATTCATGTTTTTCTTAG	ATGCCTTTGAGTAATGGACAAATGGGCCAGCCTCTCAGGCCTCAGGCACATTATAGTCAAACCCATCACCCCCCTCAG		TCATGTCAGAAGAGCAGAACCAC	GTGTATATGGAGGCTGGTGGGC	153	231	98.1675	100	1.8325
Amigo1	alternative 3-prime	TTTGAGCCCACAGCCTGCCTCACTGTGCCTGGGAACTACCCGGGATAGCTTACCCTCTCTGCTCACCAAAGGGTGGGAGAGGAAAGTGGGAGTGGTGGTCTTTCCCTCTTGAGTCTTTGGTGACTACAAACCCATCCTCTTTCTCCCAAG	CCTGTAGTGAAAGTGACCCTTCCATACTCCACCAG		GTACGCTGGGCGCTGTGACA	TCACGCTGGGGTTGCATAGT	182	217	63.2836	65.0943	1.8107
Zfp78	exon skipping and alternative 3-prime or 5-prime	AGCACTGGGACCCCTTTTGGCTTGGATTCGTGCAGGTTCTGTGCGTGCTCCCACAGTGTCTGTGAGTTTATTGTGTCTAGAACACACTCTCTCCTTGGTGTCCTTCATCCTCACTGGATCTTTCCATCTTCTACCTCCTCTACCATATAG	TTCCCTAATCCCTGAGAGGATGGGTTGGAGGAAGACATCCCATTTAGGACTGCGTGTTCCAAGATCTCTCGCTCTGTGTACACTGTCCAGGAGCTTGTCTTTGTGTCAGTTCTCATCTCCTGCCAGAGGACGCTTCTTTGATAATGG	GTGAGCATCACACAGATCTGATTCCCAGCTTGGTGTCGTAGGTGATTTTAGATCCAGTCACATTGACAGTGAGGGTGAAGCATCATGCTTGCTCACAGCC	AAACCTCCCAGCGTTCCTCG	CTGTAGCATGGCTTTCATTAGTTCA	126	365	0	1.79153	1.79153
Ctnna2	single exon skipping	TATGATTTTCATGTAGGTGTCAAAATTTGTGAGATTTTATAATGCTAATAGAAATGTGGAGATGCATGACACTCGAGGGAGACTAGGAGAGTTTGTGTCAGGCTTGGGAGTGAAGGATATCTTACTAGTTAAGAATCTTTGTTTTTGCAG	AGGCCGTGAGACCAGTTGTTAGCATTCAAGTCAGGAGGCTCATAGCTCCAGTGCCAGGAGGTTTTACTATGACAGATATTCACTCAAGCTACACATACACAG	GTAAATAAAAATAAAATCTAAATAAAATAATAAAAATGATCTGGCTTGAAAAAATGATGTGCTAGCTAATTGTGTGCCAACTTGACATAAGCATTTGGGAAGAAGAACCCTTCACTGAGTAAATGCCCCCATCAGAGAGTCCTATGGGCA	CTGCCCTAGTCCCCACCGCC	GAAGTTGCCGAAGTCATGCTCC	132	234	44.3912	46.1694	1.7782
Pex5	single exon skipping	TGCCTTTTCTTCTCAGGGCCTTTAGCATTTTCTTGGTGCAGCTAGAGATGTTCATAGGGAGGGGAGAGTGCAGGGTCTCCTTGGGCGTAGTTGAGAGTGCACACCTGGAAGTCCTGTCCCAAGGTGCCTATGTGTGTCTCTGTGCCCCAG	TTCCTGAAATTCGTGCGGCAGATTGGCGAGGGGCAGGTGTCCCTGGAGTCGGCTGCAGGGTCGGGCGGAGCTCAGGCAGAACAGTGGGCAGCAGAGTTTATACAGCAGCAG	GTAGGATATTGCCATTCCCCAGCCCACTCTAGACTGCTGCCAGAGGCCGGATCAGTGTTCAGTGGGAAGGGATTCCGTTGACAGTTTGCCTTGTAGCACCTAGACCCTGAGTG	GCCAGTGACTTTGTGTCCAAG	TGGCTCGTTCAAATTCCACCTG	133	244	2.51938	4.27184	1.75246
Mcrs1	single exon skipping	TGGTTAGGTGCAATTGAGAGTAGAGCTCTTTTGCCTCTTCCCACTACCTCAGACAGGGTGCACGAGTGCACGAGGATAAGGGATTGGTCAGTCAGTAGGTTTGGCCTGTTGGAAACCCGAGCCTGAGGGAGCCTTACCTCTCCTTCCCAG	ACTCTCTTCTCAGCATCCAAGCTCGCTTGGTCAGAACCCTTGGATGAGCCTGTGGGACCCTTCCTCCTAGCCCTGTGGTTTGGAGCCGGAGGCTTTGGGACTGTGAGAGGATGGACAAAG	GTAGTGTGAGGCCCGGCCATCTCCCCAAGCTCTCGGGCGCCAGGCAGCCTCTGACTCTACCCCTTGCCTTGCACGAGTGTCTCTCGGTCTTGGCCCGGCAATGCCACCTACCACCCCCCTCCCCTGGGCCAGCACCACCCATGTGCCTCT	GCGGAGAAATTGTTGGAGCTGG	CTGCGTTTGGGGATAGTGCC	162	282	95.8199	97.5392	1.7193
Nfe2l1	alternative 3-prime	GAGGGCTAAAAGGCACAGGCCTGAGTATGACCCCACCCAGGACTCATTGGAGCGTCAGTAGGTGGGACCTGTGAAGGGGTAGGACCGGGAGCTTTCTCCCTGGGATGGGGGACTACTTGAAAGCTAAAGTCATCTTGGTCTGTCTTTCAG	GATATAGATCTGATTGACATCCTTTGGCGACAG		GTGGGAGGGGGAGGGGATTG	TCGTCCATCTTGCAGTTCCTT	129	162	80.6557	82.3308	1.6751
2610110G12Rik	single exon skipping	TGGGCTCTTAGTTCCACAGGTCCCCACTGAGGGCCACCACCTCTTCCTTCCTCACAG	GGCCCCCCACTTCCTCTCTGAGAGCAACTCGACACTCTCGTGCTGCTGTGGCCGATCCCATACCTGCTG	GTAAAGCCTGCAAAGACTGGGTGGAATTAAAGGGCAGTAAGGCCCAGTTCCTCAGGAGGTTCCAGGGTGGCAGTGCTATCTGCTGGCAATTCAGAACACCCTAAAGCCACACATCCATCCAGCAGCGCTGTTTGCCCTGGCCCTGCTGGG	TGAACAACTTTGTCATCTTTGAAGGC	ATTCTCTGTCACTGGAAGAGTATGG	117	186	51.0836	52.7536	1.67
Lrrc27	alternative 3-prime	GGGGCTGGGGTCTTGGTTTTGGTTTTTTGAGACAAGGTGTTACACTGTAACCTTCTTTTACATCTGCATGTGTTCATCTCTGTCTCTCCAGCAAGTATGCTTACCGTCATATAGTTACATTTTCAGCTATTAACATTTTGTGATTTTTAG	GAAGAGGTCCACCTCCTTCAAAGGCATCTTGCCCAACCTCCCTTCAG		AGCTCCGCAAATCCAACGCC	CCTTGTGAGTGTCTTCCATCCT	253	300	98.3721	100	1.6279
Atp11c	single exon skipping	TGCATTTGCTGTATAGTAAAAGTAATTTGTACTTTGGGGCCAGGAAAGTAGTCTGTAGGAAATGATTTCATTTTTTTCTCCTACATTTTTATCACCAGGTAGGTTAACCTATCTTCAAATGCTTTAAGTATTTTTGCCTCACTATTACAG	AGAAATCTGAGCTGTAGAAGGGCATCTGACTCATTATCCGCCAGACCTTCAGTCAGACCTCTTCTTTTACGAACATTCTCAGACGAATCTAATATATTGTAACAG	GTACCTAGTGTTAAACAAGTGGGCTGGCTTTTTAAAGAAACAGATTAACAGCATTATAAAGAAAAAATGAAAATCACTCTTTAAATTTTCTCTGCTGTTGGTGTGGTGAACTTTAAACTATTCTTTGTAAAAATATAAAGATGCATTGCT	GCTCAAATGCTCTGTTCTGTATCC	ACGGTCAATATGCTTGTAGGACA	168	273	54.7619	56.3636	1.6017
Slc12a8	single exon skipping	TCCCCGAGAGACCGATCCCCTGCCGCTGAGAAGCCTAACTTCACTGAGCAGTGGCTCTCTTTAATTTGTCCTGTGTAACCCAGACACAGGGGCCACTGCAGGACATTCAGGATCAGCCCGTGGTAACAATAGGACATCTGCCTCTCATAG	GTGTCTCTGGTTGGTTTCCTCTTCCTATTGGGCCTGTACATCTCATCCCTGGCTTCCTGTATGGGGGGACTCTATGGCGCACCCCGGATCCTGCAGTGCATCGCCCAGGACAAAGTCATCCCTGCACTCGCCTTTCTGGCGAATGGG	GTGAGTGGCTCACTTTGTTGGCTATCTCTCTTCTCTCTGTTTTTCCGTCTGCATCTCTCTGTCTCTCCGAAGCATAAGCTTCTGGCTGGTGTCTCTGGTCTCTGGGGAGAGACAGAGTGGGGGGTGGAAGTTGTACCTTTCAGTCCCATC	TCATCTTTGCCTTCCTGCTTGG	CCAGAACATTCACCTGACCCAC	165	312	92.6531	94.2478	1.5947
5430407P10Rik	alternative 5-prime		GTGAGTTCCGCCCTACTGAGCGAGGCCAGGCCAAGCGCGGGACACCGGGAGCGGCAGCAGCTGTCGGGATCATCCAGGGCTCCCGGTCCGGGTCTTGGTAACTGGGGAAGCCCTTTGCGCGCAGCTGGGGCTCTGTCGTCGCCGAG	GTCAGTGCCACCGGTTGGCCTCCATCCTGGGGCTTCGGGGATCGCGACGTGTGGCTTTTCACCTAGGGGTTTTCCCGAGAGCGAGAGTGGCTCGTGGCGTGTTGTCTGAGTTGAGTCTTTGGTCCCTTACCTTTCCTGGAGCGGACTGCG	TGGACACCTGCGACCCGCG	AGACTGCCACCTCTGCTCAAGT	213	359	0	1.50376	1.50376
Cacnb1	mutually exclusive exon skipping	CCCCATACCCCCCATCTCCCATCCATTCTCCTAGCCCCGTTCCATTCACTTCTTCTTTCTTTCTTCCCCATCCCATCCTTGTGTTCTGCGCTGTGTCTCCGTGCTCATCTCCCTCCTCCTCTCCCTTCACCTCCTTCCTGACTGGTCCAG	GTAATGAAATGACTAACTTTGCCTTTGAGCTAGACCCCCTAGAGTTAGAGGAGGAGGAGGCAGAGCTAGGGGAGCACGGCGGCTCAGCCAAGACTAGCGTGAGCAGTGTCACCACGCCGCCACCCCACGGCAAGCGCATCCCCTTCTTTAAGAAGGTAATTCTGTCTGGTTTCCTGTAAGGGGAGTCAGGACCCAGCTGTTGGCAAAGAAAAGAGGCTGGAGTGGTCCAGATGTGGTCCATTCTATACATCAAGCCTGTGGGCTTTCTGCCTAGCTGGATGTACGGGGCTCGGCTGGGCTGGAACCATACCTCTCCTTATAAAACCCCATTCCCCAGTTCCTTAAGAAGAGGCAGCTCTTGCTTTGTCTAGTAATAGACATAGCCAGTTTTGTCCTCAT…	GTGAGTATGGCAGCTTTCTGTGTCTGCCCCACTGGGGATGAGCTGGGGAGGGGCTTCTAACACCTGTTTCCAGATCTTTCTCCCTTTACCCTCCTTCCTGGTCCTGCCTGGCCATCCCCCACTCC	GTCTGGGAGATGTGGTGACTGG	CACCAGGATGATGGGCCTCATG	128	263	0	1.48957	1.48957
Zscan21	single exon skipping	TACTAGATCTGCCCAGTAGTTATGCTCTTCAGAATTATTGGCCTGCCTGGAAGCTTTTTGAAAATTAGTTTGCTCGGTTTGAGACGGGGTCTTACTGTATGGCCTACACTGGTGTATAATTGGTGATCCTCCTGTCTCTGTTCTCTTCAG	TGCTGTAATTACAGGTATGCACCACCACGACTTCAGCTTGGAGTTTCCAAGTGCAGAGTGTCTTAAGGGCATTATCTACTACAAG	GTAATAATTGCTGTTCATTTGATGCAATCTGTGATAGTTTGATTTGTTTACACTTCGTCTTGCACAGAATGAATTTGAGGCTGATTAAGGGAGTGTGTGTGTGTGGGGGGGGGACTTATAAACTGTAGAATTCGCATAAAGGAGGGAAAA	ACGGTGAGCCTGCGAGTCCC	GGGCGAAGGTCCCATAGATTCC	177	262	98.5342	100	1.4658
Nudt7	alternative 5-prime		GTGGGGCTGCATCCCCACCAAGTGGAGGTGGTCTCTCACCTGGTGCCATACGTATTTGAT	GTAAGGACTGGCATGGGCCCTCCTGAGCTCTCAGGGGCTTCCACAAAATTCCCAAACACACTGGGCACAGAGCCAGGAGAACTGAGTCCTTGTGTGGACTCTGTTCTTTGTGAGCTCTGTGGCCCTTCTCACTCCATCCAGGAAGAAAGA	GACACAGCCACTGCTCTCCG	TAGTTCACACCAGTCTCAGGGT	245	305	94.4134	95.858	1.4446
Mtss1	alternative 5-prime		GTACGAGGCGCCCAGCTTGCCGTCCGGCTTTCCGGGCGGGTCCAG	GTGAGGAGGCAGCGAGCCGGCGGCTGTTCTAACCATAGCCTAACCCCTGGCTACACATGGGATTTGGAATCTGTCGTCTCTGGGTGCTTTGGGGATATTTTGCTCATTTCTCGCCATCCATGCGCAATACTCCCCACCCTGAAATGAGGC	GCCTGTGAGGAACTGACACTCG	CTTGGAATGGTGGAGGACTTGT	227	272	5.24476	6.63265	1.38789
Kcnip2	single exon skipping	GTGCACTGTGGTGTGCTTTTGATGTGGGTCTGGGGTTCGTGTGTTGATATACTCAAGTCTGTGAGATTTCCTGTGAGTGTGGGGCCAGGGGAGTGTCTGCAGTTGGCCTGCTCTTCTGCCGCCTTCTCGGTGACAATTCGCTCCCTTCAG	CATTAGCTGCCCCAGCCTCCCTCCGCCCCCACAGACCCCGCCCGCTGGACCCAG	GTGACTTACTCTCCTGGTTGGGGCGGGATGGGGATACTTGCCTGGGGGGATGGACGTTGGGAGCTAGGGTGGGACTGAGGGTGGAGTTGGGATTGGGGTCTGAATGATGATTGGCTGGAGCTGGGCGGGGCATGGCTCGGGCATGGCTGG	AGCAGCGTTTCCTCAAGCTG	TGGAGTTGTTCCAGACCCTCAG	130	184	89.7248	91.1047	1.3799
Sh3rf2	single exon skipping	CCAAGGACTATCCTCTGTGATGCCAGGAATATTTCCCACACAACCTACTCAAGAGTCCACCCCCTTGCTCCTTGTTTCAAACTGATCTCAGGGGAAGGTTTTATCACCTGAAAGTGGAGGGTAGAGCTGACGTGAGGCCTTCTCTTTCAG	GATGATGTCATCACAGTGATCAGCCGTGTAGATGAGAACTGGGCAGAGGGAAAGCTCGGAGATAAAGTGGGCATCTTCCCCATCTTGTTTGTAGAG	GTACGTACGTGATTTTCCCATCTGAAGTTGCTCAAAAGGGTCTGTATGCCCCAGTGATGGCTAAAAGAATTTCTTATTTAACATGAGACTTAAAACTCACTAGAGCCTCTAAAGAGACTCATTCTACCCAGTAACACACAATGTTGGTGA	CCCCAACCACCCCCACTCTG	TGCCCAGATCCCTTCCTCCTG	248	344	98.6486	100	1.3514
Apobec1	alternative 3-prime	GAAGGAGAAAGCTTTCTAAATATAGATGTCACCTAAGAGAACTTTAGAGTTTAATGTCATCAATGTTCTATTGTGTAGCATTGATGGCTCTGTGGGTGTTCTCCGGGGAGGACAAATATCCAGATGCCACTTCCTTCTTCATTTACATAG	TACAGATCTCAAGTTGCTACTGACGCTCAGGAATGAGTCACCCCGTGTCCCTGCAG		CGTCTGCCCTGCGTCTGTAG	TGTCTCGGAACTCATCTTGCTC	231	287	5.6	6.94981	1.34981
Pou2f2	alternative 3-prime	CAGTGGAGTAAAACCTTTAACAGGAATTAGAGATTAGTGTGGGCGACTTGGGCAGGTGAGGCGAGTCTGAAGCAAGCCAGTGCACAACCGTTGCTTAGCCCCATCCAGGTCCTCCATCCCGCATCCCATCCACCTGCCCATCCCCACCAG	GCTATGACTCGCCCCACGCTGCCCGACCCACACCTCTCACACCCGCAG		CCAACGCCAAATCTATTCCAGC	CTGTTCCAGCTCCTCCAGATCG	150	198	2.08333	3.42857	1.34524
Zfat	alternative 5-prime		GTAGTGGAGATTGATGGAGACCCCAAATGGGAG	GTAACACTTTAAGTGTGGTATGAGCTTGACATGTGGAAACACAGGTGACAAGTCAGGTGAGCCCAGGTGCTGGGCACAGTCAGCCCTCAAGATCATTACATGTGTTTCTTGGAAATCCTCGGCAGCCATTTCAGATCATGGCTCCCGGTC	TGGTCTGAAGTGTCCTGTTTGC	AGAGATACTGGGTGGAGGGCT	128	161	9.09091	10.3704	1.27949
Bean	single exon skipping	TCAGCCATCGTTCTGAAGCTGCCCCGGCTCAAAGGCTGTTTGCTTCCTTTGGGAAGTATCCCCAGCCCTCCTTATCCCTACCAGAAAAAGTAAACCCCGGGATTCCCCCTTTTTCCTTGCCCTCCCTCATACCCATGCCTCCCGCCTCAG	TCGCAGGGGTGACATCCATGAGAGCAGGACCCGTGTGTGGTCCACCCCACCTGCAGCCCAGAGGAGGTTTTTCAGAGGCTATGGAAGGACTGACCTTCACGAGTCTTTGTG	GTAAGTCTCACATAGAACCAGGATGAGTTCTGGAGTGTCCCAAGCCAGGGGTAGGGAGACGAGGAAAGCCGAAAGCTCCAGCTTCCACTCTACAAGTAGATCCCAGCCTGTGTGAACCCAGAGTTCTGGGCAGTGCTGCCAGCGCAGGAC	CCGCCATCATCACCATCACCG	GTGACATCCACATCCCCCTCG	165	276	7.39958	8.66667	1.26709
Pitx2	single exon skipping	TGGTCTGTCCTTCCTCTAACGGGCTCTTTGCTCTCTGTCCCTCTTCCCCCTCCGTCCCGCCTCGCCCCCTAACCCTGGTCCGGGGCTCCTTCCCTCCGCCCTTTGGCATCCGCTGCCACCGCACGTGGGGCGGGCGCACTAACGGCCCAG	GCGTGCAGCCGGCAGCCGTTGAATGTCTCTTCTCCAAAGACTCCGAAATCAAAAAGGTCGAGTTCACGGACTCTCCCAAGAGCCGGAAAGAGTCGGCCAGCAGCAAGCTGTTCCCGCGGCAGCACCCCGGCGCCAATG	GTAAGGGGGGAGGGAAGCGCAGGCCGCGCGCCGGGCTCCTGCCTCCGGGACTCCGGGCTGCCGGTGAAGCACGGGCGGGCGAAGCTGCCAAAGCCGGTGTCCCCTGCTGCAGAACTTAGACTATTGGCCTCTGGGTAGAGCGCGAAGCAG	CGGGAATGGAGACCAATTGTCG	GTCTGGGTAGCGGTTTCTCTGG	200	338	11.1111	12.3529	1.2418
Tjp1	alternative 5-prime		GTGCGTCCATGACTCCTGACGGTTGGTCTTTTGCTCTAAAATCATCCGACTCCTCGTCGG	GTATGCTCTCCTCACTCTGTCTCTGGGCTTTGGGAACTGTCGTTGATTAATGCCTGAGCTCTTGGTGCTTCCCACGCTGTGTGTGAACAGGTCTTCCCTCTGTCCCTGTGGCCTCGGAAGCATTGCTAGTGTTTTAAACCTGCGGTTTAT	CTCAAGTTCCTGAAGCCCGT	CCACGTTCACATTGCTTAGTCC	176	236	90.8676	92.0655	1.1979
Homer2	alternative 3-prime	GGTCAGCCTTTCTGCTGGTTAGTCTACACTGCACTCTGGTTCAATGAGTGGGTTTGTCCAGACTCATAAACTCATATTTTCTCATTATGCCTAACTTGCTGCCAATGTAAGGACAAGCAGTAACATGTGAAGATAATTCACTTTGGCCAG	GAATCTGGGTGTGAAACCCCGTCTTCCACTCAG		TTGCAGAGAAGTTCCAGGAGGT	CTCAGACTTGAGGTGAGTGTCG	167	200	30.8824	32.0675	1.1851
Ehbp1l1	single exon skipping	ATGACATGTGGGCTCCTACCCCCGCCCAGTCTGCCTCCCTCCCCTCTGCTGTCCCTTCCCGCTCCTCCTTTAGAGCCTTTTGTCCTTGACTTTTGTGGTTCTTTCTCACTCTTTCTCTTTCTGCATCTGTGGGCCTGCCTCTTCTTCAAG	GCCGGGGCTGTGCCCCAAGACTGGGACGTTTCCCAG	GTAGGCCCTGAACTCTAGTTGGGGTCAGGGTGGGGCCAAACTGTAGA	TGAGTGTGAAGCCTAGTGACGT	CACAGAGTGTCTTCAGCTCTCG	141	177	5.60472	6.75	1.14528
Kctd9	single exon skipping	ACTCCCAGTTCCCTTTGCTCAAGCTGATAATAAACTCCACGGATGGAAAGGCCAATGGCTTCTGATAATCTCGGTGCTTAGTTACAGTGATTAAACTCAATTCAGACAGATGGTTTCAGCATCATGACAGTCTGTGCTTTTTAATTCCAG	GGTTTAAACTTCAGTGGTGCTGATCTTTCCCGTTTGGACCTTCGATACATTAACTTCAAAATGGCCAATTTAAGCCGCTGCAACCTCGCACATGCAAATCTCTGCTGTGCTAATCTTGAACGAGCTGATCTTTCTGGATCAGTGCTCGAC	GTAAGAATCGTTCTTTAGTCATAAGGAAAACCAAAATTTAGGCTGTTGAGCATTCTCAAAAGAAGGAATTGTATGTTTCTTACAGAGTTTTTTATTTTAAAACAGATAAATGACCGTGTGGCTGACTTTGGAGGGTCTAAAAGTGGAATG	ATTCCCAACCACCAGAGGATCA	TGCGTTTGAGCAGAGCATCTTG	137	287	35.0588	36.1478	1.089
Tsen34	alternative 3-prime	GAATACTTATCTAATCTACACAAGGAAGGCCCTGGCTTCTATACCCAGCACTACAAAGGAAACAACAGTGCAGTAAGCCCAAGGCCCCCATGTCAGATCTCATCCCAGCCCCTGCGGAGGGGAACTGCTATGCATCTTTCTTTCCCCCAG	GTGATCCACTGCGTTTCCATGCTCACTACATTGCTCAGTGCTGGTCTGCTGAGGACCCCATCCCACTTCAGGACCTGGTCTCTGCAG		AGCAGGGAAGTTTGGTGGTGAC	TGCAGAGATGAGCTGGGGTGA	197	284	97.6275	98.7013	1.0738
Zfp1	alternative 3-prime	CTGTCCTGAGTAATGTCCTCACTGTTGAGAGCCGTGACAAACACCGGACAAGTAGCACAGTTGGGACTGTGAACATGGCCAGAGTAACTTTCCCTGTGCCCTTTCCATCTCCCAAAGCTAACCACTCTAGAAGGAACTGTGTCATTTCAG	GGATCCGTTTCATTCACTGATGTAACTGTGGACTTCACCCAG		TGTGCCTTTGTGCTTCTGTGC	CTGAAAGTAAGTTGCTGTAGTTCTCC	137	179	90.1961	91.2664	1.0703
Kcnrg	alternative 5-prime		GTATTTTGAATGCTGAAGCATCTCTTCTATTCAA	GTTAGTTTTCTGATATTTTCTCTCAAAATTGAAAATTCTTTATGCCTAACTAAAACTCCTCTTGGCAAAAGAAAAAAAAAGTTTAGACTAATGTTCAATAGAACAAGTAGTCATTTTCTAAACGTGGACACTTACAGACTAAGGTACTGT	ACTCCCCTCTGGCTTTACCTCC	CCAAGACATTTGTTCCGTTGGC	153	187	8.28221	9.30788	1.02567
Azin1	single exon skipping	AGAAACTATAGTATACATTTCAAAATATATTTTCACTTTTAGTGAGCAAAGGTCCTGTTGAGAAGTGATTGGCTTTATTAAGGTTGGGTTTCCTGTTTAGGTATTTGTGGAACAATACTCAACCTTTCAGCTCTCGTGTTCTACTTCCAG	GGAGGTCTTCACTTCAGAAACCCAAGACTCACATTCATCCAGCTTGGTGTCAAGTGGGCTGTTGCTGCCAGGATTATCTTGTGATTATATGAAAGATGTATCAGTTTCTTCTGAAGTGCAATCAACTCTCTAGACGCCTTTGTAGCAGGTGTGGACCAAG	GCAAGTGCACAGCTGCCAGCAGCCATTACTCTTGGGAGTGAGCATGAGGACTCAGCCACCTCGTGTAAGACTCCAGGGAACAATGTGTGGTTCTTTGGAGCCATTGTTTCTTTTGGCAGCTTCTTCATGGAAAATGTATTATCAAAATCA	AGCAGTTCGACTTCAACGCT	CAGGAAAAACAAGAGACGGGC	136	296	0	1.02249	1.02249
Cnnm2	single exon skipping	TCCCTTCCTTTTATGTAACAGCAGTGGGCTTTGCTACTTGTGGGGTGGGATGCTCACGTTAGTGAGACAGCGTCCACTGCAGTCCCCTGGATGGGAAGATCTGTCTCTGCCTTTCAATGTGGTCTCACCCTGTTTTTCTCCATTTTCCAG	TTCCTTTGTCCCTGTCTCGCACCTTTGTTGTCAGCAGGACAGAGGTGTTAGCTGCGGGCTCTCCAG	GTAACTCTGCATGCTTCCTTTCTCCTAACCCAATCATTGATCCATTGCCTGCCTAGACCCTGGGGAAGCCTGGCCACCGGGCTGCACACTGTTTCCACAGCGCTGTTCCCAGCTTCCTGCCAGCCTGAAAATGCCAAGGCTGCTGCCTAA	AGGTGGAAGCTGGGAAAGAAGG	CGAACTGTAGGTCAGAGAGGGC	264	330	95.5056	96.5092	1.0036
Ndrg3	single exon skipping	AAGTGCTTACATCAGACTCTTCTCTGGGACCTTGACAGAAACGTTCATTCCTGGCCAAATATCCTGTTAGCATCATCTAGGCAGCCAAGGTTGTCACTTAGTCCTTGTGGGTCACTAACCTGCCTTTTCCTGTGTCCATCCTGCTTCCAG	TCCCGTATGTGCAGCTCAGTCACCTCAGCAGCGAGTCAG	GTACCTTCTTGTGCTGGCCCTGCCCGCCTCCCAACTCTGCTCTTCCTGCTGCATTGGCTGCCTGCCGCATGTCCGCGGTTTCCCTGTACAGTGAGAGCCCGATAGAACAGGGCTCAGTGTGTTCTGAGTTAACCCGACAGAGCAGGCCTA	TTTTGCAGGGAATGGGCTACA	CTGACTGATTGCTGGTCACAGA	132	171	17.8279	18.8172	0.9893
Cnih3	single exon skipping	TCTGCTGGAAGGTTGTGGCCGAGTTTGCTCTAGCAATGGTTGGAATCTGAGTTTGGCAGGAGGCACAGTACAAAGCTAGGGGGCCTTGACCTGAAAACACAGGGAACCCTGAGCCTCGGAGACAATGCCATCATGTCCTCTTCCCTGCAG	GTATTTCCACTGTCCAGCAGATAGCTCAGAGCTAGCCTACGACCCACCAGTTGTCATGAATGCGGACACCTTGAGCTACTGCCAGAAGGAGGCCTGGTGTAAGCTGGCCTTCTACCTCCTCTCCTTCTTCTACTACCTGTACTG	GTGAGTCCCGCCCTCCTTCTGGCTTTGACTTCAGCAGCAAATGGAAGGGGAGTTGAGGCTGGCCTTGGAGAGGTAGCTTCTTGGGGGGTGGCCCATGAGAGAACATGGCTAATTGAATCTGATCCCAGTTGTCTGACCCTGACTCAGGAG	ATCCACAGCCTCTTCTGCATCA	ACTCCCGTTCCTTTCATTCGGT	240	384	94.3775	95.3623	0.9848
F8	single exon skipping	TAATCAACTACCTGATTGGTAACTGTTCTCAGTGGTGAGGTAATAGACATAGTATATATTAATTTCTAATTGTATCCTAACAATCATATCCAAAATGACAAATCCAGGTTACAACAAAATTATACCACTTATTCTCAATTGCTTTTGTAG	GCATCAATGGCTATGTTTTTGATAGCTTGGAGTTGACAGTTTGTTTGCATGAGGTGGCATACTGGCACATTCTCAGTGTTGGAGCACAGACAGACTTCTTATCTATCTTCTTCTCTGGATATACTTTCAAACACAAAATGGTCTATGAAGATACACTTACCCTGTTCCCATTCTCAGGAGAAACTGTCTTTATGTCGATGGAAAACCCAG	GTTAGTTATTTATATTATCCTTTCACTAACAACTGTGATTGTTTCATTGTTCTTTTGCCTGATCCGTCAAATTTAAGCAGACAGTAAATATATCAAGTGACTTTGATATGTGGCTTTGGTAATTGTAAACTATTTTAATGAAGAACTAAG	AACGCTTCCTCCCCAATGCAG	TGCTGTCATACCTCTCTTCCGA	128	338	92.3695	93.3333	0.9638
Rbm18	alternative 5-prime		GTGCTTTGGAGGGCCAGCCCCGAGGGTACTGTTTTGTTAACTTTGAAACTAAGCAG	GTAATTGAGCTCCCTCTACCTCTTATAGTCTGCACTCTGTCATAATCCATTCTACATCTCTTGACCACCAGACCGCACGGGCAAGAGTCATGTCTGGTTATTCTCTGTGCACCTCACACAGAGCTAAAGGCTACGTCCTTCCACCAGTGA	GCAAGGTGAAGCAGTTTGACTT	CTTGACTTGAGCGTGGGCC	126	182	96.6711	97.6303	0.9592
Homer1	single exon skipping	TATAGCCTTTACCACGTGTCCCTTAATTATTGCCTTTTATGATTGTGATATAACCGTCAAACCTTGGGAGTCAGCACTATTGCAATACTACCAACTAAGTCTCTGCATTTCACTAACGATCCTTTCTTTTCTGTGTTGTTTCTTTGGCAG	TGCTGGGGATCGAACCCAGGCCCTCTCTCATGCTAG	GCAAGTGCCTTACTGCTAAACTTCGCCTCCAGTCTCAATGTGTCCTTTCTGTTTTGAAAAACTACCCAAGGATCCGACAGTGTATTTTTTCTCCTCTATTCTGGTCCTCGGTCTTTTATTTATATTTATAAAGTATTTTAATCAATTATT	AGACGATGAGAGAACACCCGAT	GTTGCTTCCACTGCTTCACATT	197	233	97.1186	98.0769	0.9583
Cdk10	alternative 5-prime		GTAAGGAAGGTTTCTTCACCGTGCCTCCAGAACACAGG	GTGCGACGGGGTGCCACTCGTGCGGCGCTGAGTGGCAGGGCCAGACTGAAGCGCACCGGGGCGTTCCGTGTCGCGTTCAAGTTTGAGGTTCCAGCGTCGGAGGGGGAACGGCAGTCCCCGAGTTTGCCGCGGCGTGGGCAGAAATCGGCA	GCTGGAAGAGGGCGGCAG	CGGTTCAGCTTCTCAAACTCCT	121	159	29.4382	30.3922	0.954
Nfatc1	alternative 5-prime		GTGAGTCCACATCTGAACAGTAGCTGTCCCCTTGGTCGCCGACAAGTGCTCTGTCCCAACAGCCCCTCTTCTCCACTTCCATCTGCTGCCCAAGAGCCAGCCTGCTTACAGTCCTCAGCCCTCCCTCCTGACATGGGCCACCGGCAGCCACAACCGCAGAAGGTTCAAAGAAATGAATCTCCAGCCGTATTGCCAGAGGTGTGTGAGGACAGTGGCCATAACTTGGCCCCTATTCCTGTAGTGATCAAGCAAGAGCCTGAGGAATTGGACCAGTTGTACTTGGATGATG	GTAAGTGCCCACAGTTGAGCCGGTGTGTGCACAGCCATTGAGTTGGGGAAGGAAGGGAGACACGGGTGGAAGACAGTTCCCTAGCTGCGCCATGTAGAACCTTCTCCAGACAGCAGGCTGCGTGTCAGCCGTTCTGCCCTGGTAATCTTG	CCATCCAACCCAACTCGCCT	ACTCCTCACAGCTTCTGCCA	139	428	5.89569	6.81818	0.92249
Elavl4	alternative 3-prime	ATGCCTTAGCTGTCTATCTCATTGAGAGAAATATCACAGATGTTAGCTTTTGCATTTTGGTTTTGAAACCCTGAAGACTCTCCTGCAAACACTCACTCAGCCCTTTGCCCCGTGTCTGTGTCTGTGCATCTGTGTGTCATCCATGGTCAG	ACTGATGTCTGGACCAGTCCCCCCTTCTGCTTGTCCCCCCAG		TGCTTAATATGGCCTATGGCGT	ACCTTGACGTTGTTCACTGCG	196	238	48.9097	49.8013	0.8916
Axin1	single exon skipping	CCTGTGTCTAGATAGATACCTAATGGCAGGGCCTCTGATAGTATGTGAGTACGAGTTTTTGATGGCTAGGTCCTGCTGCTCATCCTTTCTGTGCCTATTGTCCACAACACTGGCTGAGCCCCATCCTCTTTGATGCGGGTTGTTCCCTAG	GTATGTGCAGGCAGTCATGCAGCGGGGACGCACCTGTGTCAGGCCAGCTTGTGCACCGGTGCTGAGTGTGGTACCAGCCGTGTCGGACTTGGAACTCTCCGAGACAGA	GTATGTGCACCCTGTGGGTCCTCCTGGTTTTGCCCAGCTCAGCCCAGGCCAGGCCAAATTCCAAAGTGGAACACCTATTTTGATAGGTTTTGTCACTGAGCCAGGAAGCACCAGGGCTGGAAAAAGGCCTGCTGGGGCTTCTCTCTCGCT	TCATCCAAGATCCCACAATGCC	CCCGCCACCTGCCTTTCTTT	152	260	9.81132	10.6918	0.88048
Tomm5	single exon skipping	GACAGGACATCTTGGGGGAAATGGAAGCACCCAAAACATCCTGCTTACCCTTTAAACTTTAGCTTTCCCATCCTTCTCTTATAGGCAAGAGCTCTCAAGGAAATGTTAGCTTAGTGCACTGATTTATTCTATTTAATGATTTTTATTTAG	AACCGGGCATGGTAGCACACACTTTTAATCCCAGCACTCAGAAGGCAGAG	GTAGGTGGATCTCAATGATTTTTTTTTTTTTTTTTTTTTTTAAAGACCAGCCTGGTCTGCAAATGGAGTTCCAGGACAGACAGGGCGGTTACACAGAGAAATCTGTCTTGAAACAAGAGACTTTTGTTATGTGTTTTTCTGCTTGTCTAT	AGGAGATGAAGCGGAAGATGCG	GCAGACAGGAGGAGAAGCCG	178	228	0	0.864865	0.864865
Afg3l1	single exon skipping	GAGCTGGTGCCGAGGGAAGCCTGTCTGACACGGGAGCGGTTCCTGACTGGCCTGGGACTGGGGTCTGGCAGGCAGTCCAGCTGGGTGCCGAGGGGGTTTGGGAGTGGACGTTCTGCCCTTGTTTCTCACTCCTTGGAATGTGGTTTGTAG	GCCTTGAGAAGAAGACCCAGGTCCTACAACCCAGTGAAAAGACAACTGTAGCCTACCACGAGGCTGGGCATGCAGTGGTGGGCTGGTTCTTGGAGCATGCAGACCCTCTGCTGAAG	GTCAGTTGCTCAAGCTGTGTTTATCAGCTGATGGCCTTGGCAGCCTCTGGGCCCAAGTACTGTCTCCAGCTTTCTAGGTGTCAGCCCATGTGGGTACAGCACACTCATGGATAGGGTTCTACAGCTGTTCTACTCTCCGTTCTGTGTGTG	CCGCCACCTCAGCCCTTCTG	CCCCCAGCATCATACACATGC	177	293	59.3128	60.1732	0.8604
Phtf1	single exon skipping	GTACTTAAATCAGAAATATCTTATAGTTGTTTGTCCTTTGTGTGTAAAGCTAACTGTTTGATTCAGGGAATAGTCTGTTAGCATAATTTTCTGAAGAGATACTATGGGAATATTCTGAATAATCTATAATAATTGAAATATTTTTTGTAG	AAAATTACGAAAAACTGTAAATGGTGATGGGAGCCGAGACAATGGAAATAACTCCCCTGATAAAGTCAGAGCAGTAGAAACTCTGGAGTCTGCATCCAGTGTTGGTGGTTTTTGGGGGACTCTCTTTGGCAACAG	GTGGGAGTCTTATATTGGACTTTTTACTTGATTTTGTTCCTCTTAGGATTTGCAGGGTCTGTAACATAATTGGGTCATAGATGTAAATGTTGTGAGCTTAGTATTATAGCTCTGTGATTCTTAAGGGTCCTGGGAAGATGCACATACTGA	ACCCTTGTGCCTTATGCTACTC	TTCTCCATCCGAAACCTTCGCT	247	382	94.4444	95.2802	0.8358
Cbfb	alternative 5-prime		GTGAGAGTTTCACAGCTGCTGGCAGTAACTG	GTTAGTACTTTCCCCAAACTCTCAGGCTGTGTTTTTGATGTTTGTGCATAATGTTTTTAATTGGTTTAACTTTGTCTTTTATTTTTTAAAATTGTATATTCTTGCTTGAATTGATTTTATGCAATTGTCTATAAAATGTAATTATTCTAA	TCGAGAATTTGAGGATAGAGACAGG	AAGCAGTGTGTGTAGAGATGGG	157	188	68.1298	68.942	0.8122
Dnajb2	single exon skipping	GCATGTCTGTCATAGAGATGAGCCAGCTGCTGAAACCATGCCCCCCTGGATACCCTGCCGTCTCCCAAGTTTCATTTTCTGACACTCGTCCTAGCCCAAGAGGGGCGATAACTTTCCTAAAGGGAGGAATGACCAGGTCTCTTCTTCTAG	AGCACAAACGGGAGATCTATGACCGCTATGGCCGGGAAGGGCTGACCGGGGCAG	GTAGGTGGAGTGGTGGGGTTCCAGGATGGAAGTGGGTCAGGGAGGGAGGGGCAGGCAAATTCTGGCAAAGCATGCTCTTTCTAAGGT	GTACCGAAAGAAGGCTCTGCA	ACGGAAGGTGAATGTGAAGCCA	172	226	99.1898	100	0.8102
Trp53	alternative 3-prime	TGATAATAATGGCAGTGGTGGTGATGATGATGGTGGTGGTGATGATGGTGATGGTGAAAGGGAGGATAAACTGATTCTCAGAAGTATTCCAGTGTGTTCTGTGAATATCCCTACCCATAGTAGAAGCCATCTTAAATTCCTTTTTTTCAG	CCTCCAGCCTAGAGCCTTCCAAGCCTTGATCAAGGAGGAAAGCCCAAACTGCTAGCTCCCATCACTTCATCCCTCCCCTTTTCTGTCTTCCTATAG		GCCTTAGAGTTAAAGGATGCCCA	GCCCCACTTTCTTGACCATTG	130	226	1.87075	2.6738	0.80305
Cadps	mutually exclusive exon skipping	AAAACTCCTTTTTCTTTTATCCTGTGTTTACCCCAAAATACTCTGTGGCTATTTTCCCTTGGGCTAATGTAACGTTTTCCTCTAACCTATGACCTTGAACCTCTTTACCTCTGACCTAAGCCTCTTGCATGCCCAAATCCTCTTTTGTAG	GGAAAAAGAGAGAAATGTATGAGCATCCTGTCTTCTGCTTGGCCTCCCAAGTGATGGATTTAACCATTCGTGAGTACCCACCCCCTCCTCGCCATGCTGCCTTCACTCTCTCTGTTCCATTATTTCAAGAAACTCAGATCCAAACCAACTCACTCTCCTTGCTTCAAGTTTTTTAGCATTGGCTTGTCTGTTGGTTCTGTCTGTGAAACCCAGTGTGAGAAGTCCAGTCACTTTGTATCAGCCTAAAACAGGTTAGACAATTAAGCCATTTGTTTGTGATAAACTCAGATTTGTCTGTAAGTTTTTTCAGTTACCCTGTCTGTGACCTGAATGCATTTTTACTTTGCTTGTGTGTAACCCTAATTTGTAAAGTACTTGTCACTGGTACACAATCAAAAG…	GTGAACTGATTGTATATGCCTTATCAATTACCAGGACTGTCGAGTTATATTCAGTTGTTTTTTTGTTTTGTTTTGTTTTTTGTTTTCTGTTTTTGTTAAGTAGCTCCTTAAAGTATGCGCTCCCGGAGAGCAGTGTGGAGCCGCAGTAAT	TCACGCCTATCTGAGTATGCCA	GCTCCTCGTTTTGTTGCAGTAC	145	196	8.41584	9.21053	0.79469
Emcn	single exon skipping	CTACAATCACAAAGACCCATGAGTCTATTATCTGGGGTAACAAATGAATCCAAAAGAAGTTGATGTCTATAAAACTTACCTTTGAAAGAACTGTAAAACTGGATATTATATTCAACACTTAATTTTAGTGTTTTTATTTTTCCTTGAAAG	CTGAGAATCAGAGTTCAATCAGAACAACGGAAATATCAG	GTAAGTTCATTTTCTCTTCTAAGGGTATTCATCAGAATATGCCACAAATGAGGCCATCTAGGAGCACATATAAGCACATGAATATGCAAGCTTTCAAGCATGGTGAATCAGAAAACACTACAAGACAACTAAATATCAGGAGGCTTTGAG	TGGGAACAACAACTGAAGGTCC	GAAGCAGTGACATGGTGTGTGC	201	240	96.8215	97.6015	0.78
BC051142	alternative 3-prime	ACCTACTCTGCTAAAGGCTCTTAACATGAATTAGACATAATCTCTTGAGTTAAGAGTCCAGACTATTAGAAATTATTGTAAAGGCCAATAGTTTGAATCTCATATGTGAGTTCAAGATCCTCCAAAGTGTCCTTACATCTGGTCTCTCAG	ACCCCTCACCTCTAGGAACTTCCCTTGCCTTTGGATGTTCTGAGCCTTTGTTACAACACAGATTCTAGAACCTTCATAGGCCATATACCCCATACATCCGATCAACCTAAGCCACATATTTCCTGGGAGGCCTTCTGCACCTTTGTCTATGAGGATCTCCCTGATACTCAGGGTCTCATAGCTCAGGGATAGTGGCCTTTCAACGCTTGTTTTATCTTGAG		TCCTCAGACAGTAAGCCCTCAA	GTCTCCAGTAAGTCCCACGTCA	157	378	31.3208	32.0755	0.7547
Nfasc	single exon skipping	GAAATACACAGGATCACCTGGGAGGTGGGCTGCCCAGGGACAGCTGTAAAGCCTGGGCTATCCATCTGTGTCCGTCTAGAGCCCTCTAACCCTGATAACCTGCTAACCTGGATAACCTGCTAACCTGGATAACCCATCTTACCGTTGCAG	CTGATCAGGCCACTCCAACTAACCGTTTGGCTGCCCTACCCAAAG	GTAATTGGTACTAATCAGGGGCTCTGGTGCCCAGGGGTGGAATCTTGAGGAGGAACAGTTCTGGTGGGCTACACTTTCACATGCCCTACCTAGTGTGACCTCTGACCCTCAGGCACCCACAGTCACCTCCCTTCCTGGCCCATGTCAAGG	GGAAGATGACTCCCTGACGATC	GCCTCACACTCCTCTCAGCC	176	221	93.6948	94.4063	0.7115
Chpt1	alternative 5-prime		GTTTACAAGCATATTGACTGACTAGTAGCCCAAGGAAAAGAGGAGAAGCAGTTAGGGGAACCTATGTGTGAAGGATATCCCCCTATACAGGAG	GCTAGTATACTATCTATAAGGTTATGTTTAAGTATAAAATATAAATCTGTAGCTTCCATTATGTCTACATCAATAATGAATCCCTTGTCGTTGACTTATCACGTAAGTTATCAATGTAATATAATGTATGCATTAGAAACAAGAACAAAA	GCCTGCAAATTTCAAGACACCT	AGCAAGAGATGGCAAATGTTCG	144	237	3.63636	4.34783	0.71147
Dtnb	single exon skipping	GCTGTCAAGTAAACGCACAGAGCAGCGTTCCCGTGGATCATGCAGACACTCCCATGGAAGGCACACCAGGGCATTTTTCAGCAGAGGGAAGCCTCCTGTTCAGAACTGTTACTGCCACACTTACCCTCAAGTCCATCTGTTTTCCTGCAG	GAGAGGTTACTCCTGTGTCCTGATTGGCTTTCCCAGCTAAG	GTCAGTTGCCCATTCTGCCACAGGAGACAATGCCCGTACCCTGTCTCATCCCATCTCTCATGCCCACACTGAAGCCCAACCCTCATGTGTGTGTCTGTGTGTGTCTATGTGCGTGTGCACATGTGTGTGTGTACGTGTGTGTGTGAGAAC	AGGAGAAACCTCCGCAATGACT	CTGAGCTTCCTGTGTCCTGGC	121	162	13.719	14.4195	0.7005
Zfp710	single exon skipping	CTAAACATCTGTTGGGGAGCGTCACTACAGTGGACTTGCCTTGCAGCTAGTCGCCAGCAGACACCAAGCCAGCCTAGTCCTTTTGCAAACAAGTGAAGTCATCAAGCCTGGTTCTCTGGGTAAGGGAGCAATCTCTTTCCTCGTTTCCAG	GGATGCTTAGCACTGCTGCTAGAGCAGCTGGATGCTCGTATGCCTCTTCTAGTTCAACACAGTCTGCAATTCTATGCGGAGTTCAAGGCCAGCCTGAG	GTACTTGCCTGAAGCAATGGGCGTAATGGAGACAAAGTGGGCACACCAAATTTGACCTGTAATAAATAAGCAGCGGTGGTATATGATGGGATGGCAGTAAGAACAGACGGAGAACCACCTAGGCTTGGTTCAGATTCAACAGTTTGGAAG	GGCACATGAAGGTCAAGCACG	GCTGTAGGTGTAGGCGTTTTCC	143	241	5.41045	6.09579	0.68534
Serbp1	alternative 3-prime	ATTTAATAAATTTGTTTTCTCAGGTCTACTGGAGAGTAAAATTAGTAGAAATTAGTAAATATATAAAAATGTAAAAGTTTTTACTTTGGTATGAAGGAATTTTGGCTACATGTAAATGGACCTAGATGCCTTTCTTCTTTCTTTCCTTAG	AGAGTCACCCAAATACATTCAGAAACAAATATCTTATAATTGCAG		AAGCATGAGGACAAACGCGGA	TTCAGTATCTGCCACAGGGTGC	135	180	45.3125	45.9959	0.6834
Nrcam	single exon skipping	TTCCTAAATTGTCACTACCTGTTTGTCAACGTCACACCTCACAACTAAGGAGAAAGCTTAATTAAAAAAAAGTATTATGTTGCTTTTGTCTTCTTCTATGTTTCCATGACTAATTTTGATTAAACTCCTTTATATTAATGTCCTTTCTAG	CTCCTACTCCAACTCCAGCCCCCATTTACG	GTAAACTAATGAGCCTTCTTTTTCTGTCTTCTGTCAAATAATTTCCCATTTGCACACATCGCCTTCTCTTTTCTGTTTCATCATTGCATTTCTTTAAAGGAAATGGCTGCCAGTTATCATGGGCTTCATTTACCATAGTTAATTATTTCT	ACTGACAAGGATCATCTGGTGG	ATCAAAGGGAGGATTCGGGACA	141	171	81.25	81.9328	0.6828
Nol11	alternative 3-prime	ATTAGAAAATGAATTTACAGAAGTTTCGAATTGTGAGAAGAATTAACTCTTGCTTTCAATTAACATCATAG	CGTTGGTGATGACTGTCTTCGAGACAGTAATATCAACATGGAGTCAGTTTTTGATTATAG		TGACATTCCTGAGTCCACCACC	TGCAGTTCCCATCTTCAGGTC	134	194	94.7858	95.4654	0.6796
Atp8a1	single exon skipping	CTGTACTAACTGCCATTCTCCCAGATCCAACTAAATGTTCATCTTCTTAACTTTCTAGAAACCCGCCTCTCAGCTCTCCTTCTCCATGGTTTTATGTTTCCAGCCTTTCTGTGATTATTTTTCCCTCTCTTTCTGTCCCTCCTCCTGAAG	CCATGTCCCTGAACCTGAGGATTATGGGTGCTCGCCCGATGAATG	GTAAGCTACGTGGTACTTCCACTGCTCTCTTTGAAAGCTTCTGATGTATTGCTTTGTAAACAGGCTTTTCTGGTCTCTGGGAGCCATCTTCACAGGTGTTGGGTGATGATGCTCTGTACTGGGTATTAAACTCAGAGTATCCTTGATTTT	GGACCCTGACATGCAATGTGAT	TGGAGATTGTCCAGCAACGAC	124	169	69.7543	70.4251	0.6708
Slc25a44	single exon skipping	AGACATATAATGTGTATCTCTAGTGGATGCAGGTAGAAGCAGAAAGAGAAAGGTATAGGAAGGGCCGAGGGCTTGTCTCCGTGTGCAGGCGTGAGAGGGCAGATGGGTGGTACCTCATATCTTGAGGCCTTGTCTTTCCCTGGATTCCAG	AGCAGCTGTCGCGCCTGTGCCCTCAGGAGTGCCCTCACATTGTCTTTCAAGCCATCTCTGGGCCCCTGGCTGCAGCCACTGCCTCCATCCTCACCAATCCCATGGATGTCATCAGAACCCGTGTGCAG	GTAATGCCGGCCTCCTCCCCTCCCTGAGTCAGACAGGGAAGCCATTAGAAGGAAGACCTGTAGGCCTCCAGTGTCCCTGTGACCTCAGTGTACCCTGACCCTGGTGTTTGGTCAGCCTAGTGATCATCCCAGCCCCTCCCTGTCCTTATC	GGGACAAGGGGTGATTGCCTTT	TGGAGGGTGTAGCCGAGATGAT	270	398	86.1496	86.8182	0.6686
Spg20	single exon skipping	ACACACACACACACACACACACTTCACAGTTATCTGTGCAGTCAGACACACTGGCATCTGAACATGTGTGTCATGAGTCCATGGAGTGGTATACCTGGAGGGATGTCCTGCAAAGGCCAGCTGAGCTAAGCGTGGTCCTTTATGCTCTAG	GCCAACTGGAATAGAGAAGAAGATGAATTCCAAATCCCTGGGAGATCAAGTCACCCCTCTGAACCACCGAAGGAAGCTTCTGGCACTGATGTCAGGCAGTCAAGTTCTTCAGGTTCCTCAATAGACCAAGGCAGCAAGGATGCCCGCCATAAAGGAAAGCGTGGGAAAAAG	GCAAGTTAAGGACGCAGTGGGATGTGTGCCCCCAGTCTGATGGCCACACACGGCTAGAATGTGTCACAAGCAGATCACAGCTACAACTAGGGTCACCACACATTTGTGCTCAAACTGCTTTGAGAGAGACCTTGTGTTTGAGGACGGACT	CCCAGAAGATGACAGAGAGCTG	CTCGCTCCATTCAGGCAATTCT	160	331	39.2749	39.9306	0.6557
Ehmt2	single exon skipping	TCACTGTGTAGACCGCATGTGCGCACGCGCCCAGGACCTGTGAGCCCCCACTCTCACTCTCTCTGTCTCTGTGTCAG	GAGTGAATGGTGTGGGTTCCTCAGGGCCCAGTGAGTACATGGAGGTTCCTCTGGGGTCCCTGGAGCTGCCCAGCGAGGGGACCCTCTCCCCCAACCACGCTG	GTAATTAATTGCCAACTGCCGGGACAGGGAGCCACCAGGGGGTGCCCATGGGGGTGGAGGGAAACCCTGCCACAGCTGGGGTGTCCATGCCAGGCTTTG	GAAGAAATGGCGGAAAGACAGC	CTCTCCATCCACACTCTCTGTG	235	337	90.6643	91.311	0.6467
Clasp1	single exon skipping	GTACAAAGTACTAAATTTTGCTCCAGCTGACTTTATAAGTTTGTCAGAAAAGAGGAATTCTAAAGAAACTCCGATGGAGCATCTCCCTCCTCCCCTCCCCCTTGTATCTATGCTTTTCTCTCTCTGATTTTCCTCTTCTGATCACTGCAG	TCGGTTGTGGGGTTGGAGTGCCGACGGGCTATCGAAGCCCCCACCTCCCTTTTCTCAGCCTAACTCCATTCCCACCGCTCCCTCCCACAAGACTCTCAGGCGCTCTTACTCTCCCAG	GTAACATGCTACCTGTTAAATTTGTTCAAGATGTCACAATATTATTGTGTTCCCAATATTGCCCTGGGTCTTTTAGAAAGCCTCTGAGCTCCTCTGGTGAGATTCCTGCCTCCATTTAAACTTGCAGGAATGGAGCCTGGGTGAGACAAG	ACACCTTCCCGCCACCCCAG	TGGCTTCTGTAACTCCACGCAA	154	271	17.9724	18.5996	0.6272
Sorbs1	single exon skipping	TCTGGTGAGCCCTTGTGATTGAGTCAGGCCACTGTGCCCCTATTAAAAAGTGACGCTAAGAACAAAATTCCTTTTCAAACGTAACCCTCCACTCCTTCTTCTTTTCTCTAAACTAAAACATTCTTTCTCATCTTTTCTTTCTTGAACCAG	ACTAATCTAGAGAAAGATCTCAGCTTCTGCCAAGCAGAGTTAGAGGCAGATTTAGAGAAAGTGGAGACCGTTAATAAATCACCCAGTGCAAACTCGCCACAG	GTATTTCCAGTTTTTCTCTTGCTGTTGGTTTCTTCTCAAGCTCTGCTTTGTTTTCTTCTCTGTTCTTTGTTTTCTATGTTGTGGAAATGACAGAGGGTGAAGCTGCTAGCTTTAAGATGCATGGCTTTCTGTTTATACACACATGTACCA	CCTCCCAAAAAGATATGGGACTATACT	TATCCAGGAGGCTCTGACGTAA	116	218	89.1374	89.7436	0.6062
Fmnl1	single exon skipping	CGTTCATATGCCAAGATGCCTGGTCTGCATATCTCTTGCTACCTTTTCTGTTTTTCTTCTCTCTCTCTCTCTCTCTCTCTCTCTCTCTCTCTCTCTCTCTCTCTCTCTCTCTCTCTCTCTCTCTCTACCTTCTATTCCTCAAAACCTCAG	TGCTGAAGACAGTGCCCTTCACTGCCCGCACCGGCAAGCGGACATCCCGGCTCCTCTGTGAGGCCAGCCTGGGAGAGGAGATGACCCTTTAGCTCCCAG	GTACCTAGATAACCTGGTCTGTGACTCCAGTGCTGGTGGAAGCCTGGGAATTTGGGGCGCGCGCGCACGGGGGGGGGAGGGGCAGACATGCTTCCCCATCCTGGGCCACTACATGGCTGGGATGT	CTACGAGAGTGACCGAGATGGG	GTGGAGTGGAGTGGAGGAGTCT	285	384	77.5322	78.13	0.5978
Neo1	single exon skipping	GGAGAGGTGAAAACCTGAATTTCTTTTCTATTATCAATTTACTTGGAAGTTTGTGGGAATTGTATTTTTCCTTTAAGACGTCTGTCTGTCCATCTTCAAAGCTGGTGATCCTTGCTCTTGTTTCCTCTTCCCCTGTGCTTGACCTGTCAG	CGGACTCCTCTGATAAAATGCCTAATGACCAAG	GTAAATGAGGAGATGGCCTCTCATTTTTTCTCTTTTGCAACCTATCATTAGCTTTTTGTTTCATTTTTCCGCCTGAAAATCAGTATCATGTGTTTAAAACCACACATACTTATTGGCCAGAGTAGTGTTGAGTCCATGTTTATAGCCCTT	TGAACCAGTTGTGGGAAACAGA	TTGGAGGTTTGTAGTCAGATCCC	203	236	45.0199	45.614	0.5941
Trmt61b	single exon skipping	TGTCTGAAGAGAGCAATGGTGAATACATAAAATAAAAAAAAAAATTTAAAGAAAAGTGATACTTTGATTGTTTTAAAAATTTACATTTTTGGAGATATAGTTTTACACTTACTTATATATCTTTATTTATGTATGTATGTTATATGTCAG	GTGTGGAGATCAGAGAACAATGGAAGCCTGTTCCCTTCTTCCCTTCCACATGTGAAACCTGGGATCATCTTATTCATCGGCTTTACCAGCCAATGCAGTT	GTATGTATCCCACCAGCACCAAATTATCAAATGTTATGATAAGACATTAGCATGCTTCAGCTTTACCTCAAAATAATTTACATTCCAGAGAAGAAACAAGAATAGTCACATTGATTATTTTTAAGAGCCACATGGAAGGTCTTTGTTTTT	CCCTGGCTGAGAACCGTTTAT	CCCCACAAATCCTGTTCCTTGA	164	264	91.0156	91.6031	0.5875
Atl2	single exon skipping	AAATCCAAGGAACTTGAATATCCCCTTTCTATAACTATTCTCAAATGTTCTATAGAGAGGAAATATTTCAAATTTTGCTTTAGGTGTGGTCCTTAAGGAGAAGTTAGTAATGTAGGGACTAAAGTAACCTGTTTCTTTTTTAAATTCTAG	GTGAGGATTATGAAGATGATGACCTAGTAAACTCAGATGAGGTTATGAAGAAACCATGCCCAGTACAGATTGTTCTCGCCCATGAAGATGACCATAACTTTGAGCTTGATGAAGAGGCTTTGGAGCAGATCCTGCTGCAGGAGCACATACGGGATCTTAACATAGTCGTGGTGTCTGTGGCAGGAGCTTTCCGTAAAGGGAAATCATTTCTCCTGGACTTCATGCTTAGATATATGTATAACAAG	GTGAATAGTGTCTTTCAAATTGACCCCAACTGATATAAAAATAAAAGATATAAAAGAAAGAAGACAGAGACACAGTTATATTTTTAATTTTTAGCTGTTTCTCAAATATCTGATTATACCTTGAAAGATCACTGACATACTATGTGTGTG	CGGTACAAGATGGCGGAGGG	GCCAGTCAAGGGTTCATTGTTT	172	417	92.0981	92.6752	0.5771
Pex7	single exon skipping	GCTTTTCAGACATCATGTAGAAATGGACACTGTGTCATGTTTTCGTAGAGTGAGTTAGTTGCTAGCCGTTGACACTGTTATAAAGAGCTAAGACGTAATATTTGTCTTGGTGCTGTTTGCTTCCTAAACATGAAGACTTGACTTTTTTAG	GTGTATAGTGTTGATTGGAGCCAAACCAGAGGTGAACAACTTGTTGTGTCTGGCTCATGGGATCAAACTGTCAAAGTG	GTATGTAGTATTACTGCGCTTACACCCAGTTTCCTTACACACTGCCGTTGGAGTGTTTCCTACAATGTTCTGTAGCTTTACATGTGATCAATTAGTTTTCTCTTCAAAAGTATTTATTAAAATGTTTATCAGAATTTAAAAAACTATTCT	ACCTGTAGTGGTGATGGCTCAC	TGAGGAGACCAGATTGTGCTGT	167	245	97.0534	97.6228	0.5694
Ank3	single exon skipping	GGGCGAGGGGTGGAATGTTTAGATGTTGGTAGTTGTGTCATGGGAGATGAGTATTTTCATACACTCTTATTATCACTTAAATCATGCAG	TAAGGAAAGCCAGCGCCCCCGAAAAGCTCAGTGATGGGGAATATATCTCAGACGGTGAAGAAG	GTATTTACAGCTCTCTCGTGTGATGAGACTTAATCTCCCGGCTCCAGCTCTCATTTCTTATCTCTGAAAAGTAACACTTACTCCAGTTACTAACCTCTCATGTCATTTCGAGAATTAATTTGGGGAGGGGGGAGTCATTTAAAGGCTGGC	ACCATCACGGAGAAGCACAAA	CACCAAAACCTCCTGTACTTTGG	123	186	4.78873	5.35211	0.56338
Ttyh1	single exon skipping	GATGGGGCAGCCTCCTGACTCGTTTCCATCCTGCTTCTCTGCCACTCCCCACATCCCCATCACACTTCAG	TGATGACTACGATGACACAGATGACGATGACCCTTTCAACCCTCAG	GTATCCTGGTGTGAAGGGAGGAGGCCTGGGGCCTGAGCTCCTGGGTCTCTTGGAAGGGGAAATGAGTATTGCATTCTCGGGTCTGAGAAGAAGAGAAATGAGACTGGACCTCTGGGTCTGAGGTCCTAGG	GCCTACTGTTCCTGATGCTCTT	AAGACTGCCACTGCACAAAGC	128	174	97.5309	98.0874	0.5565
Dlgap1	single exon skipping	TCTTTCATTTTTGAAATCATTTATTTAATTTCTCAAAAATGCCAACACCAAAACTATCCAGACCTGAAATGTGTGTTATGTGAAAACTGGGGGAGAAGAAAAGGTAACCAGGGTCCATTATATAACTCCCATCTTCTGTTTCTATTCAAG	GTGTCATAAAACTGAGTTCTGCCGTTGAAG	GTACGTTTTGTTTTTACAACCGCGAAATCAATACTGTTGTGCTTCAAGGCCGCACAGCGTGGCCCATAGCTAGCAAGCTTCTGTGGCCGTGGTGTCTGACGCCATGTTCCGGTTGCCAGCTGCCGCCATTTTGTCTGTGTTTCTCCTCGT	CTCCACGCACAACCACCACC	ACTCTGTGCTACTCTGGGCTGT	147	177	73.6952	74.2308	0.5356
Pknox2	single exon skipping	GAAGAGAGAGTTAAGCAACAATTACACAGGGGTCATATGCAGAGGAACTAGATCTATCATTTCTATCATACGGCATGTCCTGGGGAGGAGAGCCCAGTGCTCTGTGTGCCAATGCCCCACCTTAGACCCGCTGTCTTCTTCCTTCTGCAG	GTACTCTCTCTATAGCTGACTAGAGGTGTTTCTGGCCCAGCTGGAAGTGAGAAGAGGGGGCAGACCCCCTGAAGACCATCCCAGAGGCAGTGGGATCCTCCAACA	GTAAGGCATACTTTCTGTCCTTTGACACATGCTGAAACACACACACACACACACACACACACACACACACACACACACACACACACACACACACACACTGTCCTTCCCTCAGAATCCCTCTAGCATCAATTGGTTACCTGAGCAGTCAGC	AGGGGTTCTGGTTTTCCATGCT	GGGGAGGGACATTCTGCGTG	134	239	79.1176	79.6491	0.5315
Dclk1	single exon skipping	AGATTATGTTATTAGCTAGCTGCTCTGCAGGAAAGGCCCCATCACTGTGTGTGCGTGCGTACGTACGTAGTTAATGAAGAGCGTGGACTGGAGTCTTAATTCTGGAACACAATGTTGATCCACTGAGTTGCCCCATTTCTCTCTGCTCAG	CTGGACCACGGGTTTACCATCAAGAGATCAGGGTCTTTGGACTACTACCAACAACCAGGAATGTATTGGATAAG	GTATGAGATGGTGCAGCTCAACAGTCAGTGTTTCCATGGCAACGTGCTGGCAGTCTCCATTTACCAGTTCCTTCAGTGGATAAACATGTTTTTGATTTGTTACCCAGTCCATATGCTGCTTTATCGGTTTCATTTTAATCTTGATTGAGA	TCAAGAAGCATTTCAACACAGGC	AGAAGTTTGGGGAGGGAGGGG	304	378	51.5358	52.0635	0.5277
Ptbp1	single exon skipping	AGCCCAGCCACTCAGCAGTCCTGCCCGTGCCTGGCCCAGCCGTGAGGTGAGGTGCAGTGATTAGTGTCTGTTTGTTTCTAG	GTGCGCCCGGCATAATGTCAGCCTCTCCGTATGCAGGAGCCGGGTTCCCTCCCACCTTTGCCATCCCTCAGGCCGCAG	GTATTCACGCTCATCCTGACCCCAGCGCCTGCATGCCCACACAGCCCCATAACTGTCCATAGACCGGGATGCCACTGGCCCCAAGTGTTAGGCCCCAGGCCCCCTTCCTTCTGGGGAGAGGGGAAGGGGCCTCCAGAAGCATCCACAGGC	GCCAGAACATCTACAACGCCTG	TGGACATTAGGGACAGAGAGGC	187	265	22.8739	23.3766	0.5027
Mgat1	single exon skipping	AGCGTCCTTGATTCTGGGGTCTTCCCGTTTCCAGTCACTAGTCCTTGACTTTTTAGCATGGAGATCACCAGTAATGGCAACATTACATCCCACTTCTGTTTCTCAGAAGGCTGTATTACAGTGTGTTCAAACTCCATGTCATTGCAACAG	GTTAAACTCACTTTCTGCTTCGGACGTCAAGGTATTGCCATTCTAATCCAGACATCAAGGGCGGTGGAGAAGACAAAAGTCGGTTGTCTGTTTACAGAAGAGGAACTGAGGCAGTGGTTCTTCAG	GTAACGGCTTCAGGGCTGTCTGTCTGGTGCCAGGCTATAGCAGCATTGTGTTTCCCTTTGACCTGTTCCCAGGTGAATAGCCTGTATCCCTCCTAGGTCTTACCCTCTATACTCTTGAATTATTTAGCATATCTACTCGGACTTCTTTTC	GAGGGGGCGGGGTTGATGAT	GGGCGTGTCCAGAAGAAGAGAA	269	394	29.8658	30.3571	0.4913
Tm2d3	single exon skipping	TCCCTGAGTCGGTAGCCCAGAACCCCAGTCGACCCCGTCATTTCCGTTTCTTGAGCCGTAGATGCCCAGTGCAGCCCCTACCTGTTAAGCACACAAACCAAGGGTATCCTATCCCATGATAACATGCCTTTCTAATTGTAG	GATCCTTAAATTTAGAGCATTCGCAGCCGCTGGCTCAGGCAATAAAGGATCCGGGCCCAACACGTACATTCTCTGTAGTTCCCAGGGCAGCAG	GTACTAGACGTTTTCTATTCTAGTAAATGTGCATATTTATAAGGAGTAGTTGCCCGCCCCCCTTTGTTTTCGATACAGGTTTCTTTAGTATAAGAAGTCGCCTTTTGGTTTTGGCTGTTAGATGTGGTGTTGTTTAGATATGTAAATTAA	CAGTGCTACATTCTGTCGGGA	AAGTGCAGGAGACATTGGTCG	157	250	3.87812	4.36508	0.48696
Calml4	single exon skipping	ACTAGGGATGCCGGGAAGCTCAATGTTGGGTGCCTGCACAACCTGTGCATCCCCAGCATGGGGTGGGGAGGGGAAAGGGATGGAAGAGGAGGAGGAGGGCAGGGGTGGGGTGACCACATGCTACTGACTTCCTCTCCCAACTGTGCGCAG	AGTACAAGGAGTGCTTCTCCCTGTACGACAAGCAGCAGAGAGGGAAGATCAAGGCCACAGATCTTCTGGTGTCCATGAGGTGCCTAGGGGCCAGCCCCACGCCTGGGGAAGTGCAGCGGCACCTGCAGACTCATGGGATAG	GTGAGTGGGTGGTCTGGGTGGGCTCGTGGAGGGCAGAAGAAGCCGGTGGTGGCCGTGGATAAAGCTCAGAAGCCTGAGGTACTGATGTGACCTCCCCAGTCTGAATGGTAGAGGTAGCTAGCTGGCCATGTATATATACTCTGTGTTTCA	GCCAAGTTCCTTTCCCAGGACC	ACCTTTCTTCTCCTTGTCTGCC	153	294	51.2287	51.6917	0.463
Agbl4	alternative 3-prime	ATGAACCCCAATCCTTCAATCCCCTAATCTGTAAATCATGCACTGTTGTACATATTCTTTAGGTCATTGTGAGATGTATATTCAAACACTCGTGCTAGGTGTACAAGTTTCCCCACAGTCTATGATAGCCCCTTCCCTCAACACTCAAAG	ATTTAGGTTACAGAGGACACATCTTTAAGAAGTTCCATCTCACTCCTCTGATGGACCCACTTGTAG		ATGAAACTGGGACGGAACGTGG	CTAGGGGAACAGGAGATGAGGC	284	350	14.0351	14.4886	0.4535
Ppargc1a	alternative 3-prime	GGGGTTCTAATACATTTGGCTACAGCAACTCCATTTCAG	TTTGTTTTTATAAATGTGCCATATCTTCCAG		CCAAACCAACAACTTTATCTCTTCCT	TGCAGTTCCAGAGAGTTCCACA	119	150	13.0435	13.4864	0.4429
Nosip	alternative 3-prime	CTTCCACCGCCCACATGGCGGACCCTCTCCCTCTCCCCTATTGACCCTGCCTCTACCTGTAG	TCCCGCACGGTGACCTGCCCGATGTCCGGGAAGCCACTGCGCATGTCGGACCTGACGTCAGTGCGCTTCACGCAG		CCGTAGGCAAGGACAAGGACAA	CACTGCGTGTGATGAGTCCC	132	207	81.25	81.6667	0.4167
Inpp5a	alternative 5-prime		GTAAACCTCACGCCCATGTACACAAGTGTTGTGTCGTGCAGTGACGTGGTG	GTAAATATGGCTCCTCCTTGCTCTCCTTTCTGCAGCTTTTCC	CCGGTGTTCCTGGCCTTCCG	TGCTGTCTGTTAGAGTTTTGGCA	289	340	97.8824	98.2877	0.4053
Arhgap1	alternative 3-prime	CTCTGTGGACCTCTTGGCAGGGTGAGAACTGTTGAGGAATAGGGCTAAGGGTGCCAGAAGAGGACAGAAGGGGATAGAGGGGTCACTGAAAGACTTACACAAGTGAAGAGGAAAGGTCAGTGACTCCCCCTTCACCTCCCCTCCTCCCAG	CAGCCAGGCTTCTCTTCTGCTTCTCCTTAG		CCCAGAAGGCACCAGAAGCAG	ACTTGGGGAAGTCTGGCATTTC	153	183	6.54206	6.94051	0.39845
Cugbp2	single exon skipping	TATCATGCCAGTGCTCAAACATTATCCATCTGCTCGTTCTTCATAAGGAAAAGCCAAATGGCTAGCCTACCTATTACTGAAGTTATTCCTAAGAGGCTTTGGGACTAAGACTTGGGGGATACCTTACTCTGATTTTTTCTTCCTCTTTAG	GTCCAGAGGGGGCAAACCTCTTTATTTACCACCTTCCACAGGAGTTTGGAGACCAGGACATTCTGCAGATGTTCATGCCCTTTGGAAATGTTATCTCTGCTAAAGTCTTCATTGACAAACAGACCAATCTGAGCAAGTGCTTTG	GTATGCAAAAGAAACCTAGCTAAATATTGCAGGTTTCCCAGTCAGGAGTCAAAATAGGGCCTTCCTTATGATGGTAGCTCCTGACCTAGTTGCATGTACACAGATTTGGGCAGAGGTATTTAATCAGAAAAGGGGAAAGAGTCATACAAA	TCTGAATGGAGGACTTGGCG	TGCTGTCGTTTTTGGAGCGTTT	287	431	87.8893	88.2609	0.3716
Elmo2	single exon skipping	TCCTTCTGTCTGGATGGGGTGGCTCTGTGATCATCTCCTTCTGTCTGGATGGGGTGGCTCCGTGAGCATCTCCTTCCTGTCTCTGTTTCATTGTAAGCCAAAAGCTCATCCTGTCTGCTTCTCTCTGTGCTTTTTGCTTTCTGCTGGCAG	GACAAGCACCTTAACCCTCTAGACCTGCCCGTCACT	GTAAGTAGCACCTCTGTTGTTGAGGGCCGGCTCTTCTGGTGGGGAGGTCAAAGCTTGGCAGGAAGCATACAGGCTGGACTGGCTGCTCAGGGAACCAGGCCCATGGGAAGATAGCATATGTCCATCATATTGGAATGCCAGAAAGCCACT	TCCAACCAGGAGATCCAGACCT	CAGGATTATGGACCGAAGGTGC	126	162	0.923077	1.29151	0.368433
Ngf	single exon skipping	ATTCCCCCCACCCCCATATCTCCTTGTTTTTTCATACGATGATTGCACCTGTATTTTATATTTTTCTAAGATATATTGATTTCTTGACAATGAATGTCTCTTAGTTGGCTCATCAAATGCACTGTCAAACTTCCTCCTCCTCCTGTGCAG	AGTGACTTTGGAGCTGGCCTTATATTTGGATCTCCCGGGCAGCTTTTTGGAAACTCCTAGTGAACATGCTGTGCCTCAAGCCAGTGAAATTAGGCTCCCTGGAGGTGGGACACGGGCAGCATGGTGG	GTATGTAAAGCTGGCTTGGTGAGTTGGCTATGTGGCCAGGGTTGAGAGTCATGGCTACAAAGGACCAGGGAGGGGGGAGGGGCAGTGGAAAGCAGAGACCAGCTGGCTAGATAGTCTGCATATTCACGCATGAAGGACTTACAGGGATGT	CCTGGAGCCGGAGGGGAGCG	GCGGCCAGTATAGAAAGCTGCG	143	270	6.04915	6.36943	0.32028
Zfp275	single exon skipping	TTTCCTCAGGCATACTCATGCTCTCCCTTGTCATTCAGCCAGCCTGAGAGAGAAGACTCTAAGATTTAAAGCTAGGGAAATCACTAATGTCATCCCAGGGGACCAAGAAACAGGGCTGTTGTCACTCACAGCTTTTTTCACTTTCCTTAG	CTCCGCCTGCTCCCCAAGGTCTTGCCCTTCCCCAAGACGGAGCCCCAGGAAACCAGGTCCTGGCAGTCCCTCTTGAGATGCTGGAGGCCCAG	GTGAGCTGTGCTTCCCTCTTGCCTTGCTTGAGATTTTGTCACTGCTCCCTGATTTTGGCCTCAGCCTCTGCCTCTTCCCCAGCATGACATGCTGCAGGGTATGAACCCTGGCCACTGCCTTCCTTCCTGTCCTCTGCTTCTCTCCCACAG	ACAGGACTAATCTCTTGGAACTGC	CGGGTTCAAACTGAGACCCA	134	226	53.3623	53.6797	0.3174
Kif2a	single exon skipping	TAATAAAACTTAAGTGTCAACCTATTTATAAACACATATTCTAAAATAATACTCTTACAACAGTGTAGGTACTCTTTCTAAACAAAAGTTGAAGTGTGCATTGTGTGTCTACCGAGAGCTCTCTTAATTCTCCCTGTTTTGGTACTGCAG	AGTAAAGGAGTTTGGAATTAGTCCTTCAGACATTCCCTTCTCCCAGGGTGGTGGCAGTCGCCCTGATCTCTCTCCTTCTTACGATTATGACGACTTTTCTCCTTCAATTACCAG	GTCTTGCTTCATTCTGTACTTAAGATTTTTCTTTGACTAGCTTGTTTGGAATTGTGCTGCATATAAACATTTCATTTTTTTACTTTTGTTCCAAGCCATTTTCCATTTTCATTTAGCAGGTGGTGGTTGTACTGCATGGTCTGCATTTTT	CCAGGAATGGCATCCTGTGAAA	AGTCATCAATCTGGCTCGGTGG	136	250	78.1395	78.4394	0.2999
Ralyl	single exon skipping	TTCAACGACTGAAAAAATTACTGAAAATATCCCTATCTTTTACATGCTGTTCACAGCTCACCCCTTTTAAAAGTTCCCTGTTTTTCTCGGTTTTTACAAATGACTTACTAGCAAGCCAAGGTAGTAGTCCTCTGCTTTCTCCCCTCCTAG	AAGCTCAGAAGAAGCAATTGGAGGAGAGTATAGAGCTGATCCAAGACGAATGTGTGTCAGAGAATGCAGACCACTCCACAGAGGAGCCTGCTGAAGGAGGGCAAGAAGCTGATGGAGGAGAGATGACTGATGGGGTAGAGGAGGACTTCGATGAAGATGGGGGTCACGAGCTG	GTAGGAATGCGACATTTGGATGTGTCCACATCTGTTGGGTGACAGCAATAGCACTTGATCGATCCATTCATTCTAAAATAAGAATGAAATCATTTGAGGATTTTTTTTTATCCTGTGTCAATATGTTTGAGGGAACATCAGTATAGTGCT	ATTGACTCCTTGCTGGGGCG	GGAGATGTTGCTGTCCATTGTG	172	345	56.4394	56.7391	0.2997
Rai12	single exon skipping	ATGAGACACCAAAGTCTGTGCTGTCAGCCACTAAATCCTTCCAGTAATTAGCTTTCATTAATATTTAAGGGGTTGGTGAAAATTGAGAAAGAGTCCAAAAATTAGGAAGAAGTTTGAGGTTGTAATGTGTCTTCTATTTTCTCTTTGTAG	CCTGGTTTACCATGACCTCTTCAGAGACCCTCTTAACTGGTCAAAGCCTGGAGAAGCTGTCCCTGAAGGTCCTCTAAAAGCCTTGAGGTCCATGTGCAAAAGGACAGACCATGGCTCAGTCACCATTGCCCTTGACTCTCTCAGCTGGCTGCTGTGTCACATTCCCTGTGTTACACTCTGTCAAGCCCTACATGCTCTGAGCCAGCAAAATGGAGACCCAG	GTGCGGTTCCCCCTTTGTTCTGTACCCTAATACAGCTCTTCCTGCCAAAGGATGCCACCCCTTTCCACTCACTAAGGGGTATGGGGATCTCCAGTCTGACATTCTGTCGTTTCCTTTTGGGGAGAATTGGGGGTGGAGTGTTGGAGTTGG	ACGTTCTGGGCTGTGAAGTGAG	CTCTGTGTGAGCAAGGGTGTTC	171	392	84.5438	84.8325	0.2887
Lrrc28	single exon skipping	TAGTGTAAAAATGAATCCCAAACATGCTAAGTTATTATTTTCACATTCTCAAAATTTATATCCCAAGAAGATATTCTGTTATACTTAAGGGAATTAAAAATGTTAATACTTTTTAAAGATAAAATTTAATTCTGAGTTTTTGATTTTCAG	CCAGAAAACCTTGCTCAGAAGCTTCCAAACCTTGTGGAACT	GTGAGTGTGTTTATTCATTTTTTTTTTAAAATAAGAATGGGAACTTGAAGTGATTTGGAATAGTGGGACATATAATTTTAATTTATTCATCTGTGGTAACGTTTGGGTGTGGTTGTCATGCTGCTGCTCTGGGTAGATGGGAGGCTTTGC	TGGCATCCGAAATCTGTAAGACG	ACCACAACTATGTTATTTGAGTGAAGG	197	238	93.0796	93.3333	0.2537
Osbpl9	single exon skipping	TACATGAAAGGGGGGGCTCCGTGGAAGCAGAGAAGTCAGGTTCTCACGTCGTTGCTTACCTAGTAAAAGAAGCTTTCTTGTTAGGAAAAGTACACACGCCGTGACTAAAATGTGAGAATGAAGTTAATATCTTTAACATTTTTCCTTAAG	GACCAGAGTAATGCGGAGCAGCACGCAGATGGAATTATA	GTAAGTCTAATGCAGTCTTTGCTCCTTTGCTCCTGCAGAGCCTTATAACCAGCCTGCCAGGAGCAGCCTGAGCCTGTTCACTTCTCAACGCAAACTCCTCTCTTCACATGCTCACTGCTTCTTGTTTTTATCTCGCAATCTTCCTTGAGC	AGCATGGTAGAATCAATTAAACACTGC	TGGGAAGGCATTGTGCTGATCA	125	164	3.09654	3.3389	0.24236
Cuta	single exon skipping	CGTGCAATGAGCGGCCATTGATTTCTTCTTTTCTCTACCAG	CGCGGGCTGCATGAACTGGGGGCGGGCGCCCGGCGTCTTGCTCGGCGGAGGG	GTGAGTCTGGCCCCGCCTTTTCCGGTCTCGAAGTCTCACCCAGCTTCTGCAGCGGAACAGAGGAGCTGTCCCAAGTTTCTTTTAAGTTTCAGGGACATTTTTTTTTTTCTTC	CTGTTTTCGCGTCACGTGG	GCGACTTTTTCGTTGGGACAA	222	274	12.1495	12.3913	0.2418
Tecr	single exon skipping	GCCTATCCTGTGTGCCCTTGCACAGGTGGGAGGAGCTGGGGGGGGGGGGTCCTAGAGTTCTGGAAGCCTTTAGAGGCAGGCCAAGTTGGGGCGTGGGTAGGCTGAGCCTTGCCAGATTAGGTGATGCAACCCCTGACCTTCTCCTGGCAG	ACCCGCAGTGGTATCCTGCCCGCCAGTCCCTCCGCCTGGACCCCA	GTGAGTACAGCTGTCCATCAGCCTATCCCTTGGGCTCTTGGGGT	CAAGACCCTTTTCACCAAGACAC	CGTCACCCAGCTGATCTGG	127	172	28.1381	28.3757	0.2376
Brunol4	alternative 5-prime		GTAATGTCATCTCCTCGAAAGTGTTTGTGGATCGGGCGACTAACCAAAGTAAATGCTTTG	GTGGGTAAAGATAACAAACCATTCAGCTTCACCTAGGATGGGGGCTGCTCCCTCCGACTCCTCCTGCTCCTTCACACTGCCCCAGGTGCTCCTGGGCCCAGCCTCCATCTCTCAGTCCTTTTCTTCTGCTCCGCTCTTCCTCTGGCTTCT	GAGCTGATGCAGATGTTCCTCC	TACGGGCGATTGGCGTCTTT	152	212	10.2481	10.4848	0.2367
Zdhhc6	alternative 5-prime		GTGGGAGTCACCGCAGGGGGTGCAACCCGCTTACGAGGCGGTCTTCGCCTCGACCTAGTCGACCCAGCATCTCCAAAATATCGAGCCCAGACCTCGCTTAATAAGACGTTTGTCCT	GTGAGTGAAGATCCCAGAGCATCCCGCACCACTACATGGGCGGGAAACTGAGGCAGGCACCGACCGGGCTGGCGCATCTGCTCCGTGGGAATCCGTTACGCATACGTCATACCCATGTGTCATAGGTCTTTTCCCGGCTCATTTCACTCC	CGATGGCTGTGGAGCGGG	ACAAGTCCATGTGTGTGCCTGA	169	285	1.68067	1.90896	0.22829
Add1	alternative 5-prime		GTGTGGACGAACATTACACACGATCACGTGAAACCCTTGCTGCAGTCTCTCTCGTCCGGTGTCTGCGTGCCAAGCTGTATTACCAACTGCTTG	GTCTGTGCCTACCTTACTGTTCATAGTTAGATGATGTAGAGCAAGTTGGGCAGTTGGGGCTTCGGAGGCTTTGGGAACGTCCCTTTCTGACCTCGGTAATGAGCACTGCCTGTGTGACTTGCTTCTTTCTGAGCCAAAATCTACTTTATG	CCGCTCAGGCACAGTTTTCAGA	AACAAACAGGTTAGGGACAGCA	177	270	18.5748	18.7982	0.2234
Aplp2	single exon skipping	CATGGAAAGTGCTTCTGTTTGCCTCTATTGGTGAGGTTAGTCAGGGCCTTCTGGGTCAGTTGTGGCTCAGCCTTGCCCCAGCTGGCCTGGACACAGAAGCATCTCAAGCACTGCCTCTGCCCTGCTGACACTCTGACCATTTTCACACAG	CTGTCTGCTCCCAGGAGGCCATGACGGGGCCCTGCCGGGCTGTGATGCCTCGTTGGTACTTCGACCTCTCCAAGGGAAAGTGCGTACGCTTTATATATGGCGGCTGCGGCGGCAACAGGAACAATTTTGAGTCTGAGGATTATTGTATGGCTGTGTGTAAAGCGATGA	GTAAGTCCCGCCTTGTGCCGGCCCTGCACAGCAGTGCCATCCTGTCCAGCCTTCTGTCTCTCCTGGCTGTCCTTGTGACTGCATCTGTCATGTTTATGCTGACTTGGGTGTTTGCTGTCAGTCGTTTTCCCCTCATCTTTGTGCTTGCTA	GGAGGAAGTGGTGGAAGACCG	ATTGGTTGGCAGGGGAGTCG	157	325	38.6667	38.8889	0.2222
Saps3	single exon skipping	TTGGTTTGTTTGTTTTATTTTGGTTTTTTTGTTTGTTTTTAGTATATTGAAACAAAAGCTGAATGTGATAATTTATTCCATTAAAAATGCTAATGCAAATGTCCAACACTTTTCAATGTTAAATAGTTTTTTACATTTTTATGCATATAG	GTTACAACCTGCCATATTCATTCATCCAGTGATGATGAAATTGACTTTAAAGACACGGGTTTCTCACAGGATTCCTCTTTACAGCAA	GTGAGTCACACCTAAAGCTTTGCTATTTGTTTTTATCTTAAATGCTTAGTTTAGCTGCCCCTTGGGATCAGCATCTGTCACTATTAGAATGTGGTTTGGGTTTGCTACCAATTAGGCAAAATGATTGGAACAGAGAGGTCTGGGACCTTG	AAGTCAGGGAGCGGTGGGAG	TCGTTGAAGCCAAACTGGTCAA	139	226	51.8617	52.0776	0.2159
Clta	single exon skipping	GTGGCCCGCCAAAGGCAGCTGCACGCTCCCAGGCCAAGAAAGACCGGCAAGGGCATGTCTAGCTTACTGACCATCTGCATTGAGCCATTCTCATTTTCTATATCTGACCTAAAGTTTCTCCTTGTTTCTTTTCTTCTCTTCACCTTTAAG	CACAAACATAAACCATCCTTGCTACAGCCTAGAACA	GTTAAGTAAACCTTTCTCACTGCCCCTAACTGTGTGTGCCATGAAGTCGCAGTGTTGTAGTGGCTCTGGGCTTCAGCAGTGTTTGCCACGGCCATCCCTGTGATAGTGCCACCCTCTGTCCCCACAGACCGGTCATCTCCATTGCTTTTG	ACAAACAACCCTTCGCTGACCT	TGGGGTTAAAGTCACACAGGCG	126	162	73.7676	73.9771	0.2095
Pml	single exon skipping	CCCAAGGTCAGAGGAGGTGACATCATGGAGACTTTTGGGAGAAATTACTTGTCCCAGTGAGCTCTTTGATTGGGACCAAGCTTACACCTGAGGCAGGTTGTAGGCCCAGGGTCATTGCATTTCTAACTTTTCTGTTACCTGCTTTTACAG	CCCAAAGAAGTGCAGAGTGTACAGGCTCAGGCCCTAGAGCTGTCTAAGACCCAACCTGTGGCTATGGTAAAAACAGTGCCTGGAGCACACCCTGTACCAGTGTATGCCTTTTCAATGCAAGGCCCCACCTACAGAGAG	GTAAGCCCCCACTATTCAGCACTGCCTCAATCTAAAAGGCTTAGACTCCAGCCAACAGTGAGGTGTAATTGGAGAATCTGGGCTTTCTCAGGCCTATATTTGCTCCGTATTCTCCATTGCTCTCAGATGCTCCCCATGGAAGCTCGAAAT	AGCACTCACCCAGTGACAACC	GCCAACCTGTCCTCGTTCTCC	152	290	8.13008	8.33333	0.20325
Ptk2	single exon skipping	TCTGGCATATAGCAAGTACTTATATTAGTGTTGTGGCTGGCTGACATGCAGTCAATGCTGGCTAGAGGATGGGTATTAACAGTGGCCTTGTTTTACAAACACTGAAACTGAGGTTCCTGCTGGTGATGATTTTTTTTCTTTGTCTCATAG	GTAGTTAGCGCCTTCTCCAGCTTCCTGCAGCATGACAGAAGAGAGATACAGCAGTTGTTTCAAAGCTGGCAGGGAGGTGAACAGTGGTCCTACCAGCACTTTTGGGAGATTGTTGTACTAGGAAGCTGCTTGTTTGTTGTCTTTGCTTTCAGAAG	GTATTATATTCTTTATTTCCATTAATAGAACGATAATAGAAAATTATTTTTTAGTGGAAGCAAAGATACACAGCGAGTGAAATAACTAATAATTTTTCTTAAGACTCATTTATTGTTACATGTAAGTATACTGTAGCTGTCTTCAGACAC	TCTTCTCAAAGTCACTGCTGCC	AGGTGGTTGGCTCACTACTGC	217	372	2.57511	2.77778	0.20267
Trpm3	single exon skipping	TTCCTTTCATTGTGTTTACTTAGTGACATAAAAATTAATGCTGTATGGTACAGTAGAGTTCTTATATTATTTATTTGCATTATAGTAGCATTCGTTTCTTACCTCAATGAAAACAAGATCTAACTTTGTTCACAACATTTTTTTAAACAG	CCCAAAGCCTTGAAACTGCTGGGAATGGAG	GTTAGTGTTTGCTCAAATTATTAGCGTCGATTATTCTTTCTCACATATTTAAAAGATATGAGTTCATTTTAATAATAAGGCTTAGTGCATGAATCTAAAATGAGGAAATAAAGATTTTTTTTTCCAAGTGCCATGGTGGCAGCTCACAGT	TACCTGATGGGCGGGGCTTA	ACGCTTCTTAGTTGTCTTCCGT	129	159	91.8983	92.0792	0.1809
Nol4	alternative 5-prime		GTATTGTACATCAATGGCAATGGGACCTACAGTTACCATAGTTACCGAGGGCTAGGAGGGCTGCTAAGCCTGGATGACACTTCTAGTAGCG	GTGAGTCTTTATCACAGCTTGCATGTTGTGCGTTCACTTGGGGCTGGTACATTTTCTAAACCTGAAAGAAGAAAATGGATAAAGTGTTATAAGCATGAGCCAGTGACAGTGGGGTTAGAACGAGGCTATTTGAAAACACAATGTTTGCCT	TGCTGACAAACAGTGCAAGCC	GCGGAACGCAATAAAAATGCAG	230	321	98.489	98.6647	0.1757
1700029G01Rik	single exon skipping	GGGGAGGATGTAGTCCTTGGGTAGAACCAAGGATGGACACCTCAGTTACTCTTGGACAGAACCAGATGCTCCCGCATCCTTCCCCTTCCCCAG	ATTGAGGACGGCTGGTGGCTGGGAGAGAAGAACGGGCAGTTGGGAGCCTTCCCATCCAACTTTGTGGAATTGCTGGACAGTGGGCCCCCAA	GTGAGACCGTGACCCTGTGATCCCCTGGGACCAGACTCAGCAATCTTCAGCGATCTTCCCAGTGACCCTCCTGACC	CCCAAAGATGGTGCAGAGTGAA	GGGTAATTGGCGGTATGTCTGT	128	219	11.1369	11.3095	0.1726
Pitpnm3	single exon skipping	GTGGAGGGGGCAGGGTGGGAAACTTGGGTCGTGAGTCTGCCACCCTCAGCTCTGGAGGGGTAGTGGCACTGCCAGCAGCTCCTCAGGGGAGTGCAGCGTTGGTGCAGTAGAGCAGTGGCCCAGCTGCTCACGTCCATTTTGTTTCCACAG	GAGACGGGGCCACAGCGTGCACATCCAGCATCCTGCAGGAGAAGCAGC	GTGAGTTACATCTGGCTGTACAGAGGCCTTTCCTTCCATTGGATGGATGGTGGCCCCTGGGCCTGGTCCCCTCTGAGGCTTAGAGTTCCAAGGGTAGAAGGCTCTCTCCCATCTTATTCCTGGGTGGGAACAGAAAGCCTAGGTTGAGGC	CGCCATCCTTATTGGAATGAGC	CTGGGAACCTCTGCCTTCTGAG	128	176	97.9189	98.0892	0.1703
Itpr2	single exon skipping	CGACTGTATGCATCAGTGTGTGTTTGAACATGCTTCTCAGGGAGAAGAGTCAAGCTGTAGAAGATGACAGCCGGGGAGGCAGGTTGCTGGTGAGGCTTGCTGGGAAGTTTTTAGCCCCACAGAGCATCAGAGTGTGTTTCTGATTCCTAG	ATCGTCGTAGGAGATAAAGTCGTTCTGATGCCTGTAAATGCTGGGCAGCCCCTGCATGCCAGCAACGTGGAGCTCTTGGACAACCCAGGCTGCAAAGAG	GTGAATCCAATCAGGAAAGGAAGGAGGGGCAGTTATGGAGCTTCTCTAGAGGGAGGGAGGGAGGAAGAGAGGGGAGAGACAGAAAGGAGAAGGAGGGAAGGAAGAGCACACAGAGGGGGAGGGATAGAAGAAGAGGAAAAGGGAGAGGGA	ACCTGACGGTGAACAAGAGGTT	AGCTAGTGTTACAATTAACAGCATTCAC	162	261	83.0097	83.1758	0.1661
Trpt1	single exon skipping	ACATCTTGAGACCCCAAAAGGAAAGCCTTCCTGAAAGTCACAGAAAGGAAGCACCTGTGATCTCCCAGGCCTAGCCCTGTTCCAGCTGCCTGGGCTCCCTGGTAACTATAGCTCCGCCTCCTGAGCGTATCCCCACCTGGCTACCTGCAG	ATGGCTTTGTGCCCCTGCAAGCCCTCCTGCAGCTGCCCCAGTTCCACAGCTTTTCCATTGAAGATGTGCAGCTCGTGGTCAATACCAACGAAAAGCAGCGGTTTACCCTGCAGCCAGGCGAGCCGAGCACTGGGCTCCTCATCAGGGCCAATCAGGGCCACTCCCTACAA	GTGGGTGCCAAGGGGTGGGTGAGGAGTCAGGTGGGGCTCCAGTTC	CTCTGTCCTATGCCCTTCGCC	AGTGGATGTGTGTCCTTCCTTG	193	363	9.52511	9.68992	0.16481
Csrnp3	single exon skipping	GAATCAGGGTATAATTGTTTGCAATGGTTTCCAGCGTTATAGGTAGCGCAGTCTGTGTGGTTCAAAGCACTAGATCCTAAGATGACTCCAAGTCCTTGACTGCAGTCAGCGGGCACAGATTTCAATGCTCGGCTCCCGTTCCTTCTGCAG	GTCCATGTGACAGCTATGAGTGGAATTTTAAAGGGGACGTTGGAAGAAGCTGGCAGCGCTTCACCCTGCTCTTCTGTGCAGGAATCAGATGATGACGTTTTTAGCTGTCACAGTGCTGAGAGTCTTGATAGTGTCAGTGTGTCCACACCTGATCCTTTACCC	GTGAGTATCTGAAGCTGTATTTCCTGTTTTCCTCTAAATTCTACCTGGATGGCTGAGACTCGGGTGTTTCAGCTTAATTCACTGCCTCGTAGCTGCTTCCAGGTTCTTCGTCATACAAATGCATTCGAAAGTATCGATTTGTTTAATTAG	TGGCTTTTGTTATTGGTTGGCTG	TGCAGTATCCTCCGAAGAGTCT	173	335	8.35913	8.52273	0.1636
Chrnb3	single exon skipping	CCCACCTCGACACTGGGGTTTAGTCTTCCTTGGGCTTGCACAGGTTCTGTGCATACCACTGTAACTGCTATCAGTTAACTTGTGCAGCTACCCTGATGTGTTCTGGAGACTCTGTTTAGCGTATGGCCTTTTAAACTGTCTCTTTCTTAG	GATGAAAAGAATCAGCTGATGACAACAAACGTGTGGCTGAAGCAG	GTGAGGACCAGTTCCAGGCTGTGTGTGCCAGCCAGCCCAGGCTGTGACCAGTCCCAGGCTGTGTGTGCCAGCCAGCCCAGGCTGTGACCAGTCCCAGGCTGTGTGTGCCAGCCAGCCCAGGCTGCACTGACATTTGCTTTCTATTTACAC	GGTTATCAGAAATGTGTCCGCC	CCAGAGCGACTCCGATGGAAC	174	219	98.2869	98.4375	0.1506
A930005H10Rik	exon skipping and alternative 3-prime or 5-prime	TACAGAGTGAGTCTTGAACCCCGCCCCCGCCCAAAAAAAAATCTAGAGAAATGGTTTTCAAAGTTCTTTTTAGATTATTTTATGTGTGTGAATGTTTTCCCTGTCTGTATGTCTGTGTACCATATGTGTTCCTGTGCCCATGGAGGTCAG	AAGACGGTACCAAAATCTCTGGAACTGGAGTTACAGATGTTTATAAGCCACCATGTGAGTGCTGGGAATCAAACCTGATAATCCGGAAACCTATCCAGTTCTATACATCCAGAGCTGGATTCATCACCTTCTTTACCTGCGTGGTATCTGACTCTGTATCGG	GTAGGTTTGACATTCCCCCAACCCAGATATTAGTCACCCCCACACGTACTGCCAGGTCTTCTCTGTCAGAAACCATACTGACTATCACTGTGTTGGTTCAGATCCTAGCTCTATTACTCTGTTAGCTTCCCATCTTGTTCCCTTCAAATG	ACTCAAACATCCCCAAAGGGCG	ACACATCTCCTCCAACAAGGGC	237	387	5.9633	6.09756	0.13426
D3Ertd751e	single exon skipping	TGTAATGTGTTGCTGAGTTAGCCTTCCCCCTTAAAACAATTAAAAAGACATAAGCACCCAGAATTCAAATGGTGTGATTAAAAACCTTCAGATGTTCCTTTGTGTGTCCTCTCAACATTTTCACTGAAAAATCAGGTTTGTCTGTTTCAG	AATTCCTAGTTCCTCCCTCTAGAACGCAGGAGCAACTGGGCAGAGCCTAAGAGGGAGCTCACTGCTCAGACCTGGGCCAGAGACCACAGCTAGCACCAAACTTAGAAGAGCTTCCAG	GTCTGTGTCCTATCGGTTCCTATTGGTATGTCCTTTGAGCATCTCTTCAAAGTCTGTCTTTACTTGGACTGAAACCATTTGATAGTCCCATTGCCTCCAGCTGGCAGGTTCCCTGACTTTACTTTCTTCTCCCTCCTTTTCTTTTAGAAA	GGGGCTGAGTGGGTTGCTTG	TCCGAGAGGGGATGGAGGATC	198	315	2.5641	2.6936	0.1295
Magi3	single exon skipping	CATAACTTCCTACAGTCCCTTCCAGCTGTGATCCTCTGGCTGTGTTATCTTCCACCGTCTGCTCATACAGCACGCGTTCCCAGGGACATCTATGCTAACTGTACTGGTTTGTTTTCACGTAGTCCTAGGCTTTTTCTCTTCCTTCTTCAG	GTTTGGCTCCTTCCGGTCTGTGCTCCTACGTGAAACCTGAGCAACATTAAGGCTTTCAGGGCTTTTCTTGGTCTTTCCTTAAAAAGACTTG	GTAAATTTGCATGTCTTTTAAATCACTTCTTTCATTTTCTTTTTAATTAAAATGATGCTATTAAATACATCTGTTTCTGTCTTCTGCACTTTTTCAATCTCCCTTTGACATTAAATTTGACAGCCTAACAACCACATTTTGGTTACCACA	AGGCTGGTGGGAATAAAGTCCT	ATGTGAAGATGGGAGAGGTGGC	140	231	78.0303	78.1437	0.1134
Tasp1	single exon skipping	AGAGTGTTTGCAGAAGTTAGTTTATTCCCTCACTGAGTTGTCCTGCAACGGAACTACTTGTAAGTAGTGCACAAGGGGGTTTTATGTTAATGAGACAGTCAAAGCTTTCAGTATTGCTTTTCTTCAACTGTGTTTTTCTTGGACTTGTAG	GATGTGGCGAGCATCTTGTGCGCACCATACTGGCTAGAGAATGTTCACACGCTTTACAAGCTGAAGATGCTCACCAAGCTCTGTTGGAGACTATGCAAAACAAGTTTATCA	GTAAGTGGAATGCGGAGACAAGGACACCTTGTGAATATAGAGAATTTCTCTGAGCTGTGTACATGAGGAATCAGGTTTTCCACATATGCCTTTGCACCTTCAGTTAATATTACTTGTGAGCAGAAATTCTGTCACAGTAGCTACTACAGC	TGCTGGGCTGAGAATACTGGC	CTGAAGAACATCTGCATGACCG	133	244	92.7126	92.8166	0.104
Sox5	single exon skipping	AGACCACAGTGACAGCTTCTCTCGTTAACTGACTCAGGTGTAACCTGTAACGGGGGAATGTGTAGGAAGCATGGCGCATCCCACTGTGATGCTCCTGAAGGGTGTGTTTGCGTTGTGACTGACAGCCTCTCTCTGTCTTTTCTTCTGTAG	CAGTTCTATGCTGCCCAGCTAGCCGCAATGCAGGTTTCTCCAGGAGGGAAGCTCCTAGGCCTACCCCAAGGCAACCTTGGTGCTGCCGTGTCTCCTACCAGCATTCACACAGACAAGAGCACAAACAGTCCACCACCCAAAAGCAAG	GTACCCTCTTCAATAAGCTGATCTGTCTTTGCGCTTGAGCTTCGATGGTTCACAGTATTTATTGAAGGTCTCTTAGATTCCAGCCACCGGGCTGGCTAAACTTAGGGGGTCCGTGGAGGTAAGACTTTTAGAAGGCGCCATAGCTGTATG	AGCTGATCCCAACCACTATGGC	CCAGCCCCACTGTTTATTCTCA	184	331	22.8155	22.8893	0.0738
Acin1	alternative 3-prime	AGTAGACATGGGCCCAGTGTAACGGGGTAGCGGGGGTGTCTGTGTCCCAG	AGCCTCATCCCCGACATCAAACCCCTGGCGGGGCAG		ACCGTCCATCAGTATCACCACT	CGGCATATCTTCAGTCCCTTGT	138	174	87.1233	87.1795	0.0562
Ric8b	single exon skipping	TATAGCAATCTATACAATAAAATTACTATTGAAATTATTGCCAATTTTTGGCTATTATACTCTTTCTTAATTAAATTAAAACTTGGACCAGAAGATAGAGAAAGAGCATAATTCTAAAACATACAGCATAACTTTTTTTTCTTTTTGTAG	CATTAATCTTATCACTGGTCATTTAGAGGAACCAATGCCAAACCCTATAGATGAAATGACAGAAGAACAAAAAGAATATGAAGCCATGAAACTTGTCAACATGCTTGATAAACTTTCCAG	GTATTGTATTCCCATCCATTTTTTGCTTGGTTTCTAAGAATGTTCTACTTCTTTGTCTCTCTCACTGAGAGTTACCATAGAACAGCAACTCTGGAAATCCATGTCTGTTGGAACAGAGGCAGTAGCAGCTAAGTGCCGCCATGGCGTTTC	ACGAGGACACGGACACTGAAGA	GCCAAAGCGAGGGCATAAACG	260	380	11.8227	11.8734	0.0507
Mark3	single exon skipping	GAGGTTGTTAAATTAGTTCAGCAGAAACTGAAAAATGCCTAGACTTATTCACTGTGTAATGTTTTTGTTGATGTACAGTGGTTGTATACCAGTTTGTAAGATTTCTTTTCTCTTTCCACTTTCCTTTGCTTCTACGTTCTGTCCATTGAG	ACTTCCAACTGAATATGAGAGGAACGGGAGATATGAGGGCTCAAG	GTGAGGGAAGACTTTTACTTCAAATATTTTAAGTACTTACCTACCTCATTGTCATGTCAGGGATGACCGATGCTTACTCATTCAAGTATAGTGGGCCTGGTACTGTGTTGAGGTTCTGGTTCTGGAATGATCTTGAGGCTGCTGGCTCTG	CAGCTTGTCCCATGAAGCCAC	GCTCGTAGTCGCAGTTATTGGC	251	296	98.5099	98.5148	0.0049
Zfp708	single exon skipping	TCTAAGCATCCTGTCTTTCAGGAAATGTTTAAAGATAGAATTTTACGAAATCTTTTATCTTCTCTTTTCTTCTAAGCAACAGAACTGGGTGCAAATGTTAATTTCCAGAAAAAAAAATACAGCCAAGCCTCTTGTTCCTTTTCCAAACAG	GTCTTGCTTTCTCTAAGCCATACCTGGTCACATTTCTGGAGCAGAGTTCAGATCTGTGGAGTGTGAAGAGGAAGGCATCAGTGGCCATCCATCTAG	GTGTGTAGGAATGAGTGAGCAGAGCTCACAAGTGACAAGTCAATTTGTAAAACATGTATTGAGAAGTTGTATTTTGGTGGAAGTCTCTTACTATCAAATGGCTTTTGTGATGTTTACTATAATCCTCCTTTTACCTCAAAAAAGCTTTGC	TGCAGATGAGTGTGAATGTCTGG	TTAGAAAGAATGCAGCGACCGG	237	333	100	100	0
Zfp703	single exon skipping	AGAGAGGGAGGGGCTACTCACAGGGCCAACTGCGGCTCTGCCTTTAGAAGGCGCCTCTCCCTGCTCTTACACCGAGCGCCATCACCAGAAACCCGTCCCAAACGAAGTTCTCCCAAACTAAAGGCTTAAGTTTTTCCCTGGCCCAAAAAG	ATGGGAAAATTATCTGGAAAGGGGCGAATCACCATCCGGATTACAGAGAAGTCACCTTTAACCGGGAGGGCTGTGGTTGAGCCATTTCTCCTGCGCGCCAGCGCCCATGTCACACTCGGGGACTAACCCACAAG	GCAAGTGTCATTCCGCCCAGCTACTCGGCCAGAGCCAGGCCCTCCTTCCGTGACCCTCCTCGCTCAGCTCCCTTCGCTCGCCCACA	CGGAGTACCTGCAACCGCT	ACGGAGTTGAGCTTGGATGAGG	142	276	0	0	0
Zfp661	single exon skipping	TGAGCAAGCCAGTAAACAGTGTCCCTACACAGTCTCTGTTTCAGTTTCTGCCCCAGGTTCCAGCCAAGGCTTCTCTTGGTAATGTGCTGTAATCTGCGACCCATATGAACCTGTTCTTCCCTGAGTTGCTTTCATCCAGTGTTTCCTTAG	AGCAAGAGAAAGCCGACCGGGATGTGCCTAGTTACACACTCAATGCTCAGCTGTGATATGATCAGTCTGGTTCTGGAAGTGAGGTGAACAGTCTTACAGTGTCGGATGGATGCTTCATTAGCTGGAGCTGTAAATGGGATGCTGCTCTGAAGAGGATACAGAACTTGTTTGTCTTATCCATCCAGTCGTTTCTAAAGTTCCTTGCGGTGTTTGCTCA	GTAAGCATTCAGGGTGATATTAAATGTGAATATATAAATATCACATGACTCTCGCTATATTCTGATTCCTGGGTTCTGATTCCTGGGAACAGAAATCAATGCGCTGTGGCTTTAATATCCATAGCCTTTGTTCTAACTCTGGACTGAGCA	GACACGAGGCGGTGAGTGTT	CTGACATCTGGTAGGCGGAGAC	118	335	0	0	0
Zfp60	alternative 5-prime		GTAAGGCCGGGAGTCCGGGTGTGGGTGTGGACGGTGGGGTGGATGGATGTTGATGCGTGTGTGAGTGTTTAGGGACGGTGCTGTGTGTGCGCGCGCGCGTCTCTGCGTACGCACCTTGAGCTATTTGCATTATCACCGTGCTTGTCGCTTTCTCTCGCGGCCACCAGCAGAGGACCAAGCTTCACTGAGGAGAG	GTGAGGGGCGGAGTCTGAAGGGAAGCTTTCCCTGTGGTTCAGATTGAGCTTTGTGACGAGCATTTGAGGCCGAAAGTGCCTCCGAGGGTGGCCTACTGGCCTTTTCTCAGAGCTCTAGCCGTGTGAGTGTCGAGGGAAGAGAGGGGAAAT	GCGGACGGTCGGGTCTTTCT	ACAGACCATGTGTTGAGAACTAGAG	115	309	0	0	0
Zfp41	alternative 5-prime		GTACTCTCTGCGTGTGTGCACGGTAGCCCCGACCGGGCGAAGGCCGGCTTCTGAGTCGTTTCTCTGTGGACCACCTCGGCGGTGTTGCAGAGGTCCTTGGAGGCGGGGAAGGTGGGCCGGGCTACCTAGCGAAGCCCCTTGTTGCTGGATGCATTGAGCGCCTTATCCTGCCGGCTCCAGCAGCTCCTTGATGGACCTGAGTCCCTAG	GTCAGCGGAATTCAACTAAGTTGCCTGAATCACTCGCACCTACTCCTGTGCACAGGCCTGTGAAGAGAGGGGGCAATAAGCTAAGTCGCTGGGGTCTTCTCTGGTTTTAATGACTATTTAAGTTTTCAGTGAGGATGGTCCTTGGTGAGC	GGCTCAAGTGGGCATTGTTAAC	GCATCAAGCAGACAGAACCACG	125	333	0	0	0
Zfp386	alternative 5-prime		GTGAGGACAGCATCCCTGCAGAGCTCCCAACGCACTGCCACCATTTCATGCCTTTCCTTTCAAAAATGTCTGCCATAGCCTGTGCTTTTCATAAGCAGTACAAAC	GTGAGCTTTAAAGAACAGTTGTGGGATCCTTGGCACACATAAAAGATGCTCCCGTTTCTTCTCATCTTTGTCCTTTTCCTCTTTCTGGACTCACTATACATCCTGCCTTTAGCTTAGTGGTAATTGCAACAAATCTATGCCACATAACAT	AGCAGTTGACCTTCCGCGAC	TGCTCTGGTGAAAAGTTCTGGG	166	271	0	0	0
Zc3h18	single exon skipping	TGTTCTTCAGTGGTTTGGGTGTATTTCTTGTTAGTGTTTTCCTTGGACAGATAGGCAGGTGTTTTCTCTTGCGCGTGGATGACTTTGCTCGCTTCGCCAGCCTGTGTGTGCAGTCTAAGTTCACAAGAGCTTCCTGTACTTCTTTTCCAG	ATGTTGTGACACCATTATCCACTCTTCTTCCACCAATACCAAATTCCATACCACTCAGAGGCCAGGTTAAAG	GTACAAAATATCCTGTGTTCACTCTCTGTTGTGCCTTAAAGTCCCCTGCGCCAGAGGCCAGACTTCTGTCTCCTGGATCCAGAGCACAGCTGGGACGCCAACAGGGAGGAGGCTTGAGGGACAGAACTGCTGTGGCCCTTTTCTCCTTAG	GATGACTTGGAGGAAGGCGAGG	TTGGTGATGAGGGAGTAGTTGC	161	233	0	0	0
Unc93b1	single exon skipping	TGTAGTTAGAATGGAGATGCTTTCACCCTTTCTACCAGCCTTAGAGGGAGTTAATACCAGGAGACCCAGAGAGGACAGGTGTGAACTAAAACGGCATCTGGTGTGGGAAGGGCTTGGGACCAACCGGCCTCCTTGTGCTCTCCTCCTTAG	GGCTACGGCGTGTGCTCCATGGGGCTGGAGCGACTGGCATACCTGCTCATAGCTTACAGCCTGGGTGCCTCAGCCTCCTCGGTTCTGGGGCTGCTGGGACTGTGGCTGCCTCGCTCTGTCCCGCTCGTGGCTGGGGCAGGACTGCACCTACTGCTCACCCTTAGCCTCTTTTTCTGGGCTCCTGCTCCTCGGGTCCTCCAGCACAGTTGGATCTTTTACTTCGTGGCTGCCCTCTGGGGTGTGGGCAGCGCCCTCAACAAGACCGGACTTAGCA	GTGAGTACAGCCTTAGGAACTGGCACACCTGAGGTGGGGGAGAGGCAGGCTGTGGTCACCTCTAGGTGGCTCAGAACTGTTAGCATCCTATGGGTTCTGTGGACACAGTCGAGGCAGGTAGAGATTGCTTGGCATAGTCTGGGGTGAAAA	GTGCGTGACTTTCGCTTACG	GTCCTGCCTCTCTTTGTCTTCA	128	402	100	100	0
Ube2j2	alternative 5-prime		GTGAGCGCTCGCGGGCTGCGCGGGGCCTCGGGCCGCTCGTTCGCCCCGCCGGAGCCGGCTGCAGCGGCGGGCGGGGACGCGGGGACGCCACACGTCGGGTCCCGTTGGTTACGTCGCCGGCTGTGCCCGGACCCGAG	GTCGGTTACTGAGGGCGCTCGGGGTTCCTGTCGGGGGCGGGTTAGGGGTTTTGTTTGCCGCGCGGCGGATTCTCTCACGGACGCTCGGAAGACTCCGAGGAGGAGCCAGGTTTGATCTTTAAAAAAACGTATCCCGTGAGTTTGTTGTGG	CCCCACTCTTCCGCACCCTG	CAAGGTTACAGTCCAGCATGGC	176	313	0	0	0
Txnrd1	single exon skipping	CAGAGCTTTTCTGAGTTCTGGGGGTCCTGGAGTCTTGCTGGCCCGGCTGCTTAAGGGTCGGAGTCCACTGGCGAGAGTGACCCAGGGCGCGTGGCGTCCCGGAAGCCCCGCCCGGAGGAAGGCTCACTGCCGCTCTGCTTTGTGCCACAG	AGGGCGGCGGGGCCTTGCAGCGGCGCGGGCGAGCGGAAAGGCCGCGGGAGGCGGCGAGCCAGCGGAAGGTGCGACCGGCGGAGGGCGGCCATGGTCCAGCCCTGAAG	GTAGGAGCTGCGCAGGTTCCCCGATCTCCGGCGCTGGGACACTGCAGGCTGGCGACCCACGTGCTCAGATCTCTGAACCGGGAGGAGCCAAGCCAAGCCATTTCTTCTTTTGTTCCCTTTGCTCGGGTTTTCCCTCTTACATTCTTTAGC	AGTTTGCTTCCGTCAGGCC	CCAGGGGGATCTTTGGAGCC	157	264	0	0	0
Ttll11	single exon skipping	GGTCCCACCCCAGTCCCTCTGGGCCCCTATGCAGGCTGGGCCCCATGGATGTCCTCTGAGCCACTCCACAGGATCTCTGTAGAACTTACTTTAACTGCCTCATGCAAAGCAGCCTGCAAAAAAAGAGTTCCTTGTGCTTTCTGCTTTCAG	CTTTCCAGATATCTATATGGACAGAAAACACAGAATTCCTCCAGTTTCTGACAGAATGTCTTCATGGAAGCATAAGGGTTCCTCGCTTTCCATAGTCAG	GTACTGACTAGTCAAGTGCACATAGTGGGGCTGATCGTCTCTTTACTGCCACATCAGGGTGTGGAACAGGGAACTGGACAGGGAATGCAACAAAAGGCAATGAAAGCCATCCCCAAATAAGCCATGGGCAGTGGCACAATCCCTGTAATC	TGGATGAAGAGGTAAAGGTGGC	AGGCAAATGGAGGGCAGATGG	187	286	0	0	0
Ttc15	alternative 5-prime		GTGAGGAGCGGGTCGCAGTGAGGAGGGTCGCCGGTACCCTTGACCTTCCCACAGAGGGCGGCGTCCTCGCGTAATCAACCGCTCTCGGCCACGCAGAGTAGCCCCACGAGGGGCTGGCTCCTTCGGGCTTTAGCCAATTCTGTGTGCTCCCTGTGGTTTTGGACAAG	GTACACACCCTCCTGACCTCGGTTTTATGTGTATAAAGTGCGGGTTCGTTAGCATGCTTAGAAGGTGCCCGTGTTACATCACCAGTGTTCGAGCTATGTTTTTGGTTTGCCCCAACTTTTGCTCCTGTCGACCTCGGTGTGTCATAGCCC	GGTCTTCCGTCATCTCTTCGG	TGCAAACTCATCTCCACCAAGA	227	394	0	0	0
Tpx2	alternative 5-prime		GTGAGGGGAGGCAGCGGTGCGCCGGAGGCCGTTTTTCCAGGGTTCTGAGAGGGCAGGGGAGTCCCCCGGGCGGGTCCGGACAGCCTAGACAGCGCGCGGGCTTTGGACGCCGGTGACAGGACTTCGGGGCGTTGGTATTTCTGGGAACCCCGGAGCAGAGGCTGCTCCAGGCTGTCAGCCACTAGACG	GTAAGGACTGTTGGTGTAAGCACTGCTCTGCAGTTCCCGCACCAAGCTTATTCATTAAGCGTTCCAAACATTATTTTAGGGAAGGAAGGCGAGGCCCAGTGGGCGGAAATAGCCCTGCCATTGAATAGCTTTGGTGGAGGAAAAGAGATG	AGTCGCTGGACTCGTAGGGTT	TGACAACCTCGCTCAAAGCCA	135	323	0	0	0
Tor1aip1	multiple exon skipping	AAAAGGGAAAAAATACATATTGATTGTGTGTTTGACTGGTCAGAGGGTTGGATCAGTTTCTTTGTCTGGTAGATAGGTGAAATGGCTGTGTTAGCTCCTTCTGTCTCTGTCCCCATTGTTCTCTGACTTTACTCCTTTTCTCTGTTCTAG	ATCAGGACTTCCCAGCTCATGAGAATCAGCCATTACTGCTGAGTAAGTTCTCTGTTTCAGTCAGCCCTCTTCCTGCCTTGTTCAGTCAATAAAAAGTCCCAACGTGGCCAAACTTGATAACACACACCTTTAATTCCAGCAAAGACAGGAGGGTTTCTGAGTTCCAGACCAGCCTGGTCTACAGAGTGAGGTCTAGGACAGCCAGGGCTACACAGAGAAACCCCAACTCAAGAGACCAAATAAATAAATAAAGTTGTAATTTGATTTTAAATCATTTCACCTCAGCTTTTTAAGTCCAACACACAATGGTCCTGTATGTAATAATTACTCTGATTTGGCATTCTATTCAGGGCTGTTTTAGCCTCAATAATTTACTTGGAGGGTAATTGCCCAACTTTT…	GTAAGTCTGTCTAATCATTATGTGGGCCAAACTTGATGGCTTGGATTTATAACATTTTTTTGACAGCAGTATGACTTGATGCTATTTGAAGCATCATATAAGCACTTCTTTGGAAAAAGTATATACTATATCAGCAGGGAAATTCTGTGG	CCAGATCCAGCGATTCTCTTGA	CCACAGCTTCTCGTTTTGACTC	224	392	100	100	0
Tjp1	single exon skipping	ATAATGAAATTTTAAAGAGAAATATAGCCTATGAGGTCATAGCTAACATTGTTAATCAACACACTTAATGTCTACCAATCACTATTAAGTTGAGCAAGAGGTTAGTAATAGACACAAACATATATTTAAAATATTTTAAACACTTCACAG	AAAGCAGAAGCCTCATCTCCAGTCCCTTACCTTTCGCCTGAAACAACCCCAGCATCATCAGCCTCTGCAGTTAATCATAATGTCAGTGTAACTAATGTCAGCCTGGAGGAGCCTGCCCCAGCCCCTCCCACCTCGCACGCATCACAGCCTGGTTGTTTAGGAGCACCAAGTGCTGAGGCAGCTCACGTAGTGCTCAGAGGTGAAGGACCACCATTGCCGCCGCATGCAGACCCAGCAAAG	GTACCTGCAGTGCTGCCCCGACCGCCGCTCTCCATCAGCCCAGCCATGATCACCACTGCTTCGCCCTTTACGTTTGCCTTCTGCTTTTCCTTTTTTTTTTTTTTTTTTTTTTAAACTGGGCTCATACACTCTAGTGCTTTTCAACAAGAC	CCTCCTTACTCACCACAAGCG	TGGAAGTTGGGGTTCATAGGCT	207	447	0	0	0
Thap3	single exon skipping	GGAGGGAGGGAGACTCCCTGCTCCTGACTGCAGAGGCACAGGGCAGGGCCATAGCCCCCGTGTAGGGATTACCCGGATGGACAGTAGCAGCTGCAGGGTCCGGTGTCTGCCAGCTCAGCCAGCCTGCCTGACTCCGCCTGCTGTTCCCAG	GTCTGCCCTGAGGTGGGGGCTGGTGGGGACAGCTCAGGGAGGAACATGGACACCACACTGGAAGAACTTCAGCCTCCAACCCCGGAAGGCCCCGTGCAGCAG	GTAAGACCCTGGGTACGAGGTGGTCTCAGAGGGACGAATTTTGCTGACAACAAAAATGAAGAAACCCACTGCCCCAGAGGACCCGACAGAACAGGAGCAGCGGGGAGAGGTGGCCGGGCTTCAGAGCTTCTCAGTCAACCA	GCTGTTGAGGGAGTGGGTGC	AGTCCGAAAGGGCATAGCTG	293	395	100	100	0
Tbata	alternative 3-prime	CCTCCAGCGTCCCCTGGAGAGGACTCAGGGAAGACTGCCAACATTAGCAAACCCCGACCCATGGCAGTTTCTAAGCCTTCTCACTACAGAACAGAAAGGATGGCAAAGTGAGGGACCACTTCCACTTAGAACCTTTCCCCTCCATCCCAG	TCCTGAAGACACAGGGAGGACAAACAACACCTACCGCCCCCCACCCCCATCTTTCCTGTCCTCTCAG		TCAGCCCACATTCTTATCCCGC	GTGCAACACCAACCTCATCGG	194	261	0	0	0
Tars2	single exon skipping	GCTGCAGGTGTCAGTTTTCACAGGCCGGCAGGTTACCCTGCTCATTAGTTTCCTGACATGTTCCTCTCATCTTGTTCCCTCGAAG	GTTCTACAGCAAGCCTTGGAGAAGTTTGGAGAACCTTGGGACCTCAACCCTGGAGATGGGGCTTTCTATGGGCCTAAG	GCAAGCTGGAGCCACACTTAGAGTTGTACTAGGTCATCTTGCTTTATTAAGTTGTGTCTACAAAAAATTGTTTTAAAACTTGTGTAAGAGCCAGGCAGTGGTGGCATATACCATTAATCCCAGCACTTGGGAGGCAGGCAGATCTCTAAG	CTCGGTTCTTGGTTTTTCCTTCC	TGGATTGTTCCACACTGATGGG	147	225	100	100	0
Tank	single exon skipping	AAGCAAACAAACGAGAAGAAAAAGAGCAATGCTTGTCCTGAAATCCGATCAAGGGGGAAGATGCTCGCTGTACCCCCAGAGGACTTAGGCTCTCTCACTATTAGGCTGGCTGTACAAAGCAGCCTTCTTGGGTGTCTTTTTCTCTCGCAG	AAACTTTTGAGAAGTTAACATGAAGAAGAAACGATAAGCTAGAAAGTGAAGAGAGGTGGAGTAACACCCCGCCGTTTGCCCAGTAACAGAAAGACAAGCACCACCTTCTTGCGAAAAGCCATATTGTCCCCTTTGAGAGGGGCCGTGAACCCCTCAAATGATAAAGGAGAAAATGAAACCACCCCGCTAAAGCGTTTTCAATCAT	GTAAGACAAAGCCTTCCACATCTCTTAAAGGCGCCTACTCACGTTGTTTTGCTCCCCTATGGAAATGAGATCATTGCTTACTCTGTACACCCTCTTCTCTTGGCGTTGGTCACTTTTCCCAAGTTTGGATTTTTATGTCGTTTTTTTTTT	GCCCTCTGAACTGGAACGGAAA	TCCTCTTTGTCCTGTAGCATCAC	147	352	0	0	0
Synrg	single exon skipping	AAATCCTACACAAATGGATAACAATTGAATTATTACATAATTCATGCTCTGTGGGGAGGCCTTCCCCTGAGAATATGGGGGCGGGAAGGGATGAAGAAAAGATTGGTCTATGCAGTAATATACAAATACTCCTTCGTGCTGTTTGTTTAG	GCCCTTCCTTGGAAGAGAAGCTCCTAGTGTCTTGTGATGTAAGTGCATCCGGGCAGGAACACATAAAATTAAACACTCCTGATGCTGGGCACAAAGCCATAGTCCCAGGATCCAGTAAGAACTGCCCTGGTTTAATGGCCCATAACAGGGGTGCTGTGGATGGATGTGTGAGTGGTCCCGCCAGTGCAGAGGCAGAAAAGACTTCAGATCAAACCCTGTCAAAGGAAGAGAGTG	GTGAGCTCCTGGGGCACTCGGCACACTTTGTTTAACCAACCGCCGCTCGGACGCTAACACTTTAAGCATTAATCTTAAAATGGATGCTGCTTGATTGTGCTAATTAAAATTTTGCTTAAATATTTATGCAATCTTTTCTCCAATTAACCC	GGAGAGAAGAACAGAGACGATGC	GTCCTGAGAGGGAAACACGC	135	369	0	0	0
Synrg	alternative 3-prime	AAGATCAAATGTCACAGCCCAACTCCTTTAATTTTAGAACAAGCCCCGACTATAGCTTTTGCGGCATGGCATATGACTGATGAAATAGTCTAGGCATTTTGCCTGACTTAGGAGCTCACCTCTAACTATGGGACCGCACTTCCCTTTCAG	ATACAGAGGACTTAAGCTGTGCTGCTTTTGGAAGCTGTAGTAGCCATTTTACAGTGAGCACACTTACAAGCTGTGAATGGTCAGACAGGGCTGATGCACTTCAGGGCAGAAAACTCTCTCCATTTGTCCTCTCAGCAGGAAGTAGGTCCTTTTCAGCCACCTCAAACCTTCACACGAAAGAGATCTCATTTGGCAGCTCTGAAAACATCACCATGTCATCTCTCTCCAAAG		TTGGCTGATGTGGGAGGAGATC	GGCAGTCTCTGGAAGAGCGT	132	363	0	0	0
Stoml1	single exon skipping	TGGGGGAGGTGGGGGGTGGTGGCACTAATCATCCTTCTTGTGGTCTCTGCTTCACTTCTGCCCCCAGTTTCCTGCTTGAGTTTCTGCTTTAGTTTCTTCCCTCAGTGATAGTCTGTAACCTAGATGCCAAATAAACTCTTTTCTCCCCAG	GTTTCTTTTGATCATGATGTTTCTCCCAGTAACATGAGAAACTAGGGCAGTTCCCATCCTTCAGATGGATAAACTGAAGCCCAGACTGAACCAACGGCATCTCGGGAGCCAGGAAGGAGCAGAAATTGTTTTCTAGGTCCTGGAATCTGGACATATATATTCCTTTGCAAAATCATCCTCCCTTTGGCTCAGATCCAATCAAAAGAAAAGCACCCAGCATACCCAGCAAGCATGGAATAATGAAACTCAGGTCTTGCTTTGCATAACGGTTGCTTAATAG	GTAAGGGTGAAAGATACAGATGTAGTTGAACAACACATCTGACTGCTTCAGGGTAGGTGAAGCCCAAGCAGGCTTTCCCCTTTGCATAGCCCTAGGCAGTGAAGTCCCTAGAAAGCCTCTGTGTTTGTTGAGTCTAGAAAGGAGCGCTGA	GCCCTCCTGTCTCTGCCATG	CCCAGTCGAAACACAATCATCC	132	412	0	0	0
Stk40	multiple exon skipping	CAAACATGGCTCCCAGCTGCTATGTTCACAGGCACACATACAAACATGTATGTATTCCCACAGTAAGTCATCCACTGCCCGGGACTATGGTTTGTTTCCCCGCCAGGAGGATTGGCCTTGTATTCTTTTACTCACTGTGTTGGTTTGCAG	CATCATCCAACTCTTCAGACACCCAGAAGCCGCTTCAAGAAGCCTTGGCCCAGGCTGGGAGGTCTCTGTAATCCTGGTACCCCAGAGGCTGGGACAAGGAGATTGTTTTAATTCGGGAGTTCAAGACCAGCCTGGGCAACATGGAAAGATTCCCATCTCAAACAAGAAAAGTTGAGGAACTTGCGTGTGGATGTCTTCTGTCCATATGCAGGCCCGTGGCTGCACTTCAGACTCACTGAGGCAGGGAATGCCCTTGCCCTGAACTCTCATTGCCTGGTAGCGTTCAGGTGAGCTGATGCTTTAGCATGGGCAGCCCCTGTCCCAGTGGTTCTCAGCCCGTGGGGTTCAGACAGCCTTCCACAGGGGTCACATGAGACCATCTGCATATCAGTTATTCAC…	GTGAGGACAGCTGTTTGGGAGGGCTTTGCCCGAGTCCTTTTGGAGCCATGGCAGCCAGTACTGTTCTGCAGCACCACAGGTGCAGGGTCCCTCAGACAGGCCTCTCTGTGGACCATTTAGAGGTGTGTTTGGAGCATCCCTGTCAGGATA	TCTGGGCTGCGGACTATGGG	CAATGCCAGTTCCTAGAGCCTT	127	481	0	0	0
Spsb3	alternative 5-prime		GTGAGCCGCGCCGGCCCAGCCCGGTCAGGCCCGGCGGCCGGCGGGTTGACCTTGCAGGCGGTCAAGCCGGCCACCCGTTGTTCCCTGGCGGTGGCGCTCGGGAGTCTGGGCGGGGGCCTCGGAGTCAGGCGTCAGGGACGGCATCGCTGTGGCGAGATCCGCGAGCCTTTGGCGAGGGAAGCAACCTTCAGCCCCGCGGAGGCCGAGCGTGGCTACGTCCAGGGACATCTCTGGTTCATTCATTGGGTTCCTACTGTGTGTTCTTATACGGCGCTCAGCCAACCCAACTGCTGTGGAGTGCTGTGCGCGGCCCCGCCCGGCTTCTTTGTGGATGGCCGGGGCGAG	GTAGGGTAGTACAGTGGGTCTACAGGGGGACAGGAGGCAGCTAGGACAGAGTCGACTATTAGACAAAGACAGTCCACTCGGGAGAGGAGATCCGGACCTCTCAAAGCCTTTCATTTTGTCCCAAGAACGATGTCAAGCCAGTGAGTTTAA	GAACGGAAAGTGGGTCAGCG	CGGGCATCTGTATCTCGGC	129	474	0	0	0
Spire1	single exon skipping	GATGTAGCCATGAACCATTGCCATCCTGTGGTTTCTGTTTTGCTTTGTTTTGTTTTTCTTTCACAGTCTGTAATTGCGTTTGCAGGTCACTTGTTCAGCATTTTCTCCTTTTCTTTCCCTGCTGTTTTCTTTTTCCCTTCCATTGTTCAG	GTTCCTAGGATAACCGGTGTATGGCCCAGGACGCCTTTCCGACCACTTTTCTCTACCATACAAACAGCTTCTCTGCTGAGCTCTCATCCTTTTGAAGCAGCCATGTTTGGGGTAGCAGGGGCTATGTATTATCTGTTTGAGAGAGCTTTTACCAGCAGGTGGAAACCCTCAAAG	GTTGGCCTCTTTCTGCTGGTTCTGGGAATTCCTTTACTCTCTCTCTCTGTCTGACAGTGATACCTCAGCTACTATACTCTGCGAGAATTAACAGCTCAGATGGGCACTTTGCTTTTGACTGCTGATTCCAATCTTGTATAGGACGCATAG	ATCTCATCAACACCCCAGCCAG	GTGCATCACTTCCTCCACAGT	180	354	0	0	0
Sorbs1	single exon skipping	ATTTTTAAGGACTGCATCCACGGCTCTCTTCATTGTTCTTGTGGCGTAGGCAGTTTCCTCCTATTGTCCCCACACAGTTCCTCGACTTGCCTGAGCGGCTCCCAAATGTTGTTTCTGGATGCACCGTTTACCCTCTTGTGTTTCCAACAG	CCGACCCTTTCCGTGCTCGCTCTATATCTGCTGTTAAAATAATTCCCGTGAAGACAGTGAAAAGCCCTTCAGGCCTAGTACTCCCTCCAG	GTATCTCTCTTTGGGGCTGTTTCTTTTAATTGTCCGATCATGCATGGTTTCTTTCCTTCTTTGCTCCTAACACCATACTGTGAGCCCTAATCCTCGCATGTGTAGAAGGCATTTCCTCTCCCTAAGTTGTTTCCTCTGTGTGTGCGTGTG	TGTGGTGAATGGCTTGGCATCT	CTGACTTGCTTTCATGCTTCGG	173	263	0	0	0
Sorbs1	single exon skipping	ACTGTCTCATGTACTCTGAGGAAAGGGCACTGATTAAATATTTCTTGAAGTGCATCACTGCATGTCCACGCGCAACTGTTTAAATGTGGAATTCCTGTCTCTCTGCCGTCCCCTTTGCGTAACTGCGTAACAACCCCTTATTTCCCACAG	GGTGCCACCTCCTCCAGCTCAGCCCCGTCTGAGGTAATAGTTGTTCCTCTCTACCTGGTTAATACTGACAGAGGGCAAGGGCAAGAAGGCACTGCCAGAACTCCAGCATCTCTGGGGCCACTTGGCTGCGTCCACACTGTCCCGGCGACCACCCCTGCTGCCTCACCTCTGACCTTCCCGACACTCGATGATTTCATTCCCCCTCACCTGCAGAGGCGGCCCCACCACAGCCAGCCAGCCAGTGCTTGTGGCTCCCTCTCCCCTGCTAGCCAGACGTCACCACCCTCACCACCACCTCCGCTGGTCCCTCCCGTCCCGGAGGACCTCCACAGAGGCCTGGAGCCTGACCTCCCGGGAGCTGTCTCAAGTACC	GTAAGCTTGCTGGACCCCCTTCCCCACGGCTACCCTGAATGTCTGCTCCTGGCAGTAAAACCCTCCCTTTCTCACTGAAGTACTAAGTTCTGAGGCGGCCTTGGCCACTGTGCTTGTGTGCTGGCTGGATCTGTGTGTGCTATCCCTGAG	GCCAAGGGCTATAGAAGTGTGC	TCTGCTTGTTGGAGGGAAGTCT	126	498	0	0	0
Snx10	alternative 5-prime		GTAGACATACACTTTTTTTTTTCTTCTCCAAATGCTGTTCCTTTTTGCTTCATTACATGGCTTGCCTCCTAGGCTGTGTTTTCAAAGTTCGTCCTGTGAACAG	GTTGGTGCCTTGGCTTGCTGAGTGTTTCTGGTTTGTGTTTGAGTGGCTATTTGTTGATTCCGTGAGGCTTGTTTAAAATACATCGGGCAGCTTCCTTGTCATATTGACCAGTTGTGAGGGAGTGCTGAGATTTAATTATGATTTTAAAAA	CTCCAGGCTCAGGCTCAGGC	TTCAGCTCAGGACACGATCAAC	137	240	0	0	0
Smtn	single exon skipping	TTCTCCATCTAGGTACAGGCCCTTCTTGTGTGGGGCTTAGTCAGGATGTCAACTTAGACCACAGGGCAGACTGGCAGCCAAGCTGGTAAGGCTGAAACAGAAACACCTATTCTTGGTTTGGTGAGGTTTTTTTTTTTTTTTTTTCTTCAG	CAAAATACCCTGGGGCAGAGGACAGTTCCCAGCCAGGAGCCACATGTCAGG	GTAGGACAGGAAAGACATGAACGCTTATGGGCTAAAGAGGGCAACAGAGGCATAAACCC	CCCGACCAAACTAACACGAAAC	GCTCCTTCATCCAGCCCAGC	152	203	0	0	0
Smarcc2	alternative 5-prime		GTAATGCTCCTTTGGGTTTGCCTTTTGGCATGCCGCCTCCTCCTCCTGCTGCTCCATCCGTCATCCCATTCGGTAGTCTAGCTGACTCCATTAGTATTAACCTTCCCCCTCCTCCTAACCTGCATGGGCATCACCACCATCTCCCGTTTGCCCCGGGCACTATCCCCCCACCTAACCTGCCTGTGTCCATGGCGAACCCTCTACATCCTAACCTGCCGGCGACCACCACCATGCCATCTTCCTTGCCTCTCGGGCCGGGGCTCGGATCCGCCGCAGCCCAGAGCCCTGCCATTGTGGCAGCTGTTCAGGGCAACCTCCTGCCCAGTGCCAGCCCACTGCCAG	GTGAGAAGGGGCCAGGAGGGGAAAGGGTGAGGGAGAGGGCTCTACATTATGGGAGGGAGTCAAGTAGGGAAAGGGCTAGATCCTAGAATTTCCACAGCCCTGTTCAATGCTGTGATAAAACTAGAGCACAGGAGGAAGGCCTCTTTGGCT	CCCCAACCAACCAACTCCTCC	ACAGGGGTGACTGTGCCTG	132	474	0	0	0
Slc9a8	single exon skipping	TTTCTTTGTTGCTTTTTAAAAAAAGAAGGAAAAAGACAATAAAAATATGGCCAGTGTTGGCTGTTTGCTTGCCAACTGTCTGTTAGCCCGACTTCCTTGAGCTCCCACTGCTCCGAGCCACTGTCTCTAAACTGCCTGTGCTTTTCCCAG	CCATCTGCATCATCCTGGTGCACCTGCTGATTCGGTACCGCCTGCACTTTCTGCCTGAGAGCGTGGCTGTGGTTTCTCTAG	GTAAGTGAGACTGGGGGTCCATTCCACAACACCAAATCCATATAGGATGGAGCTTTTTCTCATTTATGTCCCCCATCCCATCTTCCAGGTGATGCTGTGTTTTAAGGAATGATGCTGTGGTTTGGTTGATTGTGAACGAGGAAACTCTGA	CAACTTCACCCTTCACACCACC	TCCAATTTGCCAGCTTTTTAAACTCT	209	290	100	100	0
Slc37a2	single exon skipping	CCTCAGGAACCCTGAAGCAGCGCCCCTTGATGTGCTGTTGGACCCCATCCCACTCCGGAACTACTAACCTTGCCTCTGTTGTCCCCGTGTGTCTCCATAG	CTCTAGTCTGGCCCTAACCCACCCGCGATAGTATTTTCCTCAAGTCCCATGACTTTT	GTGAGTATTTTCTTCAAGTATGACTAATACGCCATCGGAATGTGGGCTGCATGGGAATCCGCTCCTCTCCTGCGTGTGATTTCCCTCCTGCCCGCCAGCTTTCTCTGTTTCCTTGGGAGCCATACCTGGAGATTCAAGCTAGTCAGAGCA	TGCAGGTTGGTGTACAAAGAGA	TGGCAATGTAGCTTGGGGCTAG	208	265	0	0	0
Serp2	single exon skipping	GCTGCTCTTTCATTGGTTCCCCAACCACATGCTGCCCTTTCATTGATTCCCCAGCCATAGGCTGCTCTTTCATTGGTTCACCAGTGTTCCCACTCCCCTCCTTTCCTGGAAACTTGCTCCAGGATAGACTTAAATCCCCAATGTTTGCAG	GTTGACTACATAAATACTGGCTTTTCCTGGAGACAGCCAGAGAAAGTCACCCCAGAGACCATCATGAGGTGCATGAGAACCGGCCAGCCCCAGAGGACCAAGACCGACGGTCTGGAGGAGACATCTCAGCAGCCATCGACTCTCGCAAG	GTGACCTGTGGCACTCTTCCCATGTGCCCCTGTGTAGGATCTCTTTCCGGGAGGCCATCCCAATCTATGTTAATAACACTTGCTTTTTGACACCTTCCTTCCCTAACCTATCTCTGGCATCTTTTTAGTCTTCTCTGGAACAGCCTGTGG	GCCCTGTTTGTTTTTGTTGTCTG	GGACACAGATGCACGGAGATGT	260	409	0	0	0
Senp2	alternative 5-prime		GTACTACATCTTTGAAAATTAATTTGTTTTAGTAGGAAAAATACATGCATGGAACAAAACTCAAAAG	GTAAAAAGTCCAGACAATGAGAAGTTTCCTCTTTCCTGCCCTTTCTCTATGCCATTGTCTTTCCTAGAGGTGACTATTTTCAGATATGTGTGTTGAATGTGTGTTTATAGTTCTAAGGTCTTCTGTAGTAAAGGTAATTTTTTTTTTCCC	CCAGCCAAAAGGCCAAGATTAG	GCCACATTCCGTGTTCCATTAC	143	210	0	0	0
Scap	alternative 5-prime		GTAGGAGTTGAGAGGTGAAGGGGCGGGGAGCTGCGCGGGCGCCGGGCGGCCGGGAGGGAGAGGGCGGGCTCCAAACACCGGACCGCGGGCCAGGAGCGCGCAGGCCGTTCTCCGCCGCTCGGTCGCCGCCGCCCGGGAGCTGCCTCGCTGCCACAG	GTACCTCAGCGCGCGTCTGCACGGTGCGGCTGGGCCCCGGCGCCGGCCTCGCGCCGCTCGTGCCCGGGAGTTCCGGGATGCGGGCGAGCCCGGGCAGGGGCGCGCGGGCGTGGGCGCTGTCCAGCAGCCCGAGGCGCGGCTCCGGAGACC	GCGGAGCGGGAGGGGAAAG	AGGCTAAGATGCAGAGTCCTGT	234	390	0	0	0
Rusc1	single exon skipping	GGATCTTGGAGTGAAGGGACTAACTCTTTGCTCCTCTCTTTCCCGCCCCTCCTTGCCTGGCTGCCGGCCGCACTGCCCTCCCCCTCTGCACCTGGCCCCGCCAATCCCGCCTGCAG	CCGGTCCCTCGCTATTCCCTCGGCCCCCGGTTTTCCGGTTCTCGGCCGACGGGCGCCCCCTGTTGGAGGGTGGGGGCGCGGGCGCACCCGGGTCCCTGCTCTTTACGCCTCTGACCGGGTGGTCCAATTCCCGGCTCCGGCTGCTGGGGGCAGCGAGTCCCCCGGAGGAGCAGCTCCTGCCTGTGCGCCTATCCCCAGTGGGAGCTTATTCTCCTCCCACTCGGGGGGCCTTGCCTTGCCTGGCCAGCCCCGAACTGGCACTGCTGCTATCCCCGCTCTTTCCCAGAAGTAGCACCTTCCCCGCCGCGGCGCCCCTACCCCGCCAGGTTCCCGCCCCCCCGCTGCCAACACCACCGTGTCCGCCGACCGCCCCTCGCTGGACCAGAAGGCCACCACCTC…	GTAAGACGGACCCGGGCCAGCCCCGCGGGCCGCGCCTCGGCTCGCTGTCCTTCCAGTACTGGGCCAACCTTTATCTGGGGGTGCCTGGCTAGGTGCAGGCTCCTAGCGGGCTCATTAGTCCCGGGGAGCCTGGCCTTGCTGGGGGTGAGG	ATTGCAGAGGGGCTGTCGGA	GCAAACGACCAGGAACTGCG	125	536	0	0	0
Rhpn1	alternative 5-prime		GTGAGGATGCCTAGCCTGTCGCAGGTGAAGGTGACTGACTTCTTCCATCGGCTG	GTGAGCAGGCCAGTTCCCCAACCTGTCCTCCTCCCTTCGGCCCCACCCCTGTTCCTGCTCCAGGGTGTGT	CCAAGACTCACCAGACCCCAGA	CCAGGGACGACAGCAGCGAT	157	211	100	100	0
Rerg	single exon skipping	CACCCAAGTTTGAGGCCACCATGGGAATCAGAAGTGTATTAAGAGTGAGCTTGTTGTCAAGGAAATACTGTGTGTGGTGAATGTGTATCTCAGAGGACAAGGACTCCAGCAAGACCTCACGTCTGACATGTTGTTCTTTTTCTTCCACAG	CGATTGTAGTGAGATTTCTGACCAAACGGTTCATCTGGGAGTACGATCCAACCCTCG	GTAGGTCATGCGTTATATCCTCACCTCCTCTTCTTCCAGTATGCTTATGATCCTGGAATAGGACGGTATGTCCATCGCACCCTGGATAAACCTCTTTTTGCACTTTCAGTAACATAATGTTCATGTTATCAGACATAAAACCCTCCTAGA	TTGTGAACTCTTCTGACTGGCG	CAACTTCATCGTCTATGGTTGCC	208	265	100	100	0
Rasa4	single exon skipping	CTGCGGGACAGATATGCTTCTTGACCAGGCTCTACTCTCTGCCCTTCCAG	AACGTACCATTCATCGCGGTCACCAGCTTCCTGTGCCTGCGCTTCTTCTCTCCCGCCATCCTGTCGCCCAAGCTCTTCCACCTGCGAGAGCGGCATGCAGATGCCCGCACCAGCCGCACGCTGCTTCTGCTGGCCAAG	GTGTGGGCGGGCCTGCAGAGTGGAACGGGAAGGCCAGTTAGGTTGCAAGGGACCCTGGCAGGCTCTGTAGTGTCGCAACAATTGGCACTAGGAAGGTCACTGATCCGATATGGCACTGCACTTCACAGTTTAAAATAATGCTCGTGATCA	CCGAAGCTGAAGTGTTAGAGCA	CACGGTAGGCTGGAGTGGTTC	248	386	100	100	0
Ralgps2	single exon skipping	AGTTAGATCTGTATGTTTCTATAGCAGACATTTGACCAGCCAACTATCCTGTCAACCCCAGAGTTCCTCTGTCTTTAAAGGCTTATCTACTTTGTGTGGCCCGGGCTGTGAAACGATGTTTAAAGGCTGTGTTTTCTTCCATCTTGTCAG	AAGAGTAGCAGCTCTGAGTCACTAAGCGAGAAGGGCTCTGAATTGAAGAAAAGCTTTGATGCTGTGGTGTTTGATGTTCTTAAGGTTACGCCAGAAGAATACGCG	GTGAGCTTTCTGTCTCTTGCTTTCCAGTTTTGCATTTAATTTATATACAGCATCTTTATTGAATTAGAATTTGTGGCCTCACAGATCTCCTCAGAAGAGGAGATGGGTTTTTAAGGCTGGATCTAGGAATTGTTAGAGAATAACACAAGA	AGGGGCTGATGAGGAAAGCATG	CTGGCTGAATAGCTTTAAACACTGG	125	230	100	100	0
Rad17	alternative 5-prime		GTAAGGACGCCGCGGCTTCCGCTTGATTTATTAATATCCCAGAGGCGTGAGGTCAGCTGTGTCTTCACGCATACCTGGGCTGTGTCCTTCCCGGCCCGCCCTCCAGTCTGGACTGGTGTAGGATGTAG	GTGAGGAGCCCTGGCCTGGAGCCATGGTGCGAGGTGTCAGCTCCGCTCACTGGTGATTGCAGAAACACCTAAGGACTGACGTGTGAGCTTTGTGTCCCTGTCCCCTGTGCAGTGTGTGAGGTGGAGGTGGATAGGCTAGGGGTAGTGTTG	GGCTGGGTGGCGAAGTACAG	TTGTGGAAGACACCTTTGGTCT	172	300	0	0	0
Ptpra	single exon skipping	AGTCAGGTGGGACAGTGGAACACAGTTTGAATTGCAGGCCTGTTTCTAGAGACCAGGAAGGAGAACTTCCTGGAACCAGGCAGAAAGTAGGTTATGTGGTTGGTTGGTTTGTTTGATATACACACTGCTTACTCAAACGATCATACAAAG	TTCTCTCTTTAGCTGTGAGCAAGGATGCAGTGAAAGCACTGAACAAAACCACTCCATTGCTAGAAAGAAGGTTTATTGGGAAATCAAACTCCAGAGGCTGTCTCTCAG	GTCAGAGAAAACACTAAAAGCAGGGAGAAGCCTTGCCAGTGTTAAGAGGAGCAGGTAGAGACAGGATCAGGCATGTGAGTCAGGACAGCCAGGGCCCAGCATAGGGGTATTGATCTGTTACAGCCCATTGCCAGAGGTGGTTGGTTGTCA	GCTCTCCCTGCTTGTCCTATCC	CCTTCAACAGGTGTCAGGTGCA	128	236	0	0	0
Ptpla	single exon skipping	TCCACGTTTATAACCATTATGTAGTGGTGACGTCATTGTGTCCTGCATTCCTTTATAATAAAGGGCAACAAACAATCTAAAGACATTTGCTTATCTCACCGGACAAAAAGCCTGAGGTTGAACAGCACTGTGGCTTTCTCTAATCTGCAG	ATCCAGAATGAAGAGAGCGTGGTGCTTTTTCTGGTCTCCTGGACTGTGACCGAGATCACTCGCTATTCCTTCTACACATTCAGTCTCCTCGACCACTTGCCGCACTTCATTAAATGGGCCAG	GTGGCAACGTCTTGCCTTCTAGCTCCCCTCTGCCCTGTGCATGGTGACCTTGTGTGCTGAGCTAACACGGGACAATCACAGTTGGGTCACAGCTCCACGATGCTAGAATGCTACCGCTTGGGTCACTAGCAATGCTCTAACTTACATCCT	CACTTCTGTGCTTGTGACTGGG	CATTGTACTTGTTGGGAAGCCG	204	326	0	0	0
Prosc	single exon skipping	AACAGCCAGGGCTATACAGAGAAACCCTGTCTCGAAAAACCAAGAAAAGAAAGAAAAAAAGAAAAAAAAAAGAACTGTTGGGAGAGTAGTGACTACCAGGCTTCTGACTCGTTCTGTTCTTTGCTCTTTAG	GTTCAGGAACTACTAGAAAAAGCATCAAACCCTAAG	GTACGTTAGACATAAGAAGTGTTGCTTTTGTTTAGAAGCCTTAGCTCTTAGCTGAAAGTTACACCTATGTTGAGGGTGGAATTTTAGAACAGAAAGCTGGGCTAGGGATAGAAGCCGTCTGTATTTCCACTGCGCCCTAAATTTCAACTT	GACCTCCCAGCCATCCAACC	CTGTAAATGACCAATGAAGTGCCA	159	195	100	100	0
Prom1	single exon skipping	AATATGATTTCCCCAAACCTTATTCTGTTTCATCCTGAGACCTGGATATGAGATGACTCTGTGTGTGTGTGTGTGTGTGTGTGTGCACCAACACATGAGCATGTTTGAAGGTTAATCACCTTTTTTATTATTTGTTTCATAAATTTCCAG	CTCCCATCAGTGGATAGAGAACTCAACACTGTTACTGAAGTCGACAAAACTGATCTGGAGAGCCTCGTCAAAAGG	GTATGCTCCTTGGAACAACTAAGGTAGCTTACTCTACATCAAGGGCAGTCTAGTACATAGGAACATAGGAAGCAGTGAGATTCTATGACGACCTTGACCTCTGCATTCTTGGGCTTAGTTGAGGGTACAGTGTAGACTTAACCTTATTCT	GCTCTGTGAGAAACAGCATCGA	ACAGTTTGGTTTTGTATTGTATTGGGT	178	253	100	100	0
Pop1	single exon skipping	CATGGGAGGTGTAAACCACAGAGCCAACTTCTTAAGCTTGTTATCTATTTTTTTCCTGAGTTCTCTGTTTTCAGTATCTAGTAAAGTGTGTCTTTCTTTATTCTCCCAAATGACTGGAG	TTTCGGAATTTACCTGTGAGGAAGGGATGTGCACCGGCAGCTGGTCTTGTGCTCATTGGAAGCCTCTGTCTGACCATACAGATGATCCAG	GTTCGAATCCTGGCAAGGCCATCCCAGGTGCTGAAGTATCAGAGCACATGGTTTTAACAGAATATTGGTACCTGAGAGCTCGTTGGCTGGGAGTGTGGGAAGGTGGGTTTGGGCTGGCCAGGACTTGAGGGGGTTGCTGCAGTTGTGATG	ATTTGCCCCCACAGCGATCC	ACTCCTACAGATATCCTGGTCCC	140	230	0	0	0
Pomgnt1	single exon skipping	AGAGTCAATGAAAAGGGGCAAGGGTTGGGGGGAAGCCCCATTCTCGAGGCTGGGCCTTCATTGTCCCTCATTCCTGCCTTTGGCCAG	GTCCTGTACTTGGCGAGAAACATTCTAAATCTCCTGCCCTCTCCTCCTGGGGTGACCCAGTCCTGCTGAAGACAGATGTGCCACTGAGCTCAGCTGAAG	GTGGGCTTAGTGTGGGTGGGGCTCGGGCAGCGTTTGAGCAGAGAATGGACATTTGGATCCTCAATGAGGCTGGTTT	CTCAAGGACACAGCAAAGGCTC	AGGGCTGAACTCAATAGGCGT	222	321	100	100	0
Polr3e	single exon skipping	GGTCTGGGTATTCTGGTTTCTGTTGGGTGTGGAGGTGTGGGAATAGTGTGAATAGGGTTGGCTATTTGTTAGTTCTTAATTGGAACCATTGATGTCCTGCTCCAGTTTGTTTTGGGCAGGGTGGACTGATGGGGGCCTTTTTCTCTCTAG	TATCCTGTGCGTCCTGCTTCAATGACCTATGATGACATTCCACATCTCTCAGCCAAGATCAAGCCCAAACAGCAGAAG	GTGGGGCTATCCTCCAAGATGGAAGTGGGGTACTGAGGGTATATGGGGGTTGAGGGAAGCAAGGAGACAAACTTTGGAGACTGAAAACCCAGAGAAGGTGCAGTGGATGGATTAGAGGAACAGCAGTGTGCAGCCAGAAAGAAAAGGCAG	GTGTACTTGGCTAAAAGTCTGGC	AGTCTCGTCAGCACAGGCAC	147	225	100	100	0
Polr2k	alternative 5-prime		GTAGGGAGTCTCCGGCTGATGATTTTGGAAGTAAATTTGTGGCAAAACCAGGAGAGACACTTGGCTTTAAAATCTTTGTGGGCAGCCGGGAGAGGTAGCACACTCCTGCCATTTGAGCGCTTGGAAGCAGAG	GTAGGAGAATTCCGCCTTCAACCAGCGCCTTGACTTTGAGCCTGGCTTAGGTTACAAAGTGAAGACTCTCAAAGTCTTTTCAAAGAACCAAGCGCGTAAATAAAGATCCCCGGTGGAGTTAGTCTCGAGACAAGCTTTGATGGAGCTATT	AGCGCCGGAAAAAGCTTTTG	TCCACAAATATATATCATTGGCTGCTG	126	258	0	0	0
Pnpla2	single exon skipping	GATCTTGCCCGCTGGCTCTCATGGGGGCTTTCAGAGGAGTGGGTATAGTGGGTAGGTGGTCTCAGGACAGACATGAGGACCATACCTGAATTGAGAATGAGTTAGGGATGCCACTCCCACAGAACCACTTACTACCAATACTTTGCACAG	GTGATCTTGAGCAGCTAGAACAATGACAGGTTGCCTACTGTCTGCTGTAAACCCCTGGTCTTTATGTCCCATGCCTGCCAAG	GTGAGCATCTTGGAGGAGGGCATGGGTCCTCAGGGGGGAAAACAAACAAACCCTAGATTCTCCTCTCTCTGGCCACCGTACTATTGTTCTGGGTCATCATCAAGGGCCTCCTAAGTGTCAGAGTGCTTGCATTTGGCAGAAGTGAGACCA	CCAACGCCACTCACATCTACGG	GGCAGGGTCTTTAGTAGACAGC	196	278	0	0	0
Pln	single exon skipping	ATGTTCAATTTCACATAAGTATACATCAATAAAAATAAACCTACGGACGAAAATATCAATTGCCATGAGCTAATTTCAGAGGGAAATTTTTAACAGAATTTTTTAATTGGTCCAATTTCATTCTGTTTACACAATTTTTATCACAACTAG	ACAGAAGCAGGTGAAGAGACTCTGACGCTTCAGTCTGCACAACAAAGCTGGGACCAAAGGAACTTGCCAGCTTACAATTCTGCAGTCTTAAAGGGGCTTCATCCCAGTGAGCTTTCCTGCGTAACAG	GTTGATCTAACTTTTTTGTTTTTGTTTTTGTTTTTTTGTTTTTTTTGTTTTGGTTTGGTTTGGTTTGGTTTTGGTTTGGTTTGGTTTGGTTTTTGGTTTTTCGAGACAGGGTTTCTCTGTGTAGCCCTGGCTGTCCTGGAACTCACTTTG	ACAGCTTCATGCTCTGCACT	AGGAAGGCAAAAGTAGGGAGAC	142	269	0	0	0
Plekhb1	single exon skipping	ACGTCTCTCCCCTCTCTGATGTCCCCAGCACAGGCACAGCTGGCACAGGACTCTGGTAGGGTCCTGGTAACATCTCCTAGTCTCTTAAGATGTAAAGGGCATCTGACATCTCCCTCCCTCTCCCTTCTTGGGTTTCTGTGGCTGGAGCAG	GCCCCAGCTGGAGCCACCGTCCCACCCAGGAGCCGTCGGGTTTGCCCTAAGGTCAGGTGTACGACCCTCTCATGGAACCCCTGTAAGGTTGAGAGGCGGATCTGG	GTAAGTTCAAGCTCAGCCCTTCCTGCCTCCTCTCTGACCATCAGGATGAGCCTCCAAAGCCACCTGTCCCATTCCTTTCATGTTTGTGGACGTCAATGGCTCCCCTTTCCTCATTGGACCACAGCTGGTTTTCAAGCCCATGGAATCTGG	ACTGCCCTGATGGAGGCAAATT	TAAGGTGGCCCATAGTAGCTGC	125	230	0	0	0
Plekha6	alternative 3-prime	TAGGTAGTATTCAGAGACCTCTCATGTCAGGTATATGGGAGACAGCTGCACTCCACCCTCCTTCCTAGCTCCTTAGCTCCTCTGGGGAGAAGCTGAGTGCTGAGAGCGGCCTGACTGACTGCCCCTCCTGTGGGTGTCCTTTCCCTGCAG	GTGACTGTTCACTGGGTAGATGAGGCTGGGGCCAGTTCTACGCACTGCCTCTCCCCACAG		AGACAACATCAGTCGGAAGCAC	TTCTGGGCTGGAGGGATCTGG	147	207	0	0	0
Pigk	single exon skipping	TTTCACGTTTAGATCTGTCCTAGCCTTAAAATATCAACTGTGGAACAGATGTGCCTCCGTCTGCAGCCCTCCTGGCCCCCATTTGGATGAGGGCAGTGCGTGTGTGTCATCTGTTTACTTGTCTTCACTATCTCTTTGTCATCTTTCCAG	AGTCCGCTCCTGCCACACCCGCTCTGGCTTTTGTCCCCCTTGGGTCGTCCTTCTCAGCACATAATAGAACTGCAGATCTGCCCTTCTCTGCCGCACACTCCCAAATTCTACTTTTGAAGGATTTACTCAGTAACTCCTTGA	GTAAATGCTGAGTCTTAGCCTAAATTTCTTTGTTTTGGTCTGGGGTGGGGTCTGTGAAGCTGTATGGTGAACATATTTTCTGGATGTTATAATTTCTAGGTTAGTTTCAGTTAATGTACTAAAATATAGGATTTATATATTTTACATTTT	CCAGTACCCCTCGCTCAAAGC	TCTGCCACATCTGTTCAAACGC	156	297	0	0	0
Pgm3	single exon skipping	GTTATCTTCCCTACTGCTGTGTATCTCCTCAGTGCTCATGTTATTTTCTGCTCTCTGGTTCATGCTGCGCAGCTTGGGTTCCGAGGTGGACAGTATTCATATGGGATTTACTTCAGGCTGGTTTATATGCTTTGTTCCCCAATCTTGCAG	GCAGCTGGAGATGCTATTTCTGACATGTTGGTGATTGAGGCTATCCTGGCTCTGAAGGGGCTGACTGTACAGCAGTGGGATGCTATTTATGTCGATCTTCCTAACAGACAACTCAAAGTTAAG	GTGAAGAGAGTGTGAAACCACCTTTTTGAATGTAGCTGTTCTTCCAGTCTTCCCATGCCAAGTGTGTCCAGAGTGGGTTATATTTCACTATATGTACATTCTACTTAGGAAGTAAGGGCTTATCACAACTGTTTTCCTCACACTTTAAAA	AGCCCAAGAACTAGACGATGGA	TGACTGCTTGTCTCTCAGCATC	125	248	100	100	0
Pgcp	single exon skipping	CTGATAGGTGCATTTTTGTAAGTGCTCCATAGCCTCAGTAATAGTGTCAGGCCTTGGGACCTCCCCTTGAGCTGGATCCTACTTTGGGCCTGTCACTGGACCTTCTTTTCCTCAGGCTCCTCTCCATTTCCATCCCTGTAATTCTTTCAG	GCAGGAAAAACTATGAATCAGAGATGTGACTGTGTGATGGCAACCCCATCCCTCACTTGATGCACTGTCTTCCTGCTGGAGGTGATCTCT	GTAAGTTCTCTCTCCCTACTGTTGGGCATTTCATCTAAGATTCCTCCCTTTATTTATGTTATGTGAGTACATTGTTGCTCTCCTTAGATATAACAGAAGAGGGCATCAGATCCAATTACAGATAGTTGTGAGACACCATGCATTTGTTGG	AACGTGCCTGTGGTCTGCA	TCGCTGAGAAACACCATTCTTGA	178	268	0	0	0
Pfkfb2	single exon skipping	TTGACAGTTTTCTGAATTTAGGGAAGAAATGGTACAGCTCTAGGTGATGGTCAGGGTGAAAAAAACTCATGAGCCCCTTATATTCTCTCTTCTTCACATGAACTTATTCTGTAATACTAAGACTTCCTCCCTGGGTCTTCCTTCTTTCAG	ATGAGTTACCATACTTGAGGTGCCCCCTGCACATCATCTTCAAACTTACTCCTGTGGCCTATG	GTAACTATGAGCATGAGCTGGTGAAAGGTGGGGACTGTGGACTGTCAGGACACAGAAGTTGTCACTTGTATCTAAGGGATGTCCCATTTATTGCTTCTGCGTGGAAATGGCATGTGCACATGTCTGGGAGTACACACATGCCCCCGAATA	AGAGCGTCAAGGCAACATCCTC	ATGTGTGTCTACAGCATCCACA	133	196	100	100	0
Pex19	multiple exon skipping	AGTCCAGGAAAGCCAGCACTTTGTATCATTATTTTCCTAAGAGTTTGTTTCAAATCACACGGCTGTCTAGCCCTTTCCACCCTCAACATCGCCACCACGTCCGTCTCTTGTCTCCGAAGGTGCTCTTGATGATTTCTCTTGTCTCCGAAG	GTGCTCTTGATGATTTCGACAAAGCCAAACCCTCCCCAGAACATGCTCCGACCATCTCGGCTCCCGACGCTTCAGGACCCCAGAAGAGAGCGCCAGGAGATACTGCCAAAGTATCAATTCCCCCACTTAAGGGAGAGGGAGGATGGCCATGCAGCTCAGAGCAGGGATGGGGGGCCCTCTGGGCCAGAGGGGTGGCTGAGAGGGTGCCTTTGCCTCACACTGCTGAGTGTTCTTCCAGGCCTCAGTTCCTATGAAACGAGGACCTGTGGTTTTACGGAGGGCTAACGAGGAAAGAGGAAAGAGCGGTTTTAAGTGGTTGGCTTTGTATGCTACCTCATATTAGACCTTCAGTGGCCAGTCTTTGCTGCCCTCCGGAGAAGAGGTAGATGGAATGTTCAG…	GTGAGGAAACCCCAAACATAATACTGGACAGGCCTCTTAACTGATTGAGAGTACCAGGATTGTAAAATTGATGACCATCATGATGTCACAGCCATGGCTGGGGGTGGGGGGGTGTAAGGCAAGAGAAAGAGCTGTGGGAATCTAGCTTAC	TGCGGTGTTGGGGTCGAAGA	AGCTCAGTGGCGTTTTTGGC	131	407	100	100	0
Pcdh8	alternative 5-prime		GTGCGCAAAGGGGGGGCCCTCCGGGAAGAGCGGCCCGGGGCGGCGGGCGGCGGAGCCTCGGCCCCTGGCTCCCCGGATGAAACCGCCAGGGGAACTGGGCCCAGGCCCAACATGTTCGACGTGCTCACCTTCCCTGGCAGCGGCAAAGCGCCCTTTGGCAGCCCCGCGGCCGACGCGCCCCCGCCCGCGGTCGCCGCGGCCGAAGTGCCGGGCTCGGAGGGCGGCAGCGCCACTGGGGAAAGCGCCTGTCACTTCGAGGGGCAGCAGCGGCTCCGAGGCGCGCACGCCGAG	GTGAGGCCTTCCTTCGGCTGGGCGCCCCCCTCCGTGCTCTGCGGACAGGCTGGGAGAAGGGAAACCGGAGGGGTAAGGGTGGGCTCTC	CATCGCCACCACCTGCAACC	CGCTGTCTTTCCCACTGAACTT	158	449	0	0	0
Pcdh15	multiple exon skipping	CTGTTTTGTTCGTTCACGATTTTACTGTTTCCTATAAAAGCTGACTTTTTCTTGTCCTGTAAACCCGGCAAATAAATAAATAAATGAATGCATTCTGACTTTCAGAATAGTGTGCATCATTAAACACCCATCTCTCTTCTCCCTGTGTAG	GCACTCCATCTGCACAGTGTACATCGAGGTGCTTCCTCCTAACAACCAGAGCCCTCCCCGCTTCCCGCAGCTGATGTACAGTCTGGAAGTCAGCGAGGCCATGAGGATCGGTGCTATTTTATTAAATCTACAGGTGGGCCTGGGATATGGATCTGTGTGTCTGTGTTTGTAATATGCTAAAAGGCCACAGGCACTGGCTCGTGAGGTTACACAGTGCAGGGTGGAAGCCCTTTTATATCTGTTTATGTTCCAATGAGCATCATTTCCATCTGGGAAGAAAGGGACAGAGAGGCATGTGGAGAGGAGACTTCCACGGCTGATCTATTCCATAGATCTCACGGTTGAAAACCTAACAGGCTGGCAGGGATTAGTTGCAATAAACATGGGAGAAAATGAAGG…	GTAAGTTACAAGGGAATGATTTATACTTGATCACACCCCTCCCTCCTCCCCCCACCGCCCCTGTTAATGTCAAACAACATGCTGTTAGCAAGAGGATAGACTTTCAGCTGTTTGTAGTTTTATTTTACATTTTTTCTATGAATGTTAATG	GATCAACAAGACCACAGGGCT	TGTGACGATGAGGATGTAGCGG	184	397	100	100	0
Pcdh15	single exon skipping	AGCAATCTCTTTGATAGACCAGAGTGTCCAGTCTGAAGTTAATTCTTTTGCTTTATTCTCAAACAATGTTGCAGAAGTATGAACCATAGTATCAAGATACACTGTCCACATATGCACCTGGCCTGACTTGTGTCTACTTAACACTTGCAG	ACATCCAACGACACCTTTGAAATTCCACTCATGCTGACTGGCAACGTGGTACTGAGGAAAAGACTCAACTATGAGGATAAGACTCGCTACTATGTCATCATCCAAGCAAAT	GTGAGTGCTTGCCTTCTCTTACCTTCTGTTCTGAAGCTTATAAAACAAAGTGCAACTTTGTACAGGTGTGGCTTTGAGTCTTTTGAGGTCTTAGCTTTGAGTGAGATTGGGTTTGGGCTTTCTTGCCCTTGGTGGATATATTCTATATAC	TTCAGTACAACCCAGAAGATCCG	TGGCACAAGAACACAAGGCAGA	134	245	100	100	0
Otof	single exon skipping	GCTTAGTCTTGAGATGTGAGGGGTCTGTGGGATAGGGAAGCCCCTGGGGAGGACTGTGGGGGTCAGCAGGGCCAGGGGCTGTGGTCGTGAGGGTCTCTGGCCCCACTCTCACTTGCATCCCCTTGTCTCCTCGTTTCTCCCCCTACTCAG	CAAAGGCAGAGAGAAGACCAAGGGAGGCAGAGATGGCGAGCACAA	GTAGGTGCCCCAGGCCGGGGAAGTGGCCGGACCTCTTCTTCCCCCTCTGGGTTCTTGGGGGTGATGCTCCCTTCTTTTAGTGTCTTTGTCCTTCTCTTCTTCACTGGCCATCCCTCTGGACCTTAAGGTTCCCTGAGAGAATGCATATAG	CAGGAGGAGAAGGACAGCCAG	GACCGAGTTTTGCCGAGTTTCA	137	182	0	0	0
Orc2l	single exon skipping	CTCTCTGGAATTGGTTCTCCTTCCACTGTTCTTTCATTAGGCTGGTGTGGTGCACCAACCACCCACCAAGCAGCCATCTGGATCACTCCAATGTAATACTTAGAAAGAATTTACACCCCCTGTGTCCTAAGGTTTTGTGTATTTTTACAG	GAACTAAATTAAAGAAGGAGAAAGCTCAGCTTTTGGTCAATCCCCAGAAAGTAATAAAGAAGGCAGACTGTGAGTTGGAGAAAAGTGACCTGGAAGTTTTAGAGGATCAGAACTACGTGAAAGTCTTGGGAAGAAATATTCAAG	GTATCCAGTTGGGGTGACACACACCCAGCTTTCGGCTAGTAACGTGAACTGCTTTCAGAATGCACAAAAATAGCTTGGTATACTGCAAAGTCATATAGTACAGTTGTGTGTCGAATCTAAAGGCATTTCTTTCAAGTTGTTTATTTGTTT	GTGCAGTTTGTGGGAGATGATG	TCTCTTCAGGGTGCTTTCTTTGT	133	277	100	100	0
Odf2l	single exon skipping	AAAACTAATTAATTTTACTTAATACGTCTCATGTAAATTAGCACTTGTAAGGTACTGATTAATAACAAGCTTGTCTTGTCCTTAAGATAGTAAGACTATTCCTGCCAAATTTGTGACCTTGAATTTATTTCCCCTAATGCCACACCTCAG	ATGAGAGGCCAGGTGGAGTCGAATCTGAAGCAGGTAGAGCAAGCCCGCAGCTCCTTCACGTCAGCCGAACAGAGACTTCAGGAGTGTCAGGAGAAGCTGCAGCGCTGCAAGGAGAAGTGTGCAGAGCAGGCGCTCACCATTAGGGAGCTTCAAGGCCAG	GTGTCCATCAGCTCTGAGTCTTGGAAGATGTGTTAAAGAAACATTTGACGACGTCATTTCAGCAGTTGACGGCACGCGTGTCATCTATATCGCTGATGCAGTATTTCATGCAGATACTCGGCTGTTTATCTTTAGTATTTCCTGGTGACA	ACAAAAGTTGCAAGAAGCAGCT	AAGCTTGGTCAGAAGGCTTTGG	136	295	0	0	0
Numb	single exon skipping	TATATCCACTGCAGGATTGCATGAGCATCCCCGCACCAACTGCTCTGTCTTGTCTGTTCCAATATTGTACGTTGGCCTGACTGACCCATCTCGTGTAGCTTGGACACCCTGCATGAATTAACTCCATCCATGTTGTCTGCTCCATTGTAG	CTAATGGCACTGACTCAGCCTCCCATGTGCTTACTGCTAAGCCAGCCAATACTGCTCTAGCACACGTAGCAATGCCTGTCCGTGAAACCAACCCCTGGGCCCATGTCCCTGATGCTGCTAACAAGGAAATTGCAGCCATACATCCGG	GTAAGGTGGCCAGAGATGTTGAAATAGATTTTGGGAGCAAGTTCTAAAAAATGGCCAGCTACCTGAATGAGGACTACTATGAAAACTATATTCTTTCCTAGACAGAAGTGGCTGTGAGAAATAACTGGGAATAAAAGGATTAGATGGACT	CCTTCTCCTCCGCCCCAATG	CCCGCACACTCTTTGACACTTC	183	330	0	0	0
Ntng2	multiple exon skipping	CTGCTATAGTATAGAGTATATAGAGTGAATTTGGACCCTGGTTTACAGCCAGTGTAGACACAGCCTGTAGCACTGCTTCTTATAGGAGCCTCTGAAAGGTAGGGGCATCATCCCTCAAATGACTTCATTTCTTCTCTTCTTCCTCCCAAG	GTCAGACCAAGCCACCTACTATGGCCCCCCTTGGGGACAGCTCCTTCTGGCCCCAGGTGTCCTCCAGTGCAGAAGGTATGGGGGCAGGGCCTATGCCAGACCTGAGACCCCAGGAGCTCCATTTTAGACCCTCCCTTGTAGTAGGGGTAGCAGGCTTATATGGTGGGGGGCCCCAAGAACTGAAAGTCGTGGGGTGGCAGAACTTAGGGTCAAAGCAATGAGGTAAAAGGCCTGTAGCTACCCCTTTACCCTTACTCCCAACTCTACCCCTATTGGAAGCCAGTAGGTAACATCTGTAACGCTTCTCCTAGGGCTTCAGAGTGTAGAGAAGGACGTCCTTCGTAACAGGAACATCACTTCTCCCTCCTCACAATGTGGGGCACATGTAGGATACCTAGG…	GTAAGAAGGTGGCCTGAGTCAGGCTTCCCACCTCCTCTCCAGTTTGCCGGAGAAAGACGGTGCAGGACAGAACTAGCTTGTTGGTATCAACTCAGAAAACCCTCCCAGAATAGCTGGGTCAAGGTTAAGCTGAGTCTCTCCAGCCCCAAG	CGGGCTCCGCCTTTGGCA	GCAGACGTTCTCATCATCCAGC	182	359	0	0	0
Nfkbiz	single exon skipping	GGGCATTTTACTGGAAACTAGACACATCCGGAGGCGGGGCGGGAGGCAGCCCAGGCGCCGCCTCACCGGGCGGAGCGCGGAGGAGGAGGTCAGTTCATTTAAATAGCCCGGTCCCCTCCGGGCGCGCACGTACTAGTCGCTCTGCCGCAG	CCAACCGCGTAGCCATCCGGTGGCGCAGGTGTCTGGGGACCCCGAGCGCCTAGCCTGGGAGCATGATCGTGGACAAGCTGCTGGACGACAGCCGCGGCGGAGAGGGGCTGCTGGACGCGGCCGGCGACTGCGGCCTCATGACCAGCCCGCTCAACCTGGCTTACTTCTACGGCGCCTCGCCTCCTTCCGCCCCCGGCGCCGGCGACACCGGCTACCTGTCCGCCGTGCCCTCCGCGCCCGGCTCGCCCGGCTCCGACTCCTCCGATTTCTCCTCCACTTCCTCCGTGTCCTCCTGCGGGGCCGTGGAGTCCCGTCCCAGAGGTGGCGCCCGCGCCGAGCGCCCTCAAG	GTACCCACCCGCGAGATTCCTTGCCCCTCTATTCGGGGTTCACACGCTGGGAGGATGGGGAGGGACTTCCCTCCACCCCCCCCCCCCCCCATAGTCGAGACGTTAAGCGGCCCCTGTGACTTCCTTAGCGGCCGGACAGACGCGAATAGT	GCCTTTTGATGTTGGCTCGATG	TCGGATGTGTAGCAGGAGCT	131	479	0	0	0
Mobp	single exon skipping	TTCCTCATCCCCAGACTAGCAGACAACATCTTTCTAGACTCATTTTAGGGCTGTGAGAGTGAGCTTCCTTGTGAAACACAATTGGCTGAGTTGCAACCATGTAGCTAACTCACCAACTGACCAGTCTGCGTGCTACCACCTCACTTCTAG	GGCAACAAAGAATCAAATGAGAGCAAGACAAGCGGAGACCAGAGTTCTGGTTGCCAGACCGGCACGGATGAAAACCCAG	GTACGGATCTGCATCTAAGTTGTTGCATGAATGATTACAAGTACTCAGAACTTCACAGAAGAATGTAAAACCAGCAGGAGACTGAGTGAAATAACTTTCACTCTACTTTCAGCTCTCTTACTCTTTCCTCCCTCCCTCCTTTCTTTCCTT	TTCACAACAGCCATTACTCGCA	CAGTCCTCCTCCTTCTTCTGGT	206	285	100	100	0
Mfge8	single exon skipping	TAAGAAGATGACGAAAAGCCTGCTTTGTGTGGAGTTACCTTCGCTGTTCCGTACTGTCCAAGGCCACTCTGCTCCCAAAGCCACTCCTCCTGGGCGAGCCAGGGCTAGGGATGTGGAAGAAGAGGTCATCCTGCTTTTCTCTCCTACCAG	AGACCAACTACTACAACCTGGATGGAGAATACATGTTCACCACAGCCGTCCCCAATACTGCCGTCCCCACCCCGGCCCCCACCCCCGATCTTTCCAACAACCTAGCCTCCC	GTGAGTTAACTCTGCTGGCTCCTTGTCTCCCGTGTCTCCCGTGATGTCTTCTCTTCCATCTGCTGTCGGTGTCCCTTGGTGTTATCTGCTCTGAGTGAGGGTCTGAGGTTCTCT	TGATGCCAAATGTCTGGTGACT	CATTGACGATCCCTGTGCGGTA	245	356	0	0	0
Med8	alternative 5-prime		GTAGCAGTGGTCCTGGGCAACCCGGTCAGCCAGGAGCTGGTACAATCCTTGCAGGGGCCTCAGGATTACCGCAGGTTCAGATGCCAGGTGCTCCAAACCAGCAGCAGCCAATGCTCAGTGGAGTTCAGATGGCTCAGGCAGGTCAACCAG	GTAAGGTGACATGGACTGAGTGCACAGGAGTGTGGGAATGAGCTAGATCATCTAAGCCTCCTTCATCTGCACCCTCCCCTTAGACCTGGAGATTTGCCTCCTTTGCTTTGTCACCTCGAAAACAGTTGAAAGCTCTGCAACATGTACCAG	GTTGCCTTTGGGAAGGGGCTAT	GCTCAACTCAGCACAGATCACC	152	302	100	100	0
Mbp	single exon skipping	AGCAATCCCTGAATGTGGTGCATTTGAGGGAGCCTGTTTCTCTTGGGGGGAGGAATGCCACCTGGTTGTTCCTGTTGGTTTCAGGACTTTGTCCCGGGCGATCACCACGTCAATGTTTCTGTCGTCACTGTTTCTTTCTCTTCCTCACAG	GGGAGAGGCCTGTCCCTCAGCAGATTTAGCTGG	GTAGGTGATGACTGCGTCTCCTCTGCTTCCTCATCCCCTGCAGCCCGCGCAGCCCACTGACTTCTAAGTTCTTTCAGTTGCTTAACACTCGCTTTTTCTGTCCTGCCCGGCCCAGCTCGCCCACCATGCTTGGCAGGCTGTTTTCTATTC	TGACACCTCGAACACCACCTCC	GCCCCCTTGAATCCCTTGTGAG	118	151	100	100	0
Mak	exon skipping and alternative 3-prime or 5-prime	CAACAACGAAAATCAGTATTTTCACCTTTAAACCTGCAGCAGTTAGCACTGCAACTCTATTCGTTATTTAGCCAATAGAAGCCACCAGGGCACCAGGAGTATCGGCCTTCTTCAGCTTTGCTTGGTTAACAGACTATTCATTTCTTCCAG	AAACAAACTGTTCCCTGAGTCAGTCATCAGAAATATTATGTATCAGATACTACAGGGGCTGGCATTTATCCATAAACACG	GTGAGTTTCTTGGCAGTCTCATTTTCCTGTCTATGTCCATAGGGTATCATCAAGACCACACATAGTAATAATACTGTGTCTCCTGCTGAGTTATGACTGACTTTGTCATCTAAACAGTATACTTTTTTATAATTGTACATAGATATCTAT	AAAACTCAATCACGCCAATGTGA	ATCAGCAATCTTCACCAGCTCT	172	265	100	100	0
Magi1	single exon skipping	AGGTAAGGTCGCTGTAATGATGTTTTTTTTTTTTTTTTTTTTTTTTTTTTTTTTTTCCTGCTGTTTTTCTAATGGAGTTTCTCTCTTGGTGCTGGTGTCTGAATTTGTCTTTCTCTTTTCTGTCTCATTCCTGCTCTTCCTTTGGAGAAG	AAGGGGTACACACCGAGGAGCTGGACAGTGAACTAG	GTAATGCCTTGCACCCGCTTGATCCCCTCTCTGCCTTGAGTGCCCTTCTCCAGTCACAGGCTTCGGCCTGTCTTGCCCATGAAAGGCAGTGCACTTGCTGACAGGCATGAGGCAGAGCTGTATGTAATACACGGTGTTCACAGCGAAACC	CACAACACGAAAACAACATCATGG	AGTAGACACCGTAGACAGGGT	133	169	100	100	0
Ly96	alternative 3-prime	AAAGATACTAACACTTCATAGACAACCATGATGATCAAATGAAGCATCAAAGGAAAAAAGCACAAGGTATCCACTAAGGGTACAATACTCTGTATCAATGCATTAACATATTACTGGAGGGATTTAATGAGGTATTTTTTTCTTTCTAAG	GAGGAAACTTAAAATATTTATATTTCAACCTATTCATCAGTGTCAACTCCATAG		TGAACCCTGCATAAGACTGAGG	AGCTCTGCAAAAAGAATAGTCATCATC	124	178	100	100	0
Lrp8	exon skipping and alternative 3-prime or 5-prime	TTCAGCTCCCCTTTCAAGTCTCCAGCAGGACCTATTCCAGCCTGTAGGTGAGGTGAGAGTCAGAATTCCCTGTACCCCTGTAGCAGAAACAGCGGGCTGGGTCACAAGGGATGGGATCTGGCCGGCCGACCGGCTCTCTGTCCTGCGCAG	TGTGCGCCCCGCACGAGTTCCAGTGCAGCAACCGCTCCTGCCTGGCCTCTGTGTTCGTGTGCGATGGTGACGATGACTGCGGCGACGGCAGCGACGAGCGTGGCTGCTCGGACCCGGCCTGCCCGCCCCGCGAGTTCCGCTGTGGAGGAGGCGGCACCTGCATCCCTGAGCGCTGGGTCTGCGACCGCCAGTTCGACTGCGAGGACCGCTCGGATGAGGCGGCCGAGCTCTGCGGGCGAGCGGGCCAGGGGACCACGGCCACGCCAGCAGCCTGCGCCCCGACCGCCCAGTTCACCTGCCGCAGCGGCGAGTGCATACACCTGGGCTGGCGCTGCGACGGCGACCGCGACTGCAAGGACAAGTCTGACGAGGCCGACTGCT	GTAAGCCCCCTCCGTGTCACCCAGTCCCACCCAGAGCCTGCCGATATGACCCTCCTACTGGGAGTACAAACCCTGCTTTAACAGAGACTTTACACTGGGAGAATGAAGTGACTTGCAGGAGGTCACATGGCTGCTAAGGCTTGGAGCTCA	GACGGAGAGAAGGACTGTGAGG	ACCGTTTGATGGCAAGAACGC	124	502	0	0	0
Lnx1	multiple exon skipping	CCTGGACTTGGCCATGTAAGACTGTCTGGACTTGAATGTTTATCAGCTGTTTGGCTCACTCCTCCTGATTACTTCCAGAAGTTGCTGCACACACTGTCCCTGTTGAGGGTCTTCAATGACCTTTTCTTCCCTCCCACTCCATTCTACAAG	GGCTCTTGTCCCAAAGTGTTCTTGTTTAGCCTTTCCTGGCCATGAAAAGAATGAGACTGGACACTAATGGCCACTGCATTTGAATCGTTGTGTGGTGTCCCCAGTGAGCTGAACACCTGTGCATCTGAAGGCTCATTCAATCATAGCTTTTGAGTCCCAGATGCATCAAGGGGAGACCAGCGTGGGGGAAGAGGTTTGAACCAAACCACCACGTACTCTGTCACCGTCTGGAGCCTCTGACAGAACAGGGTAATTGACTCTGATTTTTATTAAATGTAGAGCTAACTCAAGATTAATTGGACCTGAAGTGCAGCTAAGCGTTTGTTTTTACAGAGGTGAACCCTGATTCGTTCAGACGAGTGAGGGGGTCCCTTACCCTGCTTGCATTGTGCCTGCCTC…	GTAAACTGCCGGAGCAGATTTTTTTTGTGCAAACCTGGTCCTCAGACTTGCCAAAAAGGTCCCACTGAGCAGAGGGCTCTCCTGGCCAGCTTGTTCAGATGAGTGAGGCCCTACCCACAGGTCCCCTCCCTGTGTTCTGGGTTCTATGTT	ACTGCTCGGAAAATGAAGGCG	CGCAACCATCAGGACAGCCAT	181	550	0	0	0
Klhl7	single exon skipping	CTCCAATTTACCTTATCTATAAAACTATTATCTAAAACCCCTTGAGGTTTATTTACATGTATGTACATACATGTATGACCATGTATGAAGCATGGCAGGAAGCCTTTCACTCCTTGTAAATGAGCGCACCAAAACCTTCTTTTCTTCCAG	ATGGACTGAGCTGTGTTCAATGATTGAGCCCAGGAAGAATCATGGGCTGGTGTTTGTGAAGGACAAGATATTTGCTGTCGGTGGTCAGAATGGTTTAG	GTATATGCTGTTAACTTACTTGCAGTTTCTCTGGGTTTGCTGATAAGTTCTTAAATTACTGGAACATTTTTTAAAATTGAATCAACACAGCATTATGTCTAAGTGCTAACAAAACTTTATGAAATGTCAAGTGACTGTGACTACCTCAGA	TGGCACACGAAGCCCAGCAT	TGCCTACACCCTGAAAACCTGC	296	394	100	100	0
Kifc3	alternative 5-prime		GTCTTCTCCCCGTGGGCTTCCCAGCAGGAC	GTGAGTGTGGCTTCATGAACAGGGTATCTCTAGGGACATGGAAGGAGCAGCAGAGGAAAGGACAGACACAGAAGGACAGGGGTCAAGGCTAGGTGGGGGAAAAAATAACCTAAGAGTGGAGGATCATGGGTCACTCTTCTTCCAACCCAG	AATGCTGTGACCTTTGACCCTG	TCGATGCAGGAGGTAATGAGGG	125	155	100	100	0
Kif2a	single exon skipping	AGGTTTGCCCCAGGATGACTTCTCATGTCACTCTTGAGACCATTCTCCATTGTCACTTCTGGTTCAACTCATTTTCTGTTTTCATGATCTTGTTAGATGTAGTAGGCACACTGCTTTGGCATCACTAAGGAAGACCTTCTTCCATTGCAG	GAGAACAGTTAACTGACGACCTGAGCTTATCAGAAGCTCCACAGTCCTTATCTTTTGGCTGAGTACTGAACATTTAATGGGAAACATGGTGTAGTGGCTATTCCTGGTTGTCAACTTGACTATATTTGGAATGAACTACAATCCAGAATTGGAAGGCTCACCAGTGACCCTATTCTGGAGGCTGGGAGATAGAAGTTTCTGATCTGGATCTTGGTATGGAGATCTTGAGGCATAGAGGCTTTGGATTCCAGAAGATTAAGACAGGGAGATCTTCGAGTTCAAGGTCATCGCATGCTTGCCTTGTGGGACTGAGTAACTGCTAGATCCTTGGACTTCCATTCACAGCTACTACTGAACCATTGTTGGGAATTGGACTGCAGACT	GTAAGTCGTCAATAAATTCCTTTACTATATAGAGACTATTCATAAGTTCTGTGACTCTAGAGAACCCTGACTAATACACATAGGTAGCTAGTGTGCCTGTTTAACCCAGGGCAGGACTCCTCTAGTGTAAAGCCCCAAACTGCATTGAGC	GCCAACTTCGGCAAGATCCA	CTCTTTGCCTTTCGTATCTCCATTT	150	533	0	0	0
Kcnq5	single exon skipping	ACTACTGAACTGCAGAGCACGCGCTGCTTATGTACTGTCTTCTCATAGAAAGTCAAGTCAAACGGCTTGTCTTTAGAAACAGAAAGCCTTCAGCTCTCCGCTGGTGGAGAAATGCTTAGTAATACACTGCTCTATCTCCCTCACTCCTAG	TAAGTTCTGTAGTAATAAGCAGAAGTTCTTCAGAGTGTACACCTCACGGAAGCAGAG	GTACCCAGCATCCCAGCTGTTGACATGAGATTTGAGAATGCCAACTAACCTCAGGTGCATGATCAGGATACGGCGCCACTACACCTGGGCCCTCTTTATAGACTCACTCTCCTAGGGACTTCTTGAATGAGGTTCTCAGCGCGCTTGTAA	AAGAACAAGGGGAGGCATCAAG	ACTGGCTTTGGCTGGGAACTC	238	295	0	0	0
Il34	single exon skipping	GGAGGCTTGAGGTGGGGGAGATGTTAGGTTCAAGGCCAATCTGGGTTACATAGTGGGAGCCTGTCTCAGAAGCAGCCCTCGAAGCCATCTGATCATCCAACCGAAAACCTCCCGAGTTGTAACCTGACAGACATGTCCCTACCTCCTCAG	GCCGTTGGTGTACACCTGCCGGGACACGTACTTGTGACCCTGCTCAGCCAGCTGCCTGGCCTCCCCAGCCCATGGGCCAGATCATTTGACACCAGCTGGGAGCTTCTGATGATGAAAG	GTTTGGGACAGGCGACTGTTTTTGCAGCTGTCTGGAACTTCTCCTGGGATGGTTCTCCCAGTTCCTGCTAAGAGGGTCGCACGGATTTGCCCTTTTGTGCTTGTGAGCAAGATGGGTGTCCTGGGCAAGCTGGCTTGGCTTGAGGAAGAG	ACGTGAGTGAGCGAGAGCTTC	AAGCAGTTGTCCAGCAAGGCT	256	374	0	0	0
Iigp1	single exon skipping	AGTTGTTTGTGGAGCTACTGTCACTCACTAAAGTGGTGTTAATACAGCTTTGTTTTTAACACAATTTCTACTTCTTAGAAACAATCCCTTTAGAGGAATGAAAGCTAGTTTAGTTTCACTTTCCTGTTCTTGGATATCCTGGCACTCTAG	ATGCACACTTGCCTGTGATTGGATAGCACACTCAGAAGGGGAGATAAAAATCAGCAGAGTACAAAAATCCTGCCCAATTTTCTTGCTTCTGCTGAGAAACAGAAGTAGACTCAAGCCAAGAGCACACCGAGGGCTATTCCTCTCAGGAGCAGTGAGTGCATCCACTGGACACAGGATTTTCTG	GTAACTCAGCATTCAGATCTGATTACTATCATCTTCTCTTTCCTAAGGAGCCTGTGGATAACAAGACATTTAGAGACATGGCCTCAGAGCTGGGATCCCTAGTTGGGAATCTGCGGTGCTTTGTTTGGAGGTAGTGAGGACTTGTTTATA	GATAAAGCAGGGGTGGGTCTC	CAGTAAAGCTGGAGGGCAAATC	186	369	0	0	0
Ifi27l1	single exon skipping	CCTTCTTGTGAGCTTGGTGGTGGTGGTGGGGGGGGGGGATAGAGACCATTCTCACAGGATTGTTTTTTCTTTCTAG	CCAAGGCTGTTGTGGCTGTGCTTGGGGGAG	GTGAGTGACTTCACGCAATGGGTGCAGGTTCCCTCCTACCTCTCCCTGTAAGCATCAGAGCCAAGACATGCCCCATCTTGTCCCAGTTGGCTGTCCCAGAGGTAGTGGGGCAAACATGGTGATGAAATAGGGAACTGGTTGAAAGAAGGA	TTCAGATTTTCCTTCCCCGCA	TGAAGCCCACAGCACTCAGC	145	175	100	100	0
Hras1	single exon skipping	CACCCCAGCCAGGGAGCAGAGCTCATTGCCGCTCTCCCTCAACACAG	GGCAGCCGCTCTGGCTCCAGCTCCGGGACCCTCTGGGATCCCCCCTCCCCCGGGACCCATGTGACCCAGCGGCCCTCAAGCT	GTAAGTCTCCCAGACCGCAGGGCTGTGAGGGAGGCAAGGGCCAGGGTCTGGGCTTATGCCCTGCAGTTCTGAGTTCACATAGCTCTAGGGCAGGATGGGGTCCCTGGAGAGAGCTGCCCTGAGCCAGGCCGGAGCGGCGACCCAGGGGCC	TTGAAACATCAGCCAAGACCCG	GGGAGCAAGGACATCAGAGTGG	237	319	0	0	0
Hk1	single exon skipping	CACTCCAGCTGGTCTCCCTGCCCACACTTTCTGGTACAGTCATTAAGAACAGCCCAGGGCTCTAAAGAGATGGCCTCGCACGTTCAGCCCCCAGCACGCACATGGCAGCTCACAATAATCTGTCTTTATTTCCAG	GGGATGGGAACTCTCCCCTGACCGCAGGTGGTACCAGGCATATATGAGGTGCACACAAGACACCCACAG	GTATAAAAAGAAAAAAGTTAAAAAGAAAAGGGTTTAGCACAAGTGCTTTATGGATAATTTTGTGTGGTTTCAAAAACAGTCCCTTCTGTCACCCTCACACACCATACATAAATACACACACACACAGCACACTACATATGCATCACACAT	TGTACATGGGGGAGCTGGTC	CAGGCGGGTCAAGATTTCCTTG	179	248	0	0	0
Gt_ROSA_26Sor	alternative 5-prime		GTAGGGGATCGGGACTCTGGCGGGAGGGCGGCTTGGTGCGTTTGCGGGGATGGGCGGCCGCGGCAGGCCCTCCGAGCGTGGTGGAGCCGTTCTGTGAGACAGCCGG	GTACGAGTCGTGACGCTGGAAGGGGCAAGCGGGTGGTGGGCAGGAATGCGGTCCGCCCTGCAGCAACCGGAGGGGGAGGGAGAAGGGAGCGGAAAAGTCTCCACCGGACGCGGCCATGGCTCGGGGGGGGGGGGGCAGCGGAGGAGCGCT	CGCCTAAAGAAGAGGCTGTGCT	GTTGATCTCGAAGACCTGTTGC	136	242	0	0	0
Gpatch4	single exon skipping	TGGCTCTGGACATCCCTGGAAACTGGCTGGAAAGGAGACCGCGTCTCAGTGTACTTGCAGCCTTCGCAGATCAGGCTGCGTCTGCCCACGCCGGCCCATTGCAAGTGCGTTAAAAAACGATTCCTACTGTGTCACTCATTTCAG	TCCAGAAACGCTGAACGATTCTCAAGGGCTGGGAAATAAAGCTTGCCTCCGCCTTCCGGGAAGTGTGGTTTTGAATTACTGTGATGAGAAATAGAATGTGGGGAAGGCTTACAGCAGAAGAAAGAAGCTGTAAAG	GTACAAAGCAGTGAGTTGCTCATGAAATGCTTCACTACCAATCCTGGATCCACTACTTGCCAGTTGTTTGGTGTTCGAATTAGCAGTGTTCGATTTCTTCTTTGTAAATTAAGGCTAAGTAATACCTTCTTATAAGATGTTGGCAGGCAT	CCACGGAGAGGACTGTACACTG	GCTCTTCAGCAAACTTCATCCC	126	261	0	0	0
Golm1	single exon skipping	CGGGAAAGTCTGTGTGTGGGCTAGCCGTTTTCCGCTATCATCTCAACGTGTGCTAATAACTTTTTTTCTGTTTTGACTTTCAAGACTTGAGGCTTTCTTTGTCTGGTTAGGGGGTCTCAGGGCCTTACATTTTTTTTTTCACATACCTAG	GAACATTCGTTCTTCAGGAGCGGGAGTGGAGTGACGTGCACACCAGTTTGCTGAGCCGCTTAGCGCAGTGCAATGGCTGAGCGTGTATGAATGGCCATCTCTTGGGTCGCTTGGACAGTTAGTTGTATTTCCGAAG	GTGAGGGCTGGAGGCCTGGGAAGCCACAAGCCTTGTCACTGGGCGTCCCAGCTATCGTTAGTCATCTTAGAGAAGCATTCAACCAAGTCCCAGCTACTGGCAAGAGTCCTTTTCCTTTGCAAAGAGAAAACCGTAGTCAGTGTGAAGACT	ACGAGCGGACGGAGCGC	AGCCTAGCACAATAACACAGGC	141	277	0	0	0
Gnas	exon skipping and alternative 3-prime or 5-prime	AGAAAAGCGACCTAAGGATTAACCGGGAGGATGGTACGCAGGACTGTCAGGTTTTCTTACCTGACTGTTTAAAGATGCAGAGACTGTGTGGGTTTTGTATGAAATTGCAGTGCCTTGCAGATAGGTGAGCTTTCAATCTCTCTTTAAAAG	GGGCGGCGAAGAGGACCCGCAGGCTGCAAGGAGCAACAGCGATGG	GTAGGCACATTCAAAAACAGAAAACTCTTCTAACAAACAAAACAAACATGAAGACCATAGCGGGGGAAACTGAGGACACAGACTGGGGAACAAAGCAGAGATCATCCCAGGGCCATCAGCCATCTTGGTGTGCATTTGCAAATGACGTGT	TGGAGAGTCTGGCAAAAGCACC	TCAATGGCCTCCTTCAGGTTGT	126	168	100	100	0
Glmn	multiple exon skipping	ACCAAAAAAAAAAAAAAAAAAAAAAAAAGATAACCTTATAGTTGCCTGGCCACACTGATAATTGTCTTTGCTGTGAATTTTATATCCTTAAAAGTTATATAAAGCCCAATTGAGTTGCATAATCTTATGTGTTATAATTATGTTTTCAAG	GTGCTTACTAAATACAAGTAATCACTCAGGAGTGGAAGCCTTTGTAATTCAAAACATCAAAAATCAGATTGATTTATCATTTAAGGTAAGAGCACAGGCCAGGTAAGGGGTCATTTACCAACTTACTTGTTCATGCGTGGCATATGTCAGTATGGTTGACTCACAGATGTCTATAATATTAAAGTTTAATTCTCTATTTAAAAAATAAACATGACTCTGACACCCCTGAATTTTGAAAACTTGTTAACTATAAACTTTTCTGGCTTATATGGCTTTTATTGTGCTATATACTACAGAAAATAAAATTTAGAGTTGCCTCTGTATTTGAATATGAATAACCCCACACAGAGAAAAGAAATCACCAGTGTTCTCACACCAGCAGGATTTCACACGTATCTC…	GTGAGGTGACCACCACTCAAGTTGTATTAGTCAGCTGCCTAAACGAAGAAATAGGGTTTCCTGTGATTTTATGATCTGTAATTAGTTCATAAAAGTACGTAAGGTTTCCTATTTAAGTTACTCAGTGACTTCATATAGAACAATGAGGTA	AAAAGGTTTATCTATGCTTCAGCTGTT	TGATTGTCATCTTCATTATCTTTGATAACCA	132	324	100	100	0
Fmn1	single exon skipping	GAATATACAGAGAAACCTTGTCTCAAAAAAAAAAAAAAAAAGAAAGAAAGAAAAAACAAGGAAAAATTATATGCATGTGTTTCAAATGTGTGTGTTTACGCTCGAGCACATGTGCTCGAGTGTGTGTCTTAGTCAGGGTTTCTATTCCAG	TGCAAACATCATGACCAAGAAGCAAGTTGCAGAGGAAAGGATTTATTCAGCTTATACTTCCACATTGCTGTTCATCCCCAAAGGAAGTCAGGACTGGAACTCAAGCAG	GTCAGGATGCAGGAACTGAGGCCATGGAGGGATGTTACTTACTGGCTTGCTTCCCCTGGCTTGCTCAGCTTGCTTTCTTATAGAACCCAAGACTGCCAGCCCAGGGATGGCACTACCTACAATGGACCTTCCCACCCTTGATCACTAATT	ACAATGGGATGAATCTGGTGGAC	AACTTGACTTGAGAGGCCAGGA	133	241	0	0	0
Fert2	multiple exon skipping	GAAACTAATCGTGGTTTGCTGTAACAAATTATTACTCTTGTTAACATGCAG	GTCCTATTAAACTTATTTGTAAATGCAGAATAGACTTACCAGTCAGTCACCTCAGGTCACCTGGAGAGCACTTCAGGAACCACTCGTAGAGTCAGAGGACAGAAAGCTCTTCTCTTGTCTTCAAAACTGAAAGAACAGACTGAAGTTGTTTTTATTCCTGGGCGACAGCAGGAAGGTAGGGAATCATTTAAAGATAGAAATAAGAATAAGGGGGAAGCTGTTCATTGGCTGTTTCTTAAGAACCATGATGCTTGTTTGCCTAAGATTTATGGTTTTTATTTTTTTTTACAGTATAGAAATAGATTTAGCTTAAATTTTTTGATCCTTATTTTGTTCAGATTTATAAACATAAAATTCAATTTAATTTTAGTTTTATTAACTGCCTAATGCTTAGTATAT…	GTAAGGGGAAGGTGGCTCCAGCCCTGCGCCAGACCTGGACATTGTCCTCTAGTCCTTGCAATCACCTGATCCTGATTATGTTTCTTGGCTGTTTTTTTTACCCCCTTTTTGAGCACTATTACTCAGACACTCAGCCAAGGAGACGGGGCT	TGGGAAAGAACCACCTCCTGTG	AGATCCGAGTACCGACTTTGGA	148	516	0	0	0
Fcgr2b	single exon skipping	TGTTTCTGGGCAGGGGAGCTGGGAATTGGGGAAGAGAGGTGTTGCTGGTGTGAGGGGAAGGTCTCTGTTGCTTTTAACTCTGTTCTGACCCTGCTCCTTGATCCTGGGCTCACCCCATAATCCTACTAACTTCCTACGTGCCCCTCCTAG	CTCTCCCAGGAAACCCTGATCACAGGGAAATGGGAGAAACCCTTCCAGAGGAAGTAGGTGAGTACAGACAGCCCTCTGGGGGCTCAGTGCCTGTCAGCCCAGGGCCTCCATCTGGACTGGAGCCAACAAGCAGCAGCCCAT	GTGAGTTCAGTGGGAGTGCAGGAGAGGGAGGAGCCGTGGGAGAAGGCTGGGTCTCAAATCTCTTGGTCAGTTCTGAGTCTAACTCTTGGACCTAAGGAAGATCTCACTAGAGATGAGAAGAGGAACGTTGATTCCGGATCGAGGAAGAGG	AGCAGGTCTTTACCAGTATTGACA	TTTGGCAGCTTCTTCCAGATCA	144	285	0	0	0
Fbln2	single exon skipping	ATCTTTGAGTTTTACAAACTCAACTTGGGTCTAAGGTTCAGCTGCCCCCTGACAGGCGCACACAGGTTCTTTATCTCTCTCTCCCCGGATGCCCCTGGCAGACACGCCTCTCTAACAGCCTTCTGTTTTTCCTTCCGTGGCTGTCATTAG	ACCAAGACGAGTGTTTGATGGGCACTCACGATTGTAGCTGGAAACAGTTCTGTGTGAACACCCTGGGATCCTTCTACTGTGTCAACCACACAGTGCTGTGTGCAGAGGGCTATATCCTCAACGCACATAGGAAGTGTGTGG	GTAAGCTAGAGCCCCTGCCTGCCGCCGCCCACGTCACGGCTGTCTGCTCTGCTCCACGCCAACCCACCACATAGTGCCACATGCTAAAGGGCCTACTACCCTTTGCATGTGAGCTCCCACACAGCAGCCTGCCGAGCTCTGTGTCATACC	GTCAGGTGTGTCGTGTTGTTGG	GCCTTGTAGCATTGGAAGGAAC	175	316	0	0	0
Far1	alternative 5-prime		GTGAGCGGCACGGGCTCTGTCGCAGGCTCGGCCGCGGCCCCTCCGCACTTGGCCGCCGTTTTGCGGGAGTCCTAGGCCGGGCTGCGTTGAG	GTGGGGCCTGCGAACCGCCCCGCCCCCGCCCCGCCACGGCCGCCTGGAGGCGGGGGCGCCTCCTCTGCTGGGACTGTCCCTGCGCGGCGTGGCCGGGCCGCCGCCCTCCCGACTGCCAGGGCCGCGGCGAGGGAGCTTAGAGGCCCCTGG	AAAAGCGAGTGAGGAGAGCG	TGTCTTAGTTGTTCAAGGAGTCTCTG	125	216	0	0	0
Enpp2	single exon skipping	ACCTCTCCCTCCAATGTGTTCTCCCTTAAGGAGGACTTAGTTTTGCCAACTCAGACTCTGCTGACCCCAGATGGAAAAGTATGAGCTTTCCTCTCTGTCCCAGAGGGACAGGCGACTTCTGAGTACAGACATCTCTATCCGCCAGTACAG	GAGAGTAGTTATGGCTCACCTCTTACTCCGGCTAAAAGACCTAAGAGGAAAGTTGCCCCTAAGAGGAGACAGGAAAGACCAGTTGCTCCTCCAAAGAAAAGAAGAAGAAAATTACATAGGATGGATCATTATACAGCGGAAACACGTCAGGACAAA	GTAAGTTTATCTCCTGTTCCAAACCTCTGTGGTGGGCAGGTCTGACTTGAAGGCTGTCTTTGGTGCCTTGGCTTGAAAGTCGTCAGGGTAAGGTTTAAGAGAACTGCTGTGTTCTCCTTGGCTCTGAGTCTAGGACCATCTGGTACTTTA	GCCTTCAGTTTATGCCTTCTACTCC	CAGCTTGAGTTGTTTCAGTCCG	145	301	0	0	0
Eml2	alternative 5-prime and 3-prime				ATAGCCTGGACACTCGTTCTGA	TGTCGTTGTCTCTGCTCCTCCA	175	232	0	0	0
Elovl1	single exon skipping	CCTTGTGACCTGACTCATGTCTAGACCAAGGAAGGCTCTTAAACCCTGTGACCCTCACTCCTTTGACATCCTATTCACAG	ATCCCCGGATCCAAAGCTACCCTCTGATGGGGTCCCCCTTGCTAATAACATCCATCCTTCTGACCTATGTGTACTTCATCCTATCGCTTGGGCCTCGAATCATGGCTAATCGGAAGCCCTTCCAACTTCGAGGCTTCATGATTGTCTACAATTTCTCACTGGTGATACTCTCCCTCTACATTGTCTATGAG	GTAGGCTGGAATGCCTAGGCTGTAGTTTCTGTTGAAGGTTAAGAGTTAGGGTACAGGGCATGGGCCAGAGCATGGCACT	AGGATGGAGGCTGTTGTGAACT	AGTGCTTCAGGGCTATTGGAAA	126	317	100	100	0
Dyrk1b	alternative 3-prime	GCCCTCCTACCCCACAGCTCTTGCTAGCTTTCTCTCCCTCTCTCTTTCTTGTGCCTCTGTTTCCCCGTGTGTGTCTCCCTGCCCCTCCTGCCCACTGACGGCCACTCTCTTGCCCCCCCTCCCACCCCCTCCCTGCCAG	GATTACCAGGGCCCTGGGACACGGCGGCTGCAGGAGGTGCTGGGCGTGCAGACGGGCGGGCCCGGGGGCCGGCGGGCGGGGGAGCCCGGCCACAGCCCCGCCGACTACCTCCGCTTCCAG		ACGAAGGACAAAGGAACTCAGG	TAGAGGAGGGGCAGGTGTCAAG	194	314	0	0	0
Dnmt3b	single exon skipping	CTTTAAAATAAATGGATTTGGTCACCTGCCATTTTGACAGGTAGCTTATCTCTCTCAATTAGACCCACGATTCAACATAATGAAATGAAAGATGTACGCCAACAGTCCCTTTATCTAATACAATGTTTTTGTTTTGTTTTCTTGCCAAAG	TGGTTAATAAGTCGAAGGTGCGTCGTTCAGACAGTAGGAACTTAGAACCCAGGAGACGCG	GTATTACCTTCCCATCTTTAAGTGGTTTTCTTTGCTCTATCTTGCAATTTTGTGGTATCTGCAGCACTCTCTGGAGAAGAAGCAAATCTCTCCTAGGCGGGTCTGAGTTACTCACCCTCACTCTTCACCCCACCCCCACCACTGACTTTC	TCAAACCCAACAAGAAGCAACC	TCGGCTCTCCTCATCCTCCC	143	203	0	0	0
Depdc5	single exon skipping	GGGGGGGGGAGTCGAGCGCCAACCTCGGGCTGAGACTTGAGGGGCTTGAAGGAAGGGTCCCTGAGCCAGGTTCGAGGCCCGACTCTTCTTGCAG	TTCCCCGTGTGACCTTGGACCAGTCTTTCTCTCACCAAGCTTCCCGGACCGCAGCGGTGAAATGGAGGCAGGACGGTCCGCTGAGAGTTGGTACCAGTAGAGGGGTCGGCAAGGAAACCGCAGCCTTCCTCAGTTCTCTTTTCCCCAGGACATTGTTAGTGGACCGCGAGTCATGGGAGTGCATAACAGTTCGAGTGACCTTGGGCGAATCCCTTGTTTTGACGTTCCTCTACTTATGTGATGGACTAACCTCTTCGAATATCCCTGTACTATTTTGGTGTTCCTGATGCAGACAAAAACAAG	GTAGTGCCCCTCTCACCACAAGCCTCCCTTTTAGGTATGCGGTAGAGAAAATAGCTTTAGAGGATGGACGAGATCTGAGCCCAAGTTCCCTTTAATTTTTAAAGCACACTTCTATTTGTTTGTCTCTCTTGG	TGGTGCTGTCTGTCTGGTTC	GCCCTTCTTGTGGATGACAAGT	173	476	0	0	0
Deaf1	single exon skipping	GGCCTCACACTGTAACCAGGCTGGACTTGAACATGTGGCAGTTATCTTGCCTCTGCCTTGGTTGTTGAGATTATAGACCCGCGCCAGCCGCTCCCTTGAGTTGCAGATGGCTCTGCACGACGCTTCCACTGCTGCTGATTTTCATTTCAG	GCTGGGGTTTCCTTGTTCTCCTTCCCTTGGCCCACTTCCCTTCTACGAATCTAAAGCTCCAGATGTCGAGGCTGTGTGCTTGCCTGGCAGCAGTGCTCTTCATGGATTTCTTCAGAAAATGTCTTCTCTACCATTCTGAGGGCTCCTGTGGACGTCTGCTCTCTGCAGTA	GTAATAGAGTCACTAATTTGATAAGGAGTGGGAAGAAGGAGGCGC	TGGTATTTTGAACCCTCACGCT	GTGGCAGGAAGCAGGGTGAT	177	347	0	0	0
Dctn3	exon skipping and alternative 3-prime or 5-prime	TCGGGCCTAGGATGGAGAGTGCCTGTTTTGTAGTTTGCTCCTCATACTGGAGGTTATTCAAGCACCATGTCTTGTAGGTTTAGAGGGAATAATGAGGCAGGAAGTTTGGTGGGGCGTGGCTATACTCCTCAGCTATACGTTGGCCTACAG	GACCAGTGTGTGGCGATCACTGAAGAGTCTAAGGCTCTCCTGGAAGGGTATAACAAGACT	GTATCCTTTGTGCTTCGTGCTCCTTAATGGGTATCTCCTCCCTCCTACACTCTCATCCCAGTCTCTTCTCCCCCTCACC	GCAGATCCACATCCAGCAGCA	GTCAACCTGACCCTGACCTC	243	324	100	100	0
Daam1	alternative 5-prime		GTGAGGGGACTCCTCGGCTCGCCCGCCGCACTCATTCATTAGCGGCACCGCACCGTGGCGCGGGGTGGGCGTGCTGGTTCTTCGCGCTGTCGCGGCGCGCCCTCCTGCTGCTTCCCGGAGCTCCGGGGCCAGTAG	GTAAATATTAAACTCGTCCTTCAGGTTGGGTTTGGGTGGGAACAGGACCGAGACAGCTACGAGCTGCCAATCTAGGCTTTGGAAAATGGCTGCAGCACGGCTCGGAGCGAGGCGAGCCTGAAGGAAGGCATCCCCGAGGATGGGGTCCCT	ATGTCACCTGCGAGTTGGTAA	GCTCCATTGTCTGAAGTGCAAA	275	410	0	0	0
Cul5	single exon skipping	GCTGATAGTCTTAAAATGATTGCTATTTTGCTTCTGGACAG	GCAGATGCTAAATTAAAAGAAGAAGAAAAAAGAGCACTCCGATACTTAGAAACACGACGAGAGTGTAACTCTGTGGAAGCA	GTAAGTAATGTGACTCTACTTTCTGGGACTGTCTGAAGTCATAGCACAGGGACGACAATACACCAGTGACACCACATCTTTGTTGTATGTATGTATGAATGTATGCACTGTTCGTGACGTGCATCTTTGGAGATCAGATGGCCTTAGATA	TTAATCTTTGCTCCAACCCCGA	CGCATTTACACAGCATTCCATGA	170	251	100	100	0
Ctsa	single exon skipping	GGGGGTCCTAGCGCCGCTTTCTCGCTTGTCACCAGTAAGGGGTCCCCAGGAGCCTGGGGAACCCTTCTGTCAACACCAAGATCACCTGATCTCTGGCACCCTGACTAATAACCTTCAGGGCCACGCACTTTGACCACTCCCGACCCTCAG	GCCCACAGATTAAAAAAGTGAACAATGAGCAAACTGTCACGTGATGCAGATGCTCACGTGACCAGAGCTACACATGACTTCCAGTCCAAAGGCGCCTCCTGGAGAGCAAGGACGCAAGGAAGCAGAG	GTACGGAGATGCCCAAACTGGTGGGCAGCGAAGGTGGCTCTGTGGCCCGGAGTTGGATCCGAGCGGGGGCTTCTCCCGGAGATGTGCGCC	TGGCGTGTGATAGCGAAGACC	AGCAACAAGAGCAGTGGAGACA	147	274	0	0	0
Ctnna2	single exon skipping	GCACCTAAGGCCTTCATAACCTCTTTCTCCTAGGTAATTCCCAGTTGTTCCCTCCGCCACTTCCCCAGTTCCCTCCCAAGTAGCATACGGGATATTTTTTTCTCTTGCTCTCTCTCTCACTTTCTCTTTTCTGTATCTCTCGGAAATCAG	ACAGGAGTTCAGAGCACTTTCACTACCTTTTATGAGGTAGATTGTGATGTCATAGATGGGGGCAGGGCTAGTCAACTTTCTACCCACCTCCCAACCTGTGCTGAGGGAGCTCCAATCGGGAGTGGAAGCAGTGACTCCTCCATG	GTAAGTGACTTCACTTTATAATCTAATATCTCTTGCTGTCGTTATCAATCTGAAGATGGGTGGGGGTGGGATGGGCTAGGATGCCAGACAAATGAACATATGCAAGCTAAAACTCTCTTAATCAACTTTGGGCAAAGGTCCTATTTGTTT	TTGCTTTGTACTGCCATCAGCT	GCTACATAAGACGCTTTCACCG	169	313	0	0	0
Cox7a2l	single exon skipping	GGCTGGGAGCTTCTAAAACTGACTTGACTTTAGTGTTGTTTTCTCCCCAG	CCTCCTTTTCTTAAGGAGAACTCTTTACTTCAGTTTGGTCCGTTGGCTAATAATGGAACCTTTGTACAG	GTAGATGCTGGTAACAGGGGCGTGGCTAATGACCTCATTGCACTAACACAGATTTCAGACTGCTTGTAATCATTGAGAACACAGGAGCATGTGTAATGAATAACACTGAATCAGCCAGGATCTATTAATGCTTGCCACCCATGCAGTGAC	TGCCACACCAACCAAACTGACC	TGCCACAAAGTGAACCAGTCCT	257	326	0	0	0
Cntn4	single exon skipping	AGGTAATTATAACATCCTCAAAAAAAATCATAAACTAGACTGGGGAGACGGCTCAGTCAGACAGTGCTTGCTGTGAAAACAGGAGGACATGAGTTCGGATATGTAAGTGAAAAGCCAGGTATACTGATGTGGGCCTCTCTTCCAGTACAG	GTGCTAAAGGCAAGGGACAGAGGTGTTTATGGCCACCTAGAATTGTGAAATTGGTGACTTATTTCTCAATATCTCTAAAAATAAG	GTAAAGGGCAATAATGGAGGACACCCAGTTAAAACCTTGGTATCTACAGGATTATAGCTGGATACTTACCTCTAAGTACACATAAATGTATTCACACACACACACACACACACACACACACACACACACACACAAACACACACACAGAGC	TCTGCATCTGACTGTGGACG	CTGCAAGGCACAACATGAATGA	184	269	0	0	0
Cnih3	alternative 5-prime		GTCAGAGGGGTCCCCCCAGGTGGACGGAGGAAGGGTCGCAGAGAAAGGGGTCAGCAG	GTGAACGGCAGCAGGGAGGGCAAGGTGGGAACAGGCCTCCGTTCTTTGGAAACCTTCAGAGGCAAGAGGAACTAATTGCAGGAGGTGGCCTTCAGTCAAGTGACAGAAGACACTGGGTATGACCAAAGGCTCTCTGGTTGGAGTGGCAGA	AGAGAACGGCTGAGGAACATCG	AGCAGAGGAACATTGAGTCCCA	143	200	0	0	0
Clrn1	single exon skipping	AAAGACAAAACTACATTAGTCCCAAATCTTCATACCCTAAAATCTCTGCTCTGCTCAACCTGACATTCTCTTTCAGTTAACTCCTGGTTAACCCCAGCCATCAATGTCTGAATAATCGTAGTTACTACCAAAATTATTGTATTTTTTCAG	CAAGATCAATGAAGGAGAGGTACTCTCTGTATGAGGACAAAGGAGAGACAGCAG	GTAAGTTTGCAGGGTCAGTTATATTTCATTAACTATAAGCAGAGACTTTTCTGAGTAAAGGAACAGCAGGACAAATGGCTTCTTGAGGCCAGTGTACAGAAGATGTGTGAGTGGAAGGAGGAAAATAAGGCTGGGGGTGGAGGGAGGGGT	TGCTCTTGGAGTGGTGACAG	ATGCTTACGGGGATGGCTTGG	231	285	0	0	0
Cldn10	single exon skipping	GAGCGGCCAGAAAGTTTCAGTAAGAGCGGGAAGCATCCTAGTGCCTGGAACATGTTACTGTGTCCTTTGTAAGCTTAGAGTGGGGAAGGGTGGGTGGGAACCTTAGCTAGCAGGCGGGCTGGCTGTGACACTCCTGTCGTTCTCTCACAG	GTATGAATTAGGGGCTGCTCTCTTCATCGGATGGGCAGGAGCTTCTCTCTGCATCATTGGGGGAGTCATATTTTGCTTTTCAATATCCGACAACAACAAGACACCCAG	GTAGGAACGAGAAACAAAACTGCCCTGTTAAAAATGCACTATTCTCAATCGTTACGTATGGGACAATTCGTGGGACGCTTAGAATTAAAAGTAACAATTGAAGAAGGGTAGGGATACAGTTGCTATTGTTTAAAGATTCCCATGGCTGTG	GTCTGTGTTCCATGACAGGCT	CCTTCTCCGCCTTGATACTTGG	151	259	100	100	0
Chpf	single exon skipping	AACCGACTCCACCCAATTATACTCCAAAGACCCTCTTAGCCCCCCACTGGTCTGTTTAGGATTAGAAAAATGAGTGTTAAAGAGGATAAGTGTATAAAGAGGGGGAAAGAAAAAGGAGGGAACTGGAATTTACCTGTATTTCATTCCTAG	ATGGGTTTCAAGGGCCACCTTGGGATGAGATGGGAGAGGGAGGAATGTACTCATCACATTGATGTCTCTGCCCACGCATTGAAGTAATTTCTTCTAAGTAACAGTGAATTCCAGTTGTACAACTTACCTTCTACCTTAGGAAG	GTGAGTCACTGCCTTAGTTTGCCCCTCTCCAAAAGACATTCTCTACACCACTATGCCGTATGCTTCTACACATCATTTATAGGACATATTGGGGGGGCGGGGCTGACAGCATATTCATGTTGCAGGGAGCATCTGCAACAGTGTGCCAAG	CGTGTCTTGCCCTACCATCCC	TCCCAGAGTTCGGTTTACAGCC	168	311	0	0	0
Cgref1	alternative 5-prime and 3-prime				GCCTATAGAGTTCACGAAGCCG	TTGCAACTCCATCCTTGGGAGC	126	157	100	100	0
Ceacam2	single exon skipping	AGGAGGAAAGGCAGTGCCAAGTTGATGCGATGGGGCATCACTGACACCAAGGAACTCTCAGGAAGAAGCTGCCCACAGAGTCCACCCCAACTCCAGGAGCAAAGGCCCCGTGTGTGGGAATAGTAGTCACAGTGTCTCATATTTATTTAG	GGGAAGTGACCAGCGAGATCTCACAGAGCACAAACCCTCAGCCTCCAACCACA	GTAAGTAAAGCCAATCACATGATGAAAACTGGTATTCTAACATGTGTCCTGCTCTGCCAGTGGATCATCTCAGAATATTCATGAAAGAGAGCTCTACTTCCCAGTGCTAAGGATCCCACGAATCATATTCAACCTAAGTACAGAAGAATG	TGTCCCCATTGCTGTAATCATAACT	CTTGTTAGGAGAGTTGTCAGAAGGA	125	178	0	0	0
Cd59a	single exon skipping	GCAATGGTGTCTGCGTTTGGAGGTTAAGGATGGACCATCCAGAGACTGCCCCTTTCAGAACTTCTTATAGGATGATGATGTTGCAGCTTTATTCGTTATGATATGTTCAGCCTTAAAGTACACCCCAAGTTCTGTGTGGTCGCAACCCAG	GGTTGAAGGTGTCTGTGAAGCCTGTGGAAACTGCTGCTGTTAAAATCTTCAATCTGGCTGGGGATGTGGCTCAAGATAGTGCTGCATGGTGGCCTGGCTTGCGTTCTTCATATATTAAAA	GTAAGAGAAAGAAAAGAAAAGTGGGGAGGGAGGGAGGATATCATGTATATCATGTATGCTTTTTTGTATTTGTTTTTGTTTGTTTTGTGTGTGTGTGTCTGTGTGGTTTTTTCCCTTAGCTGCGTTTATTTTGGAAGCTGAATTATAATC	TCAGCAGTCAGAGCATGAGCAC	GGAACAGAACACAGCCAGAAGC	155	275	0	0	0
Cbx6-Nptxr	single exon skipping	TCCCTTTAATTGTCTGAAGGGTCATAAGTCACTGATTGTTCTGGGTACTCTTTCTGAACGTGTACTGATGGAGCTCGGGGCTATCTGGCACAGGGGTGTCTAGGGACCGCGGGAAGTCTTGAGGTCCCACACACGCCCCTTTGCCCGCAG	GCCCGGGCCCAGGCGGAGGCCCTCCGCATCAGTGATGTGCATTTCTCTGTCAAGCCGAGCGCCAGCGCCTCCTCGCCCAAGCTGCACTCCAGCGCTGCGGTGCACCGGCTCAAGAAAGACATCCGCCGCTGCCACCGTATGTCTCGCCGTCCCCTGCCACGACCAGACCCACAAGGGGGTAGCCCTGGCCTACGCCCACCCATCTCGCCCTTTTCTGAGACCGTGCGCATCATCAACCGTAAGGTGAAGCCCCGGGAGCCCAAGCGGAACCGCATCATCCTGAACCTGAAG	GTGATTGACAAGGGTCCGGGAGGTGGCAGCACTGCGCAGGGCACCGGGGCACTGGCCCGCCCGAAAGTCCCCTCGCGGAACCGGGTCATTGGGAAGAGCAAGAAGTTCAGCGAGAGCATGCTCCGTACCCAGATCCGCCACATGAAGTTT	GGAACGTGAGCTGTATGGGC	ATCTTGGAGTGCAGGGCGGT	135	426	0	0	0
Cbfb	single exon skipping	TAAGAAAAATGATGAGTGCATGTTTTTTACTTTTAAGTATTCTTGGTGCTGCCTAGCTTAAGACATAAACTGATGTAAAAATAAATGACTGCCTGCATAATTTATGTAATGTCCTGCTTCTGATCCTGTTTGTATTGATTTTTCTAAAAG	GCTTTTGTGGCTACAGGAACCAATCTGTCTCTCCAGTTTTTTCCGGCCAGCTGGCAGGGAGAACAGCGACAAACACCTAGCCGGGAATATGTCGACTTAGAGAGAGAAGCAGGCAAG	GTAGGAAACATCTTTTTGCAATTTCAAGTATTGTTGATTGTTTTATTATTGTCTGATTACTTGCGTTTTAATAAGGAGATTATTAGTCTGACCACCCAGACATATGGTCAGATTTGTTTTCACGATAAAAGAATGTAAAATGATTTTAAT	CGCCAGACACGCTTCCAGAA	TCGCTCCTCATCAAACTCCAG	159	276	100	100	0
Carm1	single exon skipping	GCCCTGTGTGCCTCTCTACTTTTATCACCACTCCACCTGCCCTTCCCTACACCATCCATGAGTGGAGTGGGCAGGGCAGGCTGGGGGCGGTGACATCTGCCTCCCTCCCTCTTTCCTCCCTGTCGCTACGCAG	CTAACACAGGGATTGTCAATCACACCCACTCCCGGATGGGCTCCATAATGAGCACGGGCATTGTCCAAG	GTAACAGGGTAGTGGGGCCGTGGGCGGGGGACGTTCCGCCTGGCCTGCGCACACGTTCAAGCTAC	ATGCCTACTGCCTACGACCTGA	TCCCATAGTGCATGGTGTTGGT	211	280	100	100	0
Cacna1b	single exon skipping	GCAGGCCACCGTGTATCTTCCTTTTAGCATCAACGCCATCCTATCTTCCTCTACACACACCTCCCCACACTTGTCTCCAGCTCTGCCTGAATGAGGGGCACGCAGGACTGCTTCTGACATGTCTCCCCTTTCCCTCTTGTCCTGGCCCAG	CGGGGACGAAGCAGCACCAGTGTGATGCTGAGCTGAGAAAAGAGATCTCTTCTGTGTGGGCTAATCTGCCCCAGAAGACTCTGGACTTACTGGTACCACCCCACAAAC	GTAAGTGGAGAGTGAAGGGTACCCTCTGCTCCCATCTTCCCTCAGGGCATATGGGAGTGTATTGCTTTGGAGAAGTGAGCGCCCCTCATCCCTGTGTAGCTATGCTGAGTAGCACAGGAGCCATACATGGTGACCTGGAGTCCTCCTACT	ACTTTACGTCCACACTGATGGC	TGGTGAGTCTGATCTCTGGTGG	151	259	100	100	0
Bsg	single exon skipping	CCCAGCCCTTTGTGTTTTGTTGTCTACCTAACTTCATACTTCTCCCCGCAAGCAGAAAAGAAATGGAGTTTGCTGTGTTGTGTTGGCCCCTGTGGCAGGCCCTGGTGGCTGTCCTTCCTTGTAGTAACGGGTACTAACCCTTTCCCATAG	CTGGTTTCCTCAAGGCACCACTGTCGCAGGAGCGGTGGGCGGGGGGCAGCGTGGTCCTGCACTGTGAGGCTGTGGGCAGCCCCATCCCCGAGATCCAGTGGTGGTTTGAAGGGAATGCTCCAAACGACAGCTGCTCCCAGCTCTGGGATGGTGCCCGGCTGGACCGTGTTCACATCCATGCCGCCTACCGTCAGCATGCAGCCAGTTCGCTCTCTGTTGATGGGCTCACCGCAGAGGACACAGGCACTTACGAGTGCCGGGCCAGCAGTGACCCAGACCGCAACCACCTTACTCGGCCACCCAGGGTCAAGTGGGTCCGTGCCCAGGCGAGCGTGGTGGTCCTTGAAC	GTGAGTGGCCAGGGCACCTGTTTCTGTTTACCTCTCGTGCCACCCAACCCTGGCTCCCACTTTGTAGAACCAGATGCTGCTCTGCCCTACCACTCATTGAGACTCCCCTGGGCACACGGGTGAGCTGAACACTCATCAGTGTCCTTGCTG	CGCCCCGCCCTTCTTATAGAG	TGGACAGAGGTTTGGATGGTGC	144	492	0	0	0
B3gnt5	single exon skipping	CAGAAATCCACCTGCCTCTGCCTCCCGAGTGCTGGGATTAAAGGCGTGCGCCACCACCGCCCGGCTTAAAGAGAACTTTTCTTACCTCCTCCAATGGTAATGTGCTCCATTTTGTTTGCTTCTTTTGACTTTTTTTCTTTTTGGTTCCAG	TTGAGGTAGACCTTGCAGGCATCCAGGCAAGGAAGGGAACCAGTGAAGAAATCAGAATGAAAACCTGAAGTAGATTGACTTGGATCATACTTCAGGGAGGATAATCCTTTTTCGTATTTAATGCTATGAATTTAAAGACTGCCTTTGATTGGTTACTGTACAAAAACATCGCACTACTGGGATAGGCCATAAAATTCCAGAAG	GTAAAGTTGAGATATGACATAAAATCCACGTAAAATATCATAATTTGTCTCTTTAGTGCACTTAACAAAATAAGCTAACAGGTTGACTCCACTCAGGGTCAGTCCCTAACTGGCAAGCCTCATCTTAACTCTGTGTCATTGTCACTGAAA	CTACGAGACGATGGGAGAACCG	GACCTTTCAGGGGTTGATAGTCC	186	389	0	0	0
Ap4b1	single exon skipping	TCTTGCTATTTAGTCCAGAGTTGCCTCTAACTTGCAATCCTTCTGCGGCAGTCTCTCAATGCTAGAATTACAGGTGTGCAACTTTGTCTTTGACTAATGGGAAATGATTTTTGATGACATGCTAGGATTTCACCTTTCCTTTCTCTGTAG	GTAGCATTGCCAAGACTTACACAGATCAATGTGTGCAGATTCTAACAGAGTTGCTGGGACTTCGACAAGAACATATCACTACTG	GTAATGCCTGCCTTCCTAGAATTCTTCTCTCCTCTCCTCTCCTCTCCTCTCCTCTCCTCTCCTCTCCTCTCCTCTCCTCTCCTCTCCTCTCCTCTTCTTTCCCCTCCCTCCCTCCTTTCTCCCCTCCCTCTCTTTCTTTTTTCTTTTTTT	AACCCCACTACATCAAGCTCC	AGGTCTCGGAAAGTCTGCACG	169	253	100	100	0
Anxa7	alternative 5-prime		GTGAGGACTCGCACCCCCTCCCCTTGCTGTTCTTCCGTCGGTCAGTCAGCTCGTTCCCAGTCCCTGGTCTGGTCTTCCAACCGTAGTCGTAGAGCCCCGCGCGTGTCCTAACGAG	GTGGGCCTCCGGGTGGCGGACGCGGACTCGGACGCGTTTCGGGTGTTTGGGGTGGGTTGGGCATGCTTTCCCTGCGTGCTGGAGGACTGGGAAGGTCTGTGGGTAAATCACTCTGTTAGGCTTAGAGTGGGATGCCAGGCAGCAGTGGTA	ACCTCGCTGAGATATAGACACGT	CAGGGAAAGGCGGGTAGC	225	340	0	0	0
Ank3	single exon skipping	GGTACACATGTCCACCCTGATGCATGCCTGGCAGGCTTGTGTCTGTCACGTATGTGTTTGTAGTAGACAGAACATGTGGCCCATCTGATTGATCTGCAGTGCCTGTGTTCTGTTTTGTTTTATTGACTTTATTCATTTTGTTTTGACTAG	GTGATAAATGCACATGGTTCAAAATTCCCAAAGTACAGGAGGTTTTGGTGAAAA	GTAAGTCCCCCCACCCCCACACTCTGGAACTGTAGCTCACCTCTTCAGAGGCTGTACCTGATCTGTCAATCATTCCAAATATTTATTGAGCACCCACACTGTGCTGGCCAGTGTTCTGGGGATCACACAGGGAACAAGGCAGACATCTAT	CGCCCCCGAAAAGCTCAGTG	GCTCCAAGACTGAAGCCTACGT	162	216	0	0	0
Airn	single exon skipping	GTTTGCCTGTTAAATGAGCATGATGCTAAGCTTTCTAGCTTCCTAAGGGCTCTGCAGAAGAGGGTTTCCTGGAGGGCTGGGCACATTCGTCCATACCAGTGTGTGCTGGTCATCCGTTCTGGACTTGATGCTACAAAGTGGCTATTGTAG	GACATTTCTTGAAGAGATGTGAACAAAGGCCTGCTCGTCCAGATAGTGTCCCGAGGACAAACCAAAGAAGTCATCCCACCTAAGTCCAGCTTGGAGCCAGTGACTTTATAGAAGGGTGACCTACAGGACCATGGGTGACTCGGGACAGCTGTATCATCAAGCCACTCCACCATGAAAGCTGCATCCCTGGATCTCACTGTGCAGCATGCAGGTAACCCCTCTG	GTAAGCCTCTCCCTGAGTCTGTTTACTGCTCAGAGGATCTTGGGGTGGAGCCTTATGATGAACCTTGCAAGGACCTGAGCTTCCTGGATCTTATGAGGCCCCATCCTTCCTCCAGGAGGGAGTGTGTCAATAGAAGGAAATAGCTAACAA	CCAGTTACCACGCAGACATCCT	GCTGACCTGTAAACCAAACTGC	159	382	0	0	0
AI413782	single exon skipping	ACCACGCCCGGCTCCAGTTTTATTTTTTAATCAATTCTTTCCCACAGATTATTTCTCTTATGGGGGCAAAGACTGAATTTGAGGCATCGAGCTGGTTCACTAGCAGTTCTGAGCCCTTAATGCATAATTCATCTGTTACTAATATTCCAG	GATTACAGCAATGACTGGAGCCTCAGTGATACAGTGCAACGCCTCCGCCGGGGCAAG	GTAAGGCTGCTGGCTGAGGAGGCAACTCTTACAGGATTCTTTGGCGAGATGAGTGGTGTGTTCCCACGGGAAGGGTTTCTTGACATCCTTTCCAGTTCCCATTCCTGAAATGGAGTGGTTTTCAGGAGCAAAGCAAATCCACCACAGTTA	CACCTGCCAAAAGTTATGCTCC	AGTGATGACGTTCCCATCATGC	143	200	100	100	0
Agbl5	single exon skipping	TTTGAGAGAGAGGACCAGGCAGCTTTTAGTATCTTCTTTCTTCCACCCCTAG	CTGGGGTCCAAGCTGAGCCCCTGCTTCAGCAAGCCTGAAGAAGCTGGTTCTCATGTGGAGAGTGTCAGAGGGAGGGAGTTGGTAAAG	GTGAGAGAGGCATGAGGTCAGTTCCCAGCATCCCCACAGGAGGAGCTCAG	AGCAAAGCAAACTGTATTCCCAG	AGCAGAAGGCGAAGAAGGTGG	180	267	8.37209	8.37209	0
Acvr1	single exon skipping	CCTTTAATTGCTACCCCTCCCCCATTTACAGATTAGACTTTATCTCTTCTTTCCTTTCTGGAGTGCATCTGCCACAGCTGGAATGTTCACGGGGTAACTCCTTCAAAATCCTTTCCTGAAATGGCCTGTAATTATTTCCTCTTACCACAG	GATGAATGGATCCAGGGTCTGGTTTTAAGTTCTATGGTAGTCGTCCAAGGAGCCATTGGTATTCATCTAACGCAAACGATCAAGTTACATTCTGAAAGTAACATCCCACCAGAAACCCTCCAGCAGCAGTCACGTCTGTGTAAAGCCAAGCCCTGGCATGCGCACTGCCAGGTCAGAGTGTGGTGGTACACGTGTTTAACAGGTCATTTGTCAACTGAAGGAAAGACCCCGGCTTGACTTACCTG	GTATGATATCTTTAGTTTTGCTCTTCTTTGTGGCTACTACTGACAGCTCATGACTCCTTTACCTCTTCCAAAGGACCAAGGGTTTTGGAGGACGCTGCCCTGGGCTAGCTCTTTCTCTGTCAGGCCGTAGCACCTATTTTTTGCACTATC	GGAAGAGCGTCACCAGCCCC	AAAGCCATCATCATTAGCACAGGA	133	378	0	0	0
Ablim1	multiple exon skipping	TGACCCCTGAAGCTGCACACATGTCCGTCAGTTGCTATTTACTTAATGCTAGTTACCATTTTCCTTCAGTCCTTTTATGTATTCTTCATAGTATTTCTGAATGAGGCTATTTTAAAATTCATTCTTCCTTTCTCTCATGTTTCATGGCAG	CCACCAAACATCCCGCGCTCTTCATCCGATTTCTTTTACCCCAAAAGTCTGATTCGTCGCACAGGACGGTCCCCAGCTCTGCAGGTTGGCGCTGTGTGGCTTAAAGCGGCTGTCCTAGGCCCAGGCTTCCATTGCTTCCCCTGATCTCCCTCCCCGACCCCTCCCTAGGCTGCTTTTATCTTCTAACTTTCTCAGCTCCTGTAGAAGGTAGCGGCTTTCCTCACCCCACAAGTGATCCTCACACCCCCCACTTGGTTGGTTTTCTTCTCTGATGGATGCTTGCCTTCTGAGCAATGGCTGGACTGATGTTTTGATTAAAGCTAGCACGCCGAAGCTGCTGTTTGATCTTGTGCCTTTACATTTGTTCACTGAACAAATATTTTCCACACACTCAATACA…	GTACTGTCACCCCAGCAGTGCCACCTTCTGCCAGTAGCCCTACTAGGTGCTCCTAAGATCTTTGATCTGGTTACCCATCACCCTGTAGTTTCTCTCCCCTTCTTAGAGCATGGCTTTAGATGGAGGGAGCCTTTGCATCCATGTGACTGC	GCATCCCGACTGTAAGCAGT	AGATAGTATGGCCTGGTGAACCA	122	254	0	0	0
Abcc9	single exon skipping	TGATTTTCGTGCTTGCAAGGGTGTTTGTTTTCTGTCTCTTCCTCTTGTTTTTGTTTGGATCTTTGACATCACTGAAGACTTTGTTTAATGATAACACTCGTCCATTTTTTCCTGCTGATTCTCCTCTCTCTCCACCTCTCTTTCCTCCAG	CACCGTGTCTCTTCTATTGTGGATGCAGGCCTTGTTTTAGTCTTTTCTGAGGGTATTTTAGTGGAGTGTGATACTGGTCCAAACCTGCTCCAGCACAAGAATGGCCTCTTTTCTACTTTGGTGATGACCAACAAGTAGACCAGCGTGATCTGCTCCGACAAGTGTCTCATTCTCTG	GTAGTTGTCTTAGTGGCATCCTCCGCTGAGTAAAGCAGAGAGCAGGCTGTGATTAAGAGGAGTGGGGCTTGGAGGGGGAGGAACTAACCACAGGGTCTAACTGCACAGTCAGCTCACCCGAATGCTTGCATTGTGTGTGGCATCTTATGT	CATGACAGCCTTTGCGGATCG	GCACGGACAAACGAGGCAAAC	168	344	0	0	0
9430015G10Rik	alternative 5-prime		GTGAGTGAGGGCCCTGCTCTGGCGGAGGTGGCGGCTGCAGCGACGCCGTAAAGGCCGCGGGTAGCGCAGACTCTGGGACTCTGAGACTAATGCAGGGCCTAGCGGGGCAGCGCCTCCCTCGCTGCCTGCCATCTTGTCAGTGAGGAGGCG	GTACGGACGGAGCCGGGAGTGGAGCGTGGTGGATGGAGGGACGGGGAGGTTGCAGGGGACATGGACCGCGAGCTGCACGGAGGTGGAGGACGTGGGAGATGGGTTGGTGTCGTGAAGGGGGCGAGGTCCTCCCGCGGGATGTGCTCTTCT	TACGAAAGGAGCTCGGCTGG	ATGAAGACTTTTTACTTAGCAGCGG	135	285	0	0	0
2410017P07Rik	single exon skipping	CAAGACACAATAATCTCTATTATTTATAAAATCTTGTATAATAATGTACCGTGTAAGGCCTGTGGAACATGCCAAAAAGGTATCATTTGGGGCAAGAAGATAAGAATACCTATTTTTATTTACTCTAAACGTGTTATTGCAAATTTCTAG	CAAGGACCATGGTGGAAGCACATCTGGGCCCAACACACAACTTCCTATCCCAGAGAGTTTTGTCAAG	GTAAGCTGAACTGACTCGAAGGGAAGCTGCCTAGCATCTGAAAGCAGGGTAAAATTTCCAAATCAGGCTATGCCCTCATAAAAGGGCGGGGAAGCAGAAAAGCACATCCAACAATCTTTAAATTCTGACGCATTATCTCTTTGTGTCTTA	CAACGGTTCTGGAGGCCGTG	TGCGTGAATGATGGAAGATGCA	125	192	0	0	0
Eif5	alternative 3-prime	TGGGGATGTCAGCTGTTTTCTCACAAGGACTCGGGCTGTTAGAGCTCGGAGTGTTAGTTGTGTGAGGGACTCGGGGACGGGAAGTTGTCCCGGGGAGGAGTGATGCTAAACCTGTAGGGTTGTTGTGTGTTTTCTCCTTTTCTCTTTCAG	AGCTGTTGCGCAGCCATTGGTACCTGTATTGGGGAAACATAGCATACAAGCAAGAAGCTTACAGCCTCAGTGGCGAAAATTTTTTCATGTCAGAGACCGAGAACTCTTGCAGTCGTTTATGTCATCCCTTCTTCTCCAG		CGCCTCTTCCTCCCAGTCCC	TGACGTTGACAGACATTTTGGC	147	286	97.8221	97.8202	-0.0019
Fyn	single exon skipping	AACAAAGCAAAGGAACAGGTGGTGGGGAGTTTGCTGCATGGATGGGTGCCCCAATCGATCGATCGGTAGGTGAAGAGGAACAAAGAGAGCAAGCCCTGGGCACATTGAAACAGATTGTAAATAAGGAGTCTATCTGCATTGTTTTTTCAG	AGTCAGTCCGACCGCTGGTTTCGAAGACATGTGGTGTATATAAAGTTTGTGATAGTTGGTGGAAATTTGG	GTAAGTGTTGTTCCATTTATTTCTAACACATTTAGTGTAAAATGGTGCCACCGAGAGGTGCCCTGCACTGCCCAGGTATCTTTCAAACCTGCTCTAAACCTCAAATGAACGTTTTTAAGTAAATGTGTCACTAAATTGGTGTTTTCTGAC	GGATGCTGATCTAATCGTGGCA	GAAGCTGGGGTAGTGCTGAGG	162	232	94.6128	94.6015	-0.0113
Rangap1	single exon skipping	GGCCCACGTCCGCGCGGGAAGCCTGGCATGAGTCACTGCTGACGCTTGGCTGGGTCGATGGATGGCCGTGCACCTGAGGACGTCCCCCACGCGGCCGCCCAGGAGGAGAGGGCGTTTGTGTATTGACCGTTTGTGCCTGCTCTCTCCCAG	GCCGTCTGCTGACCTTGGATAGCTCAATACCATCCCTGTTTTGCTTTG	GTTAGTCATTCTTTAAAGTGAATTGGGGAGGGCTTGTGTGTGTGTCTGTGTGTCCCTTCCACCTGGAGCCCTACCTACCACCACCAGTTTTTAATCTCATTGTCCCATCGTGGAACTGTAAGAGGTGGCTGAATTCCAGATAGATTTTTA	ATCGTGGAGCAGGTGGTGTG	GTTTGGCAATGTCTTCAGAGGC	216	264	49.863	49.8335	-0.0295
Entpd5	single exon skipping	GTGTTGGACCAAATCTGAAACAGCCGGGCACGGTGGTGTCTGCTGTTAATTACAGCAGCGGGACTCGGAGGCAGGCTGGGCTCTTCGAGTTCAAGCCCAGCTAAGACTACATAACAAAAAACCTTATGAAAACCGCATCTCTGTTTTCAG	CTTTTTAAATTGGCCTGCGTGACCCGCCCACTTGGTGTAAAAGAAGAACCGGCCAAAGGGAGGGCCTGAAGGA	GTGAGTACAGAGCTGGTCAGGCTGGTTGCTGGGGATGCAGTTGTCCCTGTGTGGGATTCTGGAGGATTTACAGTTCCCTTGTTTCTTTGCCTACACAGTAGCTTTCATTCTTGGCCACGGGATAGAGTTGAACCTTGGTGTTCAAATAGA	TGGTTGACACAGGAATGAAGAGT	GGCACATGGAAGACAAGAAGACA	247	320	27.2727	27.2374	-0.0353
Zfp295	single exon skipping	GCTTTAACATCAATATGAAGTAAATCCCAAGCCTTTCCTTATTCCCACCAGTCACTCACTCTTCCACCCTACCACCTCCTGACCACATTGATAGCCTTCTGGTGTTCTTCCACACTCTATGCCTTCTTTATCACATTGTTGTCTGCCCAG	TCACAGGAATGTGAGGTGCAGGAGAACAGGAAGCCAGCCAACGAGCTCACCTCCCACCATCAGCACCTCTTATGATGCACAGTGTACAGCGGGCTCACAAACACTCGGGAGAGGAAGAGAGAAGAAAGATGTGTGCTTGCCAG	GTGGGATTTGCTCTGTAGACTGGGCTTTTCACAAGTTGCCTTGTTTATGTCTCATGTGATTTACACATGGTATAGGTAGGGCTAGCACTGATCAGGCAAGGACACTACTGTTCAGAAAGGATGAGCAGTCCTGTTAAGATTATATTCCTG	AGGGCTGAAGAGCGGTGAGTAA	TGTGCTGGGTTGATGTAATGCA	160	303	34.9515	34.9138	-0.0377
Zfp78	single exon skipping	ATTCCAGAGTTTTATGCAGTCTATCATAAGATAGATATCAAATGTGTTTGATTTTTTATTTTGTAGTTGCATCAAATTTAAGGAGCGGACTTAGGAATCCAAACAACCAAAACATGGCCTATTTTTGTGTCTTTTTTTTTTTTAATGCAG	GAGCTTGCATTTCCAAACCATCTCTAATCTCCTTATTGGAACATGGGAAGGAGCCTTGGGAGGTGAAGGGTCAGGTGACAGGAAGCAGAGTACAAG	GTGAGAAGTCAAGAAGCAGATTGAAAACCGTTTCTAGGGAATGGCTCTGCCATCTATCTTCAGAGGTCCTTACCTGGGCTGAGGCTGCCCAGAAACTCTTCCTAAGCCTTGCATCCCGGGTGTGAGCTGACGTTTCCTTGCTTGGCATGG	AGGACTGTGGTGCTGGAGAACT	AGGATTCGGTGTGTTTGTAGCC	277	373	90.5956	90.5537	-0.0419
Lin7a	single exon skipping	TCCATAAGCTCCAAGTTATAAATTCCGATTTTACAATGAATCCCACATGATCAAGTGAAATGACTTCACCGCTCACTCGAAGCTATGGCGCTCTGCCGACGCGATAGTCTATTCTCTGTCTTCATGTTCATGTTTTTCCCCCCCACTCAG	ATGTTGCAAGAGCAATCGAACTACTGGAAAAGCTACAAGAATCTGGAGAAGTACCAGTGCACAAGCTCCAGTCTCTCAAAAAGGTGCTTCAGAGTGAGTTTTGTACAGCAATCCGAGAG	GTAGGACGCCGAGAATGTAACAACTGCCTTTGGCCATATGTCTTCTGAGTAGAAAACACATTTTGCCATATAAACAGTTGAAATTGTTAAGCTTGGAACCACATCTTTGCTTTCTGCTTTTAGTTCCTTGGACAGATGATAAAATATAAT	AGCGGTTGCTGATGCTGAAG	TGGCCCTCGCACGGAATTCA	157	276	66.1538	66.1017	-0.0521
Scnm1	single exon skipping	GACTTCACAGAGAAACCCTGTCTCAAATATCAAACAAACCAAAGTCTGAAAGAAATCAGTTTCAAGCGCTGCTCTTCTGGCTTGGGGGCCATGGGGAAGTTGCTGCTTTCCTGTACTTAGTTTTACACACTTTGGTTCTTCACTGCCCAG	ACCAGAAGCCCCTGCTCCCTCTGTCTCCAGTCCTCCTTTGCCAACTGCAGAGGTCCAACTCCAGAGTGCAGAGATCAGTAAGGAACCTGAGCCTAGGGAGAGATCAGATGCCAAAGAGTCAGCAGCTCTCTTGGCCTCTGCACCCATGAGCCCCACCAAACGATGAGTCCTGAACCATTACCTTACCCTCCGAAG	GTGAGTGAGTGCTGGATTGCGGTCCTTGGGTTTCCTTCTATTTCCCCGGGACCTGCCTGTTTTCAGACCAATCCAACTGCTTTTTTCTTATCACCAGTAACCTTTTAAAAAATTGTATTTGCTTATTTATCTTTATAGGG	CCAGAATGCTCTACACAGAGCT	AGGACAAATGGGGAAAGGGGTT	186	381	41.4317	41.3793	-0.0524
Pdlim7	mutually exclusive exon skipping	TCGTAGTTACTACCCCTTCATCCTAGCCTCTGGCCAGATGTGTAAGAGTGGGCCGGACCTGTCACTGTTCTTGGTGGTGGTGACTCCGCTCCCACCTCAGCCTCAACTCCCACCCACCCACCCACCCTGCCCGGCTCTGTCTCTGCCCAG	GCCCTGACCCCTCCCGCCGACCCCCCGAGGTACACTTTTGCACCAAGCGCCTCCCTCAACAAGACGGCCCGGCCCTTCGGGGCACCCCCACCTACTGACAGCACCCTGCGGCAGAATGGGTATGTCAGCCCCTGCCCATCCACTCCAACCTCTGCACACTGTCTGGTCCTTTCACAAGCACACACACAAGCTGCCTGCTACCGCTCAGTCTGTGCCGGACCCCAGCCCCTTAACCGTGTGGCAGCAACCCCTGGCGGCCGGGTGGGGCTACTGCTCTTCCACAGGCTCTGCCCTGCTGAGCAGCCTGGGGTTAGCCTGTGCTGTGGGCCAGCTGAGTCTCACAAACTCGTTGCTACCTCGCCTCCCTCTCCACCACTCTGATTCCCCCTGTCATTCTTC…	GTTAGTGAGCCCTCTCTTCCTGTCACTTTCCTCCCTTTTGGCACTCTGGGTGGTGGCCCCTCCCTGTCCTGCCTGTCCTGACCTCCTCTGATTTACCCACCTACCCAGCCAAACCCTTTG	AGCCTGTTCAGAGCAAACCACA	GTGGGCAAGGATGCGGAAGG	161	263	18.0662	17.9872	-0.079
Srr	single exon skipping	ATGTGCTGGACATATGTCCTTAAATATACATGTATCTTTGCATAACGTATAATGTTTTATGTATGTATTGTAAATGTACATAATTGATACTGTGCTATAGATCTCATTCTGTTTCTTTTTCATGTTTCCATAACTACTTCTATTATGTAG	TATTTCCTAAATGACCTTACACCCTTTGCCACACTGGTCCTGGGCCAAGATGGGCCAATCAAAGTCCTTACCCAGAATTTTTTGAACTGAAATTGAGAGAGAATCCCTCTTCAGTATGGAAGCCATAAAATGTAAAACACAGGAGCTGTCAGCAGCCATGTGTCCTGCAGTACGGAGCCAGCTGGTCTGCTGTGAGAAGGAAGCCGCCGTGCCAGAGGCAGCAGAG	GTGAGAAACTGAGTGACAGTCACGGAAGCTCCCCAGCCCGTGGTGCAGTTGTTGCTGAAGCTCCACCTCCCCTCCGTGGTTTGTTCAACCCTTCCTTGGATTCAGTGAGCCAGAGAACCTGGACACACTCATCCTTGGCCTACATTACTT	AGAGGTGTAAAGCTAGGACGGT	AGCACTGGGGTGAGGTGGATA	155	381	3.5316	3.44828	-0.08332
Pcdh19	single exon skipping	TAATGCTTGGTGTCTTTGGTGCACGTTCCTGGGTCTGTGTCAGTGTTAATTAAATTGAGCTTTTTATGTTCCAGTTGCAGCACAGCTGCTTGTAGGTACACCTGAATGGAGAAGGATGCTGAATGCACTAACCTTTAAATTCCTTTGCAG	TAATTGTTTAACCATCACTTGTCTCCTCGGCTGTTTTATAAAAGGACAAAACAGCAAGTGTCTGCATTGCATCTCGGTTTCTCCCAATAGTGAGGAGCAAGACAAAAAGGCAGAGGAGAAAGTGAGCCTAAGGGGAAAGAG	GTAAAAAGGCATTTTCCCCTCATTCAAATGGGTTTGGCTATCAGATTTCTCTAGGAGAGGAGGGGGAAGGGTGGAAAGTAGAAGGGAGCTGGGCTAGGGCAGGGAGGAGGGTGTGGGTGAGCAGAGTTAGGTGCTCTTAGAGGACAGGGT	CCCAGCTCTTGATGCCCAAG	CTGTCTCCTCCACGTCCCGA	260	401	6.83544	6.74419	-0.09125
Fchsd2	single exon skipping	TTACCTCACTTTTCCAAAGCTCAGCTGTAGCCCTGAGACCTCTCTTTGTTTCTAGGCACTGTGCTAATGTTCTTAGCTGTTATGTCCCTGTTTGCCTTAAAATTCTAACTCTTTGCTGTTTTCTGTCCTTGTGCAATCTTTACTGGGCAG	AGTTTAAAAGCCGCCCAACTGGTGGATATTGAGCTCTCCCCTGTCAGTGCTCTGAGAATGACGATAGCTGAG	GTATACGGGGGTCTTGGGCAGGGTGGAAGGGTGGAATGTGGGCTTGCATGTCACTGAAGGGTGGGACCTGACGTTGGAGTAAAAGTCATATAGATGGCTAACAGGCCCTTTAGTGAACCAATCATGGCTTTCCGTTCTTCCCTTATAAAC	AGCCCTTCCAGTTCCAGCCTT	TTTGTGCTCACGTGCCACACG	131	203	24.5161	24.4147	-0.1014
Sema6d	alternative 3-prime	TGAAGAGAGACAGTTTTGCTCTCTTAGGCACCCTTGTTAAACTAATTCCGTTGGCAAGCGTGTTGAATCGTTAGTGCACTCTCTCTGCTGACTCTCACTAACCAGTCTGTGTTCTCGGCTCTGTCCTGGTTGTCCCTTGTCCCTATGAAG	GCTGTTAACCGAAGACTTCTTTGCTTTCCATAACCACAG		TCTTGCATTGCATCACGTGACC	TAGGTGGGCTGTGTTGCCGTA	126	165	4.67532	4.57317	-0.10215
Cd74	single exon skipping	TCTCATCTAGGCTATGGGTCTACCCCATAAGGAAAGCAATTTGGATAGGCATTAAGCCCATGGCAGTGGTGTGTGTGTGTGTGTGGGTCTCTGCTCTGCTGAGATCCTGGCCCAGAGTCCACCCACTCACTGTCTTCATCATGCCTTCAG	TACTGACCAAGTGCCAGGAAGAAGTCAGCCACATCCCTGCCGTCTACCCGGGTGCGTTCCGTCCCAAGTGCGACGAGAACGGTAACTATTTGCCACTCCAGTGCCACGGGAGCACTGGCTACTGCTGGTGTGTGTTCCCCAACGGCACTGAGGTTCCTCACACCAAGAGCCGCGGGCGCCATAACTGCAGTG	GTAAGCAGGGGACACCGTGTCACATAATCTAAAGGACTAGGAAGCTCTAGGAAGGCCAAGGGTCCAAAGGTCCCTCCCAGTATACATGGGGTCAGGACATGGGTTGGCTGTGCCCTGGGAGCATCCACCATCAGTCACACACACACCAGC	GGATGAAGCAGTGGCTCTTGTT	CTTGACCCAGTTCCTGCCTG	141	333	3.90977	3.80165	-0.10812
Ubap2l	single exon skipping	TCCTTATCCTGTCAGACCTGGGTCACACCTTCCCTCTAACCTCTCCCAGCCTTCTCCCTTCCCTGACATTATAGCTTTCCCTTCTAACAGTGGAGTTCTATTGTCAAAAGTTTGTCCCTTTATTTTCCATATATCCTGGTTCTGCCTCAG	CTACCATATTTGCAGATGATTCTCTGTTGCCAGCGCCAGCAGGAGGAGCAG	GTAATGAAACTGAATAATATGCTTGAACCAACCTTTTTAGTCCCCATTTCACCTCCACAGCCTCAGATAACTTGAAAAGCCTACCCAATCACAAATCGGGATACACAAACAGAAACACTGTGCTAAGCTCTCTGGCCTCCCCATCCTCTC	CCCATCAATCCAGCCACAGCT	TTTATTCCACAGCCTTCGAGCC	211	262	7.5	7.3913	-0.1087
Tec	single exon skipping	TGAGGAGGGGTGGCCCTGCACGTCCAGGGGCTATTTTTGAGCAATGTTTGGACTGACTGGGGGAGAGTTGGGGGTAGCTATTGGATGTCCGGTTGCAACTGGATTGTGAGCATCTCCAGGGTCAGACTAAGTTTCGGCTTTATCCTGCAG	GTGTCGGACGACACTGAGGACACAGAGGATGTCCGAAGAATGAAATGAGCAGATGGAACTTTGAAGGCTGAGTCAACGGGCAGAGGG	GTAGGTGGTAGGTAGAGTTCAGTGGGGCAAGAGTGTGGGTAATGGGAGAGCAGTCGGGAAGGTGCTGCCATTGTCCAGCTATGAGCTCAGGATGCTGCGAACTGGGGAAATGACAGAGGAACTCAATGTAACTGTAACAGATGCTTGGAT	TGTCTTGGCTTGTCTCGGCA	CCCTCATAGTAGCTCAACACGG	210	297	92.2388	92.1296	-0.1092
Capzb	single exon skipping	CACTGCCAACTGTGGTTGTGGTGTGCAGTCAGTTCCAGTGTCGTGGTGGCCTTCTCCTGTCTCTGCCTTTGCCCACGGCTGCCAGGTTCTTGTTCGGCATTGCTGTTGCTCTCTTGCTGTGGCTTCACCCTCTCTGAACACTCTCTGTAG	ATCTCTTGATGCTATCCCCGACAACCACAAGTTTAAGCAGTTGCAGAGGGAACTTTCTCAAGTGCTGACCCAGCGCCAGGTCTACATCCAGCCTGATAATTGAGCCGACCCAG	GTATCCTGTCTGAAGGGCGTGAGGCCTCCCCACTAAACAGGACTCACCAACCTGCTGAGACCCTGCCACTAACCTGTGTCTGCTCACAGCTGCTGGGCAGCCACATTAACGCATAGTCTCAGCCCCACGTAGTGTGAACGCGTGTGTGGT	TGGAAAACAAAATCCGAAGCACG	GTCAGGGCGGGAAAGGAAGAG	265	378	1.65165	1.51745	-0.1342
Odf2	alternative 5-prime		GTACCTTGGATGCCCCCTGGAAAATCATCTGCCCGGCATGTGGGATGCAAGTGGGAG	GTAGGCTCAGTCTTGTTCAGGCTGCTCTTCTTGGACTGGTCAGTCAGATTCTAGCAGGCCTCAGACTTGGTATGATTGCAGAGATTCCAGTGAGCCTCATTGACTGGGTGCCTTTGTAAACCCTGTAACTTATGGCACCACTTAGCCTCT	AAGCGCGGAATGAAAGGGGA	GGTCACTTAATCGCATCACCGA	133	190	56.3636	56.2212	-0.1424
Brd3	single exon skipping	GGTACCCAGGAGCCACGCAGGCCACCTGCTTACCTGTACATGGTGGGTCGCGGCCCCTCCCCAGACATGAGTGCAGCACTCTGTCTTGCCGGCTGCTGGTCGGGCCTCGGGAGGATGAGCCGCTGTCATTGTTTCGCTTTGATCCCGCAG	ACTGGCTGCGGAGCCTTCCAGGATCAGCTGTTGAATGTCTCCTCTGTGCAG	GTGCTTACACTAGTCCTCTCATCTGAAAGATAAGCATTAATGACGAAAGTATTAGCTGCTATTACCAAGTTCCTCCTGTGTCACCTGCCCCAAGCCCAGCCTATGTGCAACCACCCTGGGAGGTGGGTCCCTGTCCCCCATAGGTGAGTG	TGAGCAAGGGGGCTGAGAGC	TCTTTGGTTTGTTCACTGGGGC	171	222	2.81125	2.65018	-0.16107
Dach1	single exon skipping	AATTTGTTTGATTTCAGCTCCCTTCCCCCCACCCCCCAAGCCCATTTGGTAATTCCCCAATGTTAAACCTTGTCAGATCTCATTTCAAATCAGTGTTTGGATGATTTGGATTAATATTCTATCCAAATAATTTATATTCATTCCCCACAG	GCAGCAGTGGTGGTTCTTGGGATAAGGAAACACTGCACTCTCCCCCATCCCAGGGATCCCAGGCTCCTGTTGCACATGCCCGCATGCCTGCAGCGTTTAGCCTTCCAGTTAGCCATCCTCTCAACCATCTGCAGCACAGCCACCTTCCGCCAAATG	GTACGATGGCAACTTTTAGCACTAAAAGTGATAGTTGTTGAAAAATTATTTTCTTTAATGACTAGCAGAATAATAATAATTAAAAAAAGATATACTGCATTCACACAGTCAAGATCATCAAAACTATAGCATGTCTATAAGTTGGTACAT	TGCCAGTAACAACCAACATGGA	GTGGTTCATCTGACTCATTGCC	154	310	3.22581	3.05927	-0.16654
Clip4	single exon skipping	CACCCACTGAGGGCAAGGGCCATGTCTCATCACAAGATGCATGGTGGGTACGGACAGAGGTAGCCTGTGTTAGCAACAGTGACGTTTGCCTTGAGTTTGAACGTGCTTCCACTTGCTCCACACTAACTGTGCTTCTGTCTTGGCCCTCAG	GTATTTTTGCTCCCCTTTCAAAGATAAGTAAATTAAAAGACGGGAGGAAGACCACCACACACACTCCTTCCACGAGAGCCACCCCACACGCCCGATCCCAGAAGGTCGATGTAGCCCACTTCACATCCAGAGTCAATTCCG	GTAGGTCACACTGGGGAGGCCAGCAGCTCCTAAACCATACTTGAAGCCATGTGTTTGGACTGCTTCATTCTGAAGTCCACACAAAGGCCACACCTCACAAAAGCAAGGCCTTGGTGGCTTGGGCCTCAGTTATGAATATGACTTAAGTCT	CTGGCATTGAGCTGGACGAG	CAGTTTTCGGTTCTTCACTGGG	159	300	90.339	90.1639	-0.1751
Dmtf1	single exon skipping	ATATTATCTTAATAGTTCTCATGTGCAGTATACAACTATTTACTCCAAATACTTTCCCTCCTTACCCTCCTCCTCCCCTACTTCCCTTGTTGCTTAGATGGTGGTCTGTCGGAGAGTCAATGTTCTTTTTGTCTACCCATCTCCCTTCAG	TCCTAATAAAAGGTCTTAAACAGTTACATGAGAACCAAAAAAACAACCCAGTGCTTTTGGAGAATAAATCAGGATCTGGAGTTCCAAACAGTAATTGCAATTCCAGTGTACAGCATGTTCAGATCAGAGTCGCCCGCTTGGAAGATAATACAGCCATCTCTCCAAGCCCCATGGCAGCGTTGCAGATTCCAGTCCAGATCACCCACGTCT	GTAAGTGTTGGCACCTCAAGACTCCTTGCCATTGGGCCTTAGGATCTAGTTAATGGCTCCAGTGACTTTTAGTCTTCTAGAGTGTTGATGGACATTGAATGGGGAGATCTAAGGCGTTTTATGTTCACCTCCGTTAACATTTGCACAAGA	CTGAAGGATGGAGCAGTGTCCG	TGAGTCAACAGAAGCAGCAGGG	134	344	19.2882	19.0972	-0.191
Ifi203	single exon skipping	CACTGCCTGGCCTGAGGCATGTAAATGAGGTACTGAAAACATAACCAATCAGGTATAGACACACCACTCCTAGGCCTATATAAGCAGTGCCAGTGCTGGGGCTCGGGGTCTTTCGTTTCATTATCAAGCTCTCCCAATAAACGTGTACAG	AAGAATCCTGTTGTGGCGTCCTTCTTGCTGGCAAGTCGGGCGTCTACAAGTGGTGCCAAAACCCGGGAACAAGATATCTTAAGGCACAAACAAAGACCCTCAAGAAAGGGAGGATTCAAAACTACATTTTGTGAGAGAATTAAG	GTAAGTCTCTAAGAGATATGTTTTCTTTCAAAATAGATCCTGTAATTGTTGCTGGGGTTGTGTTGCTTGTTTTCTTTCTTGTCCTGATATTATGTTATTGTCTTAATTTTCATCGCCCTAGACAATGAGTGTATCTGCTGAAAATAATTT	AAGTCTCCACCAACACCATCCA	AGCTGTGTCAAAAACCTTCACTC	228	372	3.85604	3.63036	-0.22568
2610020H08Rik	multiple exon skipping	TTTATTTAAAGCTGACTGACAATCTAGAATCCAGCAGCTGTCTGGCCCATCACTATGGCAGCCACTATGGTCAAGGTCCCGTTCTCAGCCCCTTTCTTTAGCAGTTTGATTTGGAAAGTAACAATGGTAAAAACCTTGTTCTTTGTGCAG	CCTTACTTCTCTATACAATATGAAGTCCTGGAAGCTGCTCAGCTGGCTCTAGAGACCATGAATGGCAGTCTATTAGAAGGTTCCTGTATCAGGGTAAGGTGGACAAAGCTGAAATCAGCCCCCTTCATCTAGGCAAGGTTTACAGCCCCCTGTAAGTAGGGACATTCTGGAGATGCCCAGGCATGAGACAGTGTAACAAATGCCTTCAGTCAAGACTGAATATCTTTAGTTTTATAGAATTCAGTTTGGGATAGACTAGAGTCTTCACTATATTCTTTATTAGTTGTCCTTATGCATGGAAGGTCTGTTCTACATGGCTATTATGAGTCTGCCCATTCCTTTAGCTTTCAAGGAGGTAAGATGGTGGGATCGTGAAGTTCTTTTGGTACAAGTAAGCAA…	GTAAGTCTTACTATTAAATTCATCCTTGAAGGAAATTGGAGATAACATGATATCAGAGAAGGGATTCATCAAACAAACTCTCCTAGATTAGACCAGGGCAGAGCTTCTAATTCTGGATCCTATCCCCATACCTTAGCTGTGGATCTGCTT	GCCCAGTACACTCAATCACTCT	AGACTCACACTCTCACGCCT	127	437	9.01288	8.77863	-0.23425
Phtf1	single exon skipping	TCAGAAGTCTTGCCAGCATCTTAGCTGACTAGGTTATATGCTGATTTTTATCCCACTCGGTAAGGTGGCACATGGCCACCTGTACAGTGCATATACATGCTTTTTATGCATTTTAAATAAATGTCTACTTTTTTTATTGAATGCTTAAAG	GCTCAACATTTGCCAAAGCCAAGCCTGAGATTCCATGGACCTCGCTCACTCGGAAGGGGCTTGTTCGAGTGGTGTTTTTCCCGTTGTTCAGCAGCTGGTGGATTCAGGTTACCTCTCTCAGAATCTTTGTTTGGTTGCTGCTACTTTACCTCATGCAAG	GTAACTCAAGAATGGAATAAGCTATAATGATTGCTTTTTTCTAAACACAATAGGGGCTCACCATTTCATTTGTGTCTTTAAAGCAGGGCTTTAAACCTTTCTTCCTTTAAATTCTTTCTTCCTTAAGAAATTTTTTTATGCTATCCTAGA	AAACCAGACTTGATTGATGTTGACTT	CGATTTCCATTGTTTCCTGACGG	182	341	87.8477	87.6126	-0.2351
Tnk2	single exon skipping	CACCTTTTACCTCCTTCCCTCCCTCCCTTCCTCCCTCCTTTCTCTATCTAAACCCTTCCCTCTGTCTGGCTCTGATCTCCCCACCTCACCTCTGCCTTGCTTGGCCATCCTTCTTTTCTGCCTCCCCTGTCCGCATGGCCTTTCTTACAG	GGGAGCCTCCACCTCGCCCACCTCAGCCTGCCATCTTCACTCAGA	GTAAGTGGGGCTGTTCAGGATGCCTTGGCCCCTGCCCCCACCCCCTCTCTCTTCTCTCTCCTCTCCTGGAAGGTACAGAGCCCTGGCGGGAGGCTGTGTGCAAGGGGAAGCGGGTGTGTGCTGTGAGCTCTAGCTGCTGGACTGGCCCGG	CCGACCCACCCAGCACCTAG	GACCTCACCCCCACTGCT	193	238	81.0767	80.8362	-0.2405
5133401N09Rik	single exon skipping	TGGTAGGCCTGTGGCTTGGCCCCCCAGCCTGTCCATGCCCAGTTCTCATAGCCACTGAGATCTCTTTGAAGCTGACTGTTGGGACTATGGTACGGCCGTTTCCGCACAGGCAGTACTGGGGAAGCTACTTTGAGTCTGTTCTAATTTCAG	GACAGGATTCCATGGCTTTGCACCTTGCACGACATTTTACTAAG	GTATGACGTCATACCCGCCCGTGGTATAATCCAGTAAATTTAAAAATCACTTCGGAAACCACAACTAGATGCATCCAACGGGGTGGGGACAAACACTTAGTGCTTGCATATACCAGGTACCCAGCCAACCTCCGTCCTCGGGACAGCTCT	ATGCCGATGATTACCACTCCGA	GGGCGCATCACTTCCTCCTC	162	206	1.62602	1.36187	-0.26415
Capn3	single exon skipping	GTCATTGTCTTGTATCTTTTCTGCATTTACGCTCTGTTGATGTCTTTCTCCTCTTTTGCTTTGCCTGTCGCTCCCCCTTCCCTTCCCGCCCTCCCTTGTTTGCACTCTTTCTTTCCTGGGTTCTCTACTTTCCTTCCCATTGGGCCTCAG	GATGGCACGAACATGACTTATGGAACCTCTCCTTCTGGTCTGAACATGGGGGAGTTGATTGCACGGATGGTGAGAAATATGGATAACTCGCTGCTCAGAGACTCAGACCTGGACCCCAGGGGCTCAGATGACAGACCGTCACGG	GTGTGTACATCTCCAAATGTCGAGACTGACTAGCGCCCCCAGATCTGCATGGCCCATCCTTCTGAAGTCAGTGCCAACAGAATAGATTCCCTCCATTTTGGTAACTCTCCTCTAAGGAACACAGGGCTTCAGTGCTATGTAGTGCTTGCA	CATGGAGGACTTCACAGGAGGG	TGCCCTTTCACCAACCCACAG	177	321	2.23325	1.96629	-0.26696
Zbtb44	alternative 3-prime	CAATTACATTGCTTTATACATTTTTCTAAGTGAAAATCTGTTTTTAAAAGTCTTTGTTGCTTCCTTTGTTCATTTAAGAGTTGGACTACAGAAATGTGTATTCAACTTAAACATCAGAGCCTCGTTACCTTCTTTGGTTTATTTTTTTAG	ATTGGAAAATGTTCAGTATCCCTATCAACTCTACATTGCTCCTTCTACCAGCAG		AGGAGTCACTGAAGGATTGCCT	CCACAGGTTGGACACTGAAACG	129	183	94.4751	94.2069	-0.2682
Chd5	single exon skipping	GTGACACCCCTTAGAGTTGGCTAGGGTGGCGTCTCTGCTTGCTTCCCATCAACCCTTGCTGTTCTTCAGTGCCCTGAAACCATGTTCATCCTCCTCTGCCTCTCAG	GCATGATGTCCCAGGGCCAGAGGCCTACCACACCCATCCCTGACATACAATCTACCAAGGGCGGATCTCTGACCGCCGGCGCAAAGAAAAAGCACGGCAGCACCCCGCCAG	GTAGGGGCCCACCTGAGTCACCCCAGCCTTTTGTCTAGTCAGGTGGCTGCACCTGGACAAGAGGAGGTCCTCTGCTGCCCATGGCTGCCCCTTAGGTTGCCCTCTGTTGGTAGGTGGTGAGGGAGCTGCCACACCCGGC	CGGGCAGAACAAGAAGGTCATG	TTGGATATGGCTGCGTCGTCAT	270	381	88.7324	88.4615	-0.2709
Ralgps2	alternative 3-prime	TGGCACCATTGCAATCCTGATCCTTGGGACACAGTGACTTGGCTAAAATAAAGATCGCAGCACAATCACAGCCTTTCCCTAGTGCATGCTGGTTTTCTTGAGCTTAGAGAAAGACACACATTTTAATTTCTTCTTTGTTTTCTCCAACAG	GAATGATGCATTTGTGGCCTTGGACATGAAGTAATCAGACCTCTGTTGCTGTTACTGTAG		CGACTGCTCGGTTGGGCGAG	GGCTGCGATAGTAACACTGCTT	140	200	97.8754	97.6	-0.2754
Smarcc2	single exon skipping	CATGTCTAATTAATCATGGAGACAGCATGGAACAGTGGCATGAGTGTTCCCAGAGCTCGTGGGCCGCCTAGCATCTGGTCTCCAGGCCTCCAAGGCCTTGGCCTGCCCATTTCCTACCCAGCTTCCATGACGCCAAGCTCTGTCCCCCAG	GGCCGCCAGGTTGATGCTGACACCAAGGCTGGGCGGAAGGGCAAAGAGCTGGATGACCTGGTGCCAGAGACGGCTAAGGGCAAGCCAGAGCTG	GTAGGTGGGGTGCAGACCCCGCTGGGCTGCTTATTTGCCCCTTCACTGGGGGGCCCCTGCCTGGGAAGAAGAGGCAAGAGAAGAGCAGGGGAGCTGCAGCAGTGAGGGAAGAAGTCCCGCCCAGGGCTTTCCTGGAAGGAAGGCTGGAAG	TCCACCCACCTCTCACTTCCAT	TCTCCTTGCCCTTCTCAGGG	128	221	66.5116	66.2162	-0.2954
Nfix	single exon skipping	TGCACCCCTGAGGTCAGGCCCCAGGAGGAGCAGAGCAGGGCCCGAGGTGGAGGAAGGGCTGCTGGGTGCTGAGAAGAGAAGGAGCGGGCTGCTTAGCTGGCTTCCTACCCCAGCCAGCTAAACCTGCGTGTTGCTGCTTCCTCCCCCCAG	GCCCTGCTTCTCTAAAGAAGTCAGGAAAGCTGGACTTCTGCAGCGCCCTCTCCTCTCAGGGCAGTTCCCCACGCATGGCTTTCACCCACCACCCGCTGCCTGTGCTTGCTGGAGTCAGACCAG	GTGAGAGATGGGGGCGGGGCTTAAGGGGACACTGCGGGAGGCAGCCACAGCAAGGGGCAGCTGGCCAGGAGCAACAGGGGGCCAGGGATCAATCTAAGTTATAGATCTGGGCTCCCCAAGTGGGTCGTGGCACAGCAGTGGGGTGGCATG	ACGACAGTGAGATGGAGAGTCC	TAGCGGATGGTTGGGTGTGTG	205	328	87.8161	87.5	-0.3161
Plcd4	single exon skipping	AAGAGAGGTAGGGAGACTGATGCCTCTTTGTTTAAAAATAATAAAGACTCTTTTCCCCAGATGTAGCATAGAAACGACCTTCCAAACTCAGAATTAAAACTGATCTGAGCAGTATATGCAGACTGCCTTTATTCCCATCCTCACCCCCAG	GTTATGAAGTGTCCGATGTCTTGTCTGCTTATCTGTGGTCATGTTATGGCCCAGGCTCCTAGTTCCATTCCTGAGTCCATTCTCTTGTCAAAGCAG	GTGAGGCAGGGGGGAGACTGCAGTGGGGAGGCAGCGGGCAGAGGCTCAGGTTGGATGGC	AGAGCTGGAGAAAGATGAGGGG	GGCACATGATGGTTGTGGAACT	152	248	3.27485	2.94511	-0.32974
Ptpru	single exon skipping	AGATTCTGGAAGATTCAGGCTTTTAGCCCAAGTATACAGTGACTACGTCTGGTCAGCCTTTAGATTGAGGATGGCCCCTTGACCTGTGTGGTCCCTTCCTCCTGGGAGGGAAGCCTAGTAACACTGCTGTTTCTCTTTGCACGCTGCCAG	GAGGGACCGCTATGCCTACTCTTACTACCC	GTGAGTAGTTCTGACCACCTGGGGCTCCGGGGCCTGCCCTCCCCACCACCATCTTCTTCTCTGGCTTTGTCAATGTCCCTTTCCATGGCTCACTCTCCCTCCTGGCAGTGCTCCTCTGCCACAGCACTGACTCTGGAGGGAGCTGGTGCT	GCCATCATTGTCATCATCCGCA	GACAGACCCAACCGCTCATCC	152	182	94.1595	93.8282	-0.3313
Rsrc2	single exon skipping	TTGTAAGTGCTGGGATTTAGCTCAGTGATAGAGAAGTTGCCTGACACGCATGAGACCCTGGGTATTTAATCTTTAGCACTGCAAAGAAATTTATATTGTAATATTGCCTATAAAATGCTTTAACGTGGAAACGGCTTGATGTTTCCATAG	CCCAGAGCATAAATACGGAGAGGCAGAACATGTTTTGCTGTACCTCTGTGCCAAGGGGATATTTTCATTAAAGAAGGTTAATTAGGTTCTCAG	GTAAGGGAATTTTCTGCTTATTCTTTTATAATCTAGAAATACTCCCTATGCTGCTTTAATATCCTACCTATAGTTTAAGTACCTTTCTACTTTTAACAGCTCGTTTTAAATAGCTTTTTAATAATAATGAACAACAATTTGATTACTGGC	AGATTCAGTCTGTGGCGAAGCT	CGGTGATGTCTTTTCTAGGGCT	147	240	2.15385	1.80921	-0.34464
Haus7	multiple exon skipping	GCTACCAGCAGGGGTCAGGGACAGGGAAGAGGAACTGTCTGGCCAGCCCCCTTGCCACTGGCCACAGCAAGGGCAGCATAGGATCGGGCACCTGGAACAGGCTAGGCCTTGCTGGGTCTAGTGGCAAATGTGTGTGGCTTTTCCTGCCAG	GGCCGTGAGTGTCCCCAGAAGCAACTACAGTTCATGGACAAGATACTGGATATGATGCAGAGCCTGGCCACTGGATGCTCCAGTAGTTCTAGGTAAAGGTGTCAGTGTCACAGGCAGGTACCCTAACAGCTGGTCTTAGTCTTAGCTATGGAGATGGTAGGGTGGTGAGGGAATGTGTCCCCCTCTGGTGACAGTAGCCATGTGTGGATCCAGGCATTACAGGACTGATAAATTGAGACAGCTCACCCTAGTCACCATCTTGGGGGTTAGGCTAGCTGCTCAGAGGCCAGGAAGCGGCTCAGCAAAGGGTAGTTATATTTCTAGGATGCTGGGTCATGGCCTGAGATTCCTGCACTATAGGCTTTGGGGGCCTAGGTGCCTATAACCTAGGCAGATAGG…	GTGAAGGGTACCAACTCTGGGGCTTGTGGGACTTGGGGAATAGGCTCTGCTGAGTTCTAGGGAAGGTGGTGTTCCCTCAGCTTGGCATGCTGTGAGGCTTCAGTGAGATGAAATGGGAGTGTGGAGGTAGGTGTTAAGGGTCTGAGCATA	TGCACCAGATGACCAGGATCTT	GCAGGAAGGCCAAGATGAGCT	128	476	13.894	13.5307	-0.3633
Brd2	single exon skipping	CACCAGAGTTGTAGATTCTTGGTCCTTTGTGCTTGTTATCTCTATCTTGGCATTTCTCATCTTGCCTCCATGTGTCCCTTAACTTTTGTGCCCTGGCTCCATTTTACAG	ATTCCCACCCCTGGTTGGGAGAGGACCACGGTGGCCAAAATTCTTAGCTTCTTCCTTTCCCTCATGCAGCCCATGGATAGCCATCCCCAGAG	GTAATGTCACAGGATGGGAAGTTTGCAGCGTGGGTGGGAGGTGGGTGGCTAGAGAAAAGGTATCAGGAACCTCCTAGTGGGAATTAAATTACCTTTTTCTAGACTAGTTTAATTGGGGCCGCAGTGTGGGC	AGGACGGGTAACAAACCAACTG	TCCTGCATACATTCTGAGGCAG	216	308	2.83401	2.46679	-0.36722
Cobll1	single exon skipping	CTTCGGCCTATGTCTGGGTCTGTGTTTTCAAGGCTATTCCTTCGTATATGTGAGCTTGCAGCGCTGATCCCACCCCATCTGGATGTGTGCTTGCTTTGTTTTAACTCTCTTCTCTGAGTACCATTTCTACAGACTCTACTTCTTTGACAG	AGGGCTCCCTTGGTCCCGGGTTCCTAAGCCAGGAGCAGTGTGCTGTGCCCAAGCCGCCGGATGAAATCTCTGAGGGCCCTGGAACTCCAGAGGCAGCTGTAGCATCCTTGACCT	GTAGGTGCTCAGGCTGGAACTGGCTGGGGCTTTGTATAAGCCATCGAGTATAGATCAGATTGCTCATTACATCCTGTAAAGTGTTCCATAAGTAAATATGTGCACAGTTCCCTCTTTCCCTTGAAGTTTTATCCAGGTCTGAAATGTGCT	GAAGATGGGATTGCTCCAGACA	GCCTCGCTGAGTTCTTCCTTT	125	239	44.7833	44.4089	-0.3744
Rdbp	alternative 5-prime		GTTGGCTGACCTAACCCCATTGGGCATGGGGGTCGGGAGCCATCGCCTTGGCGTCGCAGGGAGTGCTTTCCCTTCTCCGGGCTGAG	GTACCCCAAGGCTCTAGTGTCTGGACCTTGGACATAGGCGGGAATGCCGGTTGATTACCATAAACAGGAGGCTGGACAAGCAGCCTCGGAGGAACGAGGGGTTAGGGAAAGGCCAGAG	GGCTTCGTCTCACATCTTTCGC	GTGCCTCTTCCTCTTCACTCAG	172	258	32.0293	31.6547	-0.3746
Slc25a44	alternative 5-prime		GTATGCCCGGGGACTCTGAATTGGCCGTGCAAGAGCCTGACAGAAG	GTGCATAAAGGAGGGTGTCACGTGGAGTGTGTGGAGGGGATTGTCATGTGGTGTGTGTGATGGAGGATCACGTGGAAATCTATTGAAGACCAATGAAGACTAGGTGGAACCTCACCATGCCGGAGGGAGGAGGCTTAGATTGGGAGGCGA	TGGCAACGAAAGGCAAGTCCC	GTGCGGATGAGGGTGAACGG	225	271	93.5792	93.1854	-0.3938
Celsr2	alternative 3-prime	CGCAATGCCTGTCCCCCGTCTTGCGAGAGGGTGGGGGCTGGGGCTGCTTTTCTGTTTCTTTTTCTGGTGGAAGCTGTTCACTGTCCCCTCTGTTGCTCCAGCTAACCCTCTGTCTGCCTTCTCTGCCACTCTCCTCTCCTGCCTCTCCAG	ATTTCTCTTCTTTAACTTCCTGCATTAACCCTGGGCCGGTGTTCCTTCGTCCCCTTCCCCCGCTGCGCTCATGCCCCAATCCTGTCTTCTGCTTTATCCTGCCCCTGCTCCCTACCGCCCACCTGCCTGCCTTCCGAAGCAG		CACCATCAGCGAAAAGAGCAG	GTGGGGGAGGGACTTGGCAC	285	427	90.2367	89.8361	-0.4006
Repin1	alternative 3-prime	TCAGTGTCCGCTAGGTCATTCGACCAGGCTGGGTATGGAGTTCAAGGCTGAACTCTGTAGCCTTGAATCTGGGAGAGACTGGGTGATGACACAAACCTGCCCTGGCTTAGCGCAGAGCCTCACACTCGTTCTTTTCTCTCCCTTCCCCAG	GTAAGGCTGACCTCTCAGCAGTTAGAGGTCTGAGCTCTGCCATGGGGATAGGGATGTCTTTATTGCTACAG		TGGCAGTTGTGAACTCGAACCT	CCTGAAGACTGAAGAGCTGGGG	232	303	68.6275	68.2243	-0.4032
Abhd14a	alternative 3-prime	ATGGTTTTGTTTGTTTGTTTGTTTGTTTTGTTTTGTTTTTATTTTGTTTTATTTTTTTAGTGGACCTGTATATTATAAAAACTTGCTTCTGAGAATTGCTGGGGTAGAATGTGCTGTGTCATCCTCTCTCTCTCCCACTACAATGAGCAG	GAGATCCTGAACACTTCGTAGCTCCTATGAGGTTGTGCCTGCTGCTGTTCCTAG		GGCAGAAGTCGTGTTTCTCCAT	ATCAAGAAGGGCAGGGCATAGC	264	318	4.6875	4.28212	-0.40538
Ehmt1	single exon skipping	CTCTCTCGTGTGGGTTCTATGGACTGAACTCAGGTTGTTGGATTTGGCTACAAGCACTGTTACTTCTGGAGCCATCTCTCCAGTCTTCCTGGAACCTTGTGAATATTGCTATTGGGCAGTTTTTCATGATAATGTGCATTCTGTGTATAG	GTTCCGAGGCTTGTAAGTCATCTCCAGGAAGCATGGAGCAGGCAGCTCTGGGAGACAGCGCTGGCTATATGGAAGTTTCCCTGGATTCCCTGGATCTCCGTGTCAGAGGAATTCTGTCTTCCCAGACAGAAAATGAAG	GTTGGTGTTGGAGTGTGACTACACCATCTTGCTTGCTTACTGGCCTAGCTCTCCGTGTTAGCCTGATGCCCCCTGGTGGATAATAATGGACAATTTGACAAAGCACTCATATTTTAAAGGTGTCTGAATAGACATGATGCAGATCATTAA	TCGGAAAAGGAGGCGGAGAAGT	TCTTGGGGGTTTCCATTCGGC	131	269	93.8462	93.4118	-0.4344
Igf1	single exon skipping	CGGCTCTGGTGCCTGAGGTGTAGAACCCTCTCCAGCAGTAAAGCTAGCTTCTGTTTCCTATGGAGCCCAGGCATTCTGGGCAGATTCAAAGACCGTCTTCAGCACAGGAGCCACCCGTTCTCAATGCAATTATTTTTGTGATGTTTGCAG	TCCCCGTCCCTATCGACAAACAAGAAAACGAAGCTGCAAAGGAGAAGGAAAG	GTGAGCCAAAGACACACCCAGAAGGGGAACAGGAGGAGGTAACGGAGGCAACTCGGAAAATCAGAGGTCCCAGAGAAAAAAGACTGGGCTAGGAACTGTGAGCAAGCAGGCAAAGAGGGACATGCGGGAACAGGGATGAAGGACGTGCGG	AGGCATTGTGGATGAGTGTTGC	TGCGGTGATGTGGCATTTTCTG	236	288	2.39726	1.9544	-0.44286
Pwwp2b	alternative 5-prime		GTAAGATTCATGGTTTTCCTTGGTGGCCAGCGCGTGTCCTTGACATCAGCCTTGGCCAGAAGGAGGATGGAGAGCCCTCTTGGCAAGAAGCGAAAGTCTCATGGTTTGGGTCTCCAACTACATCATTCTTGTCTATTTCAAAACTGTCCCCTTTCTCTGAATTTTTCAAACTGAGATTTAACCGTAAGAAGAAGGGGATGTATCGGAAAGCTATAACTGAGGCTGCAAATGCCACACAACACGTGGCCCCAGAAATAAGGGAGCTCTTGACCCAGTTTGAAATGTAACTTTGGTTCCAAGAGCAG	GTGAGTCTCGTGTTCACTAGGGGCCTGCTTTTCCCAAGGCAGCCAGCTTGAGCTTGTGTTCAACACCCAGACGCTAGGGAGCCAGACACTGGGCCTGTTGCTCAAAGGGGGCTGTCCTAAACACTTGCCCTCTCTGATGTCTCAGGAGCT	TGACTGAAGATGGAAGGACGGT	AGCATGTTTCTGCACACAGCC	141	446	9.11854	8.63309	-0.48545
Arhgap21	single exon skipping	TGCTCCACTGCCCTTTACCTCTTTTGGGATCTTTCAGAGAAAACAGTATAGATGTATTTGTAGCTTGCTGTTTACAGCATTGATATGACAACATGATTCTGTCTTTATACCAGTAAGCAGCTTCTGCTATGTTTTCCTATTTTCTGCTAG	CTACAATTTACAAAGGATGTTACAGCACTG	GTAAGAGATGCACAGTAGCCATTTCCTTGCTTTTTAAGTCCTGTTTCATAGAGATTTGTAACAAGCCAATCTGCTTAGCTGTACTAATGTGCAGAGAGTGTATGTGATAATGGTTTCTCCCCCCCCCCACCTCCCTCCGTTTCTGTTTGT	AGCTCAGTGTAATGCCCAAGGA	TGCAGTAGCTGAAGGAGTCGAT	161	191	94.7826	94.289	-0.4936
Lpin1	single exon skipping	AGCAATGAAAATAATTTTAAGGTTGGGGGTCATCACAGCAAGAGGAACTGTCTTAAAGGGTCACAGCATTGGGAAGGTTGAGAACAACTGGTATAGAGAATTCCAGGCTTGTCAGAGGAGTCTGTAAGACTTGGTGAAATTCTCCTTCAG	AACACATTGGAGCCAGGGCCCTGGACTTGTGTCTCCAGCATGTAAATCCCTGCCAGGCGCAACATCTTGCCAAACTTGAAGATAAACCCCAGCAGACTTTAAAGTAGTCCGGTCAGTGTCTTCACGCAGGCCCATTGGAAACAG	GTGAGCATTGGGCTTGGTTCTCTTCCGGCTCCTCTGAACTTCCTTCTGAGGGACTAGTCCATCTGCTTTCTTTCGCAAATCAAACCTCTCCCCTTTTCTGCCTCCTCAAGTGCTTTCAGAAAGGCTGAAACACCTCAGCCATAATGGGAT	CGCCTGCTCGTGAATCCTCTT	CGGATGACAATGATGTCGATGC	141	285	1.72185	1.18577	-0.53608
Ntng1	single exon skipping	CACCTGTTGTCACCATGTGTTATGTTGGTTTCCATCTATCTAATGCCATGCCGCCATCTTTTCTCCATCCCACACGTCACCCAAGCATGTAGCGTGCTATTTCTCTGCTGCTGTATACATTCTGTATACATTTCTGTTCTTCCTTGCAAG	ACTGTGAATGCTTCGGCCACTCCAATCGGTGCAGTTATATCGATCTGCTAAACACAGTCATTTGCGTGAGCTGTAAACACAACACTAGAGGGCAGCACTGTGAGTTATGCAGGCTGGGCTACTTCAGAAATGCTTCTGCACAGCTGGACGATGAGAATGTGTGCATAG	GTCAGTTCCATTATGATTTCAGCTTTTGTTCTGTGCCTTTGGAGCTATGGGGAGCTGGTTAGGGTGAAGACGCTGGTGAACTGCACGACAGCTGAGCCAGAATGAATATCCTCAATGGAGTAAATATCCTTGGTAGACTGAAAATTCGCT	ATCCCCAGCATTTCCAGTATCG	GCAGACACTCATCACATTTAGGC	130	298	79.9401	79.3651	-0.575
Nhsl1	single exon skipping	CTTTTGCCCCTCAGCCTCCATCATCCATGTGACCTGGCTAACCTCATTATTAATACTTTCTTGTCATTTTACAAGCTCCTGGAAGGATGCGCGTGCTGTCAGCTTGCTTGACGATAACATTGCTTTGCTTGTTCTACTATTCTACATTAG	GGGAGAATTTCGATCGTCAGGCCAGCCTTCGGCGGTCTCTAATTTACACAGACACTCTGGTAAGACGACCGAAGAAAGTCAAAAGGAGAAAGACAATTTCAGGAATCCCTGACATCATTCAGAAGGAGCTAG	GTATGGCTCCCCAGCATTGCATCCTATAGCCTTCCTTGCTGCTTGTATTTACCGCACTAACCTCATGTGGTGCTGTCAAATGCACACGTCCTTATAGCCAGCTTCTGGAAGAGGTCTAAGGTGATTGTTACGCTCTGTGCAGTGGAGCTG	GAGACCTAAAACGCCAACCTCA	GCCTTCCTAACGTAGAGTAGTGG	227	359	2.05314	1.46199	-0.59115
Mfap3	alternative 5-prime		GTGAGTGAATCCGCTGCTCCGGTGGCTTCCTGAGAG	GTAAAGGATGCTTGAAGCTGGACACGGGGGATGCCAGGATGTCCGCCCTCCGTGAAGGCTGGGTGTGGGTGTCGGGGTTCCGCCATGAGGTATTTCCAGAATACTCGAGGGCCAGCGACGATCCGGGACACAAACTGGGAATTCAGGGCG	CTAGGGCGGAAGGCGCTGAC	CGCAGTGAATGACTTGTTGCTG	127	163	0.59312	0	-0.59312
Rgs17	single exon skipping	ATCGTGACTGCAAAGTAACTCATCGGATGCATGACTTAATTTATTAGCCATTCTTTATTTGTGAACCCTTCTGTTCTTTCTACTGTCTGCCTATTTTTAACAGATGTATGTCTTTATTCTCTTATTTTTATGTATACCTTTTTCCTTTAG	GTTTATTATATACACTACGTAATTCTCATCAAGATATGGGGTTCTTCTCCAAAAAATTATTGCTAAGATG	GTAGGTGAACTTAATATTTTTTAAAATGTACACATTTTACTAAGGAAGATTTAAATCACTTTGTGGCATGCTTGTAACGTCCTTTTCAACTGTGATTTGTTTGTATCACTTACCCCTAGGTGTATCTAATACTATTCAAATGCATTTTTG	GCCTCCTCCCTCTCTGCTCTAT	TGCCGTTTTCTCATGTCAGCT	206	276	3.53698	2.94118	-0.5958
Bicd1	single exon skipping	AAAGAAAAAAAAAAAACCACACTTAATCTAGATGTTTCTAAGTAAACGTTCCCGTTCCTCACTAAATCTCAGGCAGCTGATTTAGTTACTGTTGCTAACACCATTGTGTCATCTCTTTGTATACATGTCTAATTTATTAGTTTCTTGTAG	ATTGTCAGCAGCCTGCTGCCTCCGTACCGCCACAGTGCTCACAACTAGCTGGGAGGCAAGACTACCCAACGGTCAG	GTAAATTCACAGGTCCTTCCTTCTCCCACCAGCTGCATGTCAGCTCCCCTTCCCAAGACCATAACTACCTATGCATCTTTATGTTATTGCATGTTTTTCATGAATTGGCTACATGACTTCACCCTTGTTCATATTTCCAATGAGCATGCA	ACACAGAGGCTGGAGGACTTAG	TGTGAGCTGGAATGTGGCTGTT	135	211	76.4151	75.7962	-0.6189
Pum2	single exon skipping	ATATGGTTATCACAATAATTATCATCTCCATAATGTTTCTAAAATAATTATTGTGATCACTTCTATTATTGCCCAGCAAGAGTTGGTTGGGAATAGGTTCTATTCAGTTAACACTGTATGTAATTAGGGTTTTTTTTATTTCTTCTTCAG	TTGGCAGTTCTGCAAGTAGTAGTGCCACAAGGAGAGAGTCTCTATCTACTAGCTCTGACTTGTACAAAAGATCTAGTAGCAGCCTAGCACCCATAGGGCAACCATTTTACAATAGTCTGGGATTTTCCTCCTCTCCAAGTCCAATAGGCATGCCTCTGCCAAGCCAAACTCCAGGACATTCACTTACGCCACCGCCATCACTTTCATCACATGGATCCTCATCCAGTTTGCATTTAG	GTAAAAAAAAACCCAAAACCCTTTTTATTTGTATGTATACATGTATGTGTGTTTGTGTGTGTGTTTATAATATATGTAAAATATTGAATGTTGGATAAAACATGCCAAATTGCTTTTGCTTTTAGATACTAGCCTTTTGAAAAAGTTCTA	AGTGCGTCTCTTGGCTTTGGAA	TCGGTACTTTGCTTCTGCTCCA	144	381	1.4881	0.846561	-0.641539
Cdc25b	exon skipping and alternative 3-prime or 5-prime	GTACACTCGGTTTATCCTGATAGTTCCTCTCCAATCTTGCCCACAG	GATGGATATATCTTCAAGATGCCACAGGAGCTCCCTCATTCCAGCTCTGCCCAAGCTTTGGCAGAATGGGTCAGCCGCAGACAGGCCTTTACCCAGAGGCCCAGCTCAGCCCCTGACTTGATG	GTACATAAAGAAAATCAGGCCAAGAAACAACTCTGGGGAGAGGTGGTGGCTGGAGAGATGGCTCAGTGGTTAAAAGCACTGGTTGTTCTTCCAGAGGTCCTGGCTCAATTCCCAGCACCCAACCCACCTCATAACCCTCTATAATACCAG	CAGAGCATCACCAACTCCCGA	AGTCAAGGAAGAAGACTGTGCC	210	288	12.1857	11.5385	-0.6472
Mtss1	mutually exclusive exon skipping	TCATTCCCCCCTCTTCTGTGTCTGTCTCTGTCTCCCTTTCTGTACGTGCCCTTCCCACCCCGTCCATCCTCCTTTATTTTAATAATGACTTCCGGTGACCTGTGGTTTGGTTTGTTGGTCCCCTTCTGTGTGGCTCTTCCCCCGCTGCAG	AACTCGTCCAGCTCGGCCTCCTCCGAAGCGTCGGAAACCTGCCAGTCAGTGAGCGAGTGCAGCTCCCCCACCTCAGTCAGCTCAGGCTCTACCATGGGCGCCTGGGTGTCCACAGAGAAGGTGACTGGCCAGGGTCGCAGCCATGGTGGGCTGTTCTTCCTGACCTGCCTGCCTGCTGCACACACAGCCGCTGCAGCTGTAGGAACCCAAAGGAAACTCAGAATCTGCCCCAAAAGCTGAGCCCTCTCTGGGATAGGGCCTGGATAGGCGGAGGGCTCCCTAGCTGCCTAGGGTGGTCAGTGAGGGAGAGGAAAGGGGCGTGGGGGACTTGGAGGTGTGAAGGCTTCCTCCCCAGAACAGGGTCTGTGTTCATCCCTTCTCCCTTCTTCCTTCTCAAAC…	GTTTGTGTCTCCCCTCCCTCCTCCCTCCTCCCTCTCCAGCTCCCTCCTCCCTCCCTCTCCAGCTCCCTCCTCCCTCCCTCTCCAGCTCCCTCCTCCCTCCCTCTCCAGCTCCCTCCTCCCTCCCTCTCCAGCTCCCTCCTCCCTCCCTTT	ACGCCTTCCAGTCCAAGTCAC	GGCTCACGTTTCTCTTTGCGG	247	322	17.9293	17.2708	-0.6585
Neo1	alternative 3-prime	TTCTGAATGAATGAGGGCTATCTATTAACTCTGGATTTTCTTTCTTTTTTTCCATTTTTCATTTTTCATTCCATTATACTCCCCTGCATTCCCTTTTATTTTTGTTTATGTTAAAATGCCACTTCCCTTTCTTAATTACTTTTTACCCAG	ACACTTCTGAAGTTGATTTATTTGTTATTAATGCTCCATACACTCCAG		CCCCTTTATGAGAGTGCTGTGA	TTCGTGTTTGCTGGGATGTTGG	206	254	78.4091	77.7448	-0.6643
Mbp	single exon skipping	AATGCCTCCACAGCACCAGACAAGAAAGCATTTCTTTGCCTGCTGGGGGTCGGCTACACTGATCCTAGAGATGTGCGGAGGACTGTGGGGCTGGCTCTGCAGGCAGTGCCCACACGGGACTCACCCGGCCCACTCTGTCCTCCTCGGCAG	GTACCCTGGCTAAAGCAGAGCCGGAGCCCTCTGCCCTCTCATGCCCGCAGCCGTCCTGGGCTGTGCCACATGTACAAG	GTAAGTGGCGGCTGCTGGCCCACCAGCCTAGGGTTACCTGGTGTGAGATGTTCTCAGCACTGTGGGCCTTTGAGAGGGTCATTAGGACAGGCAACTCTTTCAGGGGCTCACTGTGTCTTGGGGGTTCAACATGTCTGTAGGGTATCTGTG	GGGAAGGGAGGACAACACCT	CGACTTCTGGGGCAGGGAGC	319	397	1.86335	1.1976	-0.66575
Stxbp1	single exon skipping	CGTGTGCCTCACGTGTTTTGTGCATGCCTGCATACGTGTGTGCATGTGCCCGTGCATGCTTCGCCTCTCACGCCTCTCCAGCTTTGGGCACTGGGGCCTCCGTTGGCGTGTCCGGGGCGCCTCGTTCAGCCGGCCTCTATTCTCCCACAG	GTTCTACTCACATTCTCACTCCCACCAAATTCCTCATGGACCTGAGACACCCCGACTTCAGGGAGTCCTCTAGGGTATCTTTTGAGGATCAGGCTCCAACAATGGAGTGAGAGCCAAAGAGACAAA	GTAAAAGCAGCTTATTCCAGAAAGAAACTCTTCCACTCCGAAGGGCTTTCTTTGATGATCCTGTCACTCTCTTTCTTTCTTTTTCTCTTTTTACTTTATCATTTCTTTGATTTCCTTTTTCCAAGAAAATGCTTGCGGTTCTTAATGCCA	AACGGCAAGTGGGAAGTGCT	CAGAGGACAAGATGGGGTGTCA	274	400	14.433	13.7558	-0.6772
Mink1	single exon skipping	TGGGGCAAGCCCCAAATCAGGCACCTCATCCCCTCCCTGTGCCACCACGACCCGCCCCGGCACCCTGTGCTCCCTCCACAG	ACCTCGCAGTAACTCCGCCTGGCAAATCTATCTGCAGAGGCGGGCAGAGCGGGGCACCCCCAAGCCTCCCGGGCCCCCAGCTCAGCCCCCTGGCCCGCCCAACGCCTCTAG	GTAATGGAGTTGCCCCCTGACTTACTCTCACCTCTCACTTCTGCCGCCTGCTTCTCTGGTGATGGCGCCC	GACCTCTTCTATCGCCACTGC	CTCCCACACGGTTTCGGTTC	194	305	0.690846	0	-0.690846
Rfxank	alternative 5-prime		GTGCGTGTCCTGCCTGCACATGCCTGTCTG	GTAGGGGAACTTGTGCGTGAGAGTGGCTTGTGTGTGCATGTATGATTTGTGTAATGTTCCCCTTCATGTGAC	AGCCAACTGAAGGATCATCTGC	CTAGCAGGAAGCGAACTGTCTC	124	154	10.4034	9.69828	-0.70512
Clmn	single exon skipping	ATGAGGGAAAAGTTAGCAATCCCTGAATCCGGGCAGAGAGGCAGCGCACAGCTCAGTATGTGTCTTGGGCAGAAGGCGGTTGTCAGAGGTAGAGCTGTATGCATCCCCTCCCATAGGGCCTGACTCTCTGTCCCTTCTGTCCCACTGCAG	GTACAATTCTCAGAAGCTCACTGAGCTGATTTTACAGTTCTACGGCATCAGAGCAGACATGAAGCGCGAGTACAAACATGCCAGGCTGTCTAT	GAAAGTATTCGTTACTGGTGGAGAACTAAATTGTCTAGTTGATAGTTCTCAAGTTACAGTAGTAAACTGGTGCTGAGACTCCCGAACCTTAGAGCCCCCGAAAGGAATCTTAGTTCTGACTAAGCCCTACCCTGTTAAAGGCACAGAAGT	TGGATGACAGGAGAAACAGAGTG	AGCTGTGGGAAGAGCAGTAAGC	184	277	5.07246	4.35606	-0.7164
Vegfa	single exon skipping	ACCCGTGACTGAGGTTTGACCTAGAGGCTGCTCCAGGAAGTGACTAGGGTAGTTTTGGGTCTCCTGCTCCTGCCTCTGTCTTCTTCATTGCTCCTCTCTTCTCTTCCCTCTCGTTCTCTTCCTGTCTGTTTCTGTTTTTATATTTTCCAG	AAAATCAGTTCGAGGAAAGGGAAAGGGTCAAAAACGAAAGCGCAAGAAATCCCGGTTTAAATCCTGGAGCGT	GTACGTTGGTGCCGCTGCTGTCTAATTCCTTGGAGCCTTCCTGGTCTCCAGACAATCGCCTGCAGCTCCTCTAACCCTGCCCACCCCACCCCTGCCCCACCCCTACCTCCCCTCTGGCTCTTGCCCTGCCTCAGTCTCTCTCTCTCTCAC	ACCAAAGAAAGACAGAACAAAGCC	CGTTCGTTTAACTCAAGCTGCC	153	225	2.47093	1.75219	-0.71874
Cadm1	single exon skipping	ACCTACATCTTCCAAGGAGAAAGGATTTGGTGGTGTAAAGAGGGAAGCCATTCAACAAACATCTCAATGTCTCCATGCCTTTGTTTGTCATTACTGGTCATTGTTGTGTTCAGCATTGTGGGTTTGATTTTCCTTTTTTTTTTTATCCAG	ATCCCCCCACAACTATCCCTCCTCCCACAACAACCACCACCACTACCACCACCACCACCACCACCATCCTTACCATCATCACAG	GTATGGTACCTTCATTGCCATTGGAAATGTCCTGAATGTTTATTGTCTTTTTGGTATAATCAAAAAGAAGACTAGCTGTTCCCTGGAAGGCCTCTGAGCTTAACTGTTCCTCTACTTTGGAACTCTAGAGACACCCAATACTATGTTATT	GCCTGTGATGGTAACTTGGGTG	TGAACTGCTGGTTCTGTCGTCG	204	288	19.3078	18.5874	-0.7204
Tmem77	multiple exon skipping	CTGGTTTCACTGTAATCTTCCTGTGCTTTGGGGAAGTAATTTGTGAATCTCCACTTAGCCCTAATGAATTATCTGGCTTGTGCTTTTAAATGATATACTGTCAATGTGTTCTTTGTTTTGCTCATTGACTGACTTTTTTCTGCTCCTCAG	AAATCAACACTATTTATTGTACATGTGTGTGGAGCTGTCCTTGCCTTTAGTATGGGCTCATTTTACATGTTTGTTCAGACAATCCTTTCCTACCAAATGCAGCCCAAAATTCACAGCAAACAAGTCTTCTGGGTCCGACTACTGTTGGTTATCTGGTGTGGAGTAAGTGCACTTAGCAGTATCCTTTGTTGTGAAGTGTTGTTTACTATTGAAAAAGAATAGAATAACAAAACAAGTGAGTGCAGTTTGGGGCAATGTAAGAACCATTTTTTAATTGTTATATACATACACACACACACACATGTATTTTATCTACACTTATGTAAATGTACCATGTGTATACCTGGTGGCCACTGCTAACAGGAGAGGGTATCATACCATGGAATTCAACGTGGGTGC…	GTAAGAGCTTGAGGTCTATAAAATGTATAACCGTGTGTGTGTGTGTGTGTGTGTGTGTGTGTGTGTGTGTGTGTGTTTGTGTGTGTGTGTGTGTGTGTGTGTGTGTGTAATTATTTTAAAGGTTTATTTTCATTTTAAATGTATCATCAC	GCACTGAACCCTGAAGAGAACC	TGCTGCCGTAGTAACCAGGTG	135	396	80.9639	80.2174	-0.7465
Tcf3	single exon skipping	TTGGCTCACGGTTTGGTGGGACCGGCTATCTGGTGGGGAAGTCCCGGTGGCAGGAGTGTGAGGCGGCTGGTAAAGCCACTGTCAGGAAGCAGAGAGTGACGGATGCTGGTGCTCAGCTCATTTTTTCCTTTTTGTTCAG	TATGGGGATCCTGCCCGTTGGATGGTGCCTCCCACATTCAGG	GTGAGTCTCCCCCTCCTCAGTTAAATCTTTATGGCAACACTCTTACAGACAGACACACCTGGAGGGTGTTTCCATGGTGATTGTAAATTCAGGCAGATTGACAATGAAGATTAACCCTCACACCCGGTGTGGGCACAGTTAGGGGTTACC	ACAGTCAAGGACACAAGGTCGC	GGACGCAGGGGAGAAGTGGT	132	174	22.6496	21.8978	-0.7518
B3gnt5	single exon skipping	ATACTACCTTGTACTTTTTGTCTTCTGGGTAGTAAAACAGTTCATCAGATGCTGCATCTAGATGCCCATAAACAAATAGAACTCTGTTGGTCTCCCGGCATAAGATGCTCAACCTTATCAAATTCATGCTCTTACCATGACAG	AACTCAAGCTCTTCTTTCTGATCTACTTTTGACATCTTTTCCCTTGGACAAGCTGCCAGAAGTCTGATCCAAATTACTGCTGAAAATAACCTCACCATTGTACACAGGAATTATACTTTAT	GTGAGTATAATAAGTCTTATCTCAAGCTAACTGTAAATGCTTTGAGACTAAAGACCAGAAATTGCCATACCATACTCTTCCACCATGCCTGGCTTACACATAGGTATGCCACATCCCTCCACTGTGCCCAGCTTGCACATATCCATGTTG	TGGACTATCAACCCCTGAAAGGT	GGGAAAAGGTCTCATTCCACACA	256	377	3.39806	2.64317	-0.75489
Erc1	single exon skipping	AATATATGCCTTTGAAAATTGAGTTAGGGGAACAGCTTTGATTATTTTATGTAAGTTATTGTTATTTCAGAGGTCACTGTGGCTCAGAATCAGATAATATGAAGACCCGAGTTGGCACATGAGTGAAAAACAATAACAATGTCGTGACAG	GTAGAGCAACTGAAGGAGGAGCTAAGTTCGAAAGATGCTCAAGGGGAGGAGCTGAAAAAGAGAGCGGCTGGTCTTCAGTCTGAG	GTCTTTGCAGTAAGATTTACCTCTTTGTGTGCAGTGGTCCCACAGTGGGACCCTGCTGGCTCTGGCTTCTGGGTGGCTTACACTTTCACTCTATATGGATGGCAGCTCTGCCCATTCTTAGCACTAACCAGCCTGCTCTGCTCTTTTAAC	GGGCTTTGAGTAGTGAGGAGCG	AGCAGTGAGGGACTCTTTCAGC	218	302	0.773481	0	-0.773481
Stau2	single exon skipping	GAAGATATTACATGATATAAGAATTTTAATACAAATTTATGAAAATAATTTACCTATATAATCTAACTTTAGTCTAAACAGTCAAAGCTAGTTTTTCTTCCACTTTAAAAGTCATTCTTGACAAAAACTTTACAGCCTTTTTATTTGCAG	CTTCTCTCCACGATAAAATGGCAAACCCCAAAGAGAAAACTCCAGTGTGTCTGGTAAATGAGTTAGCCCGTTTCCATAGCATCCAACCCCAGTATAAGCTTCTGAATGAAAGCGGGCCTGCTCATTCGAAG	GTAAGGTTACAAAGAGAGGCGGTGATCGTGCTGCTCACTGTCAGACCGTGTTCATCATGCTCTGTTTGGGGGTGGTGGAAGATGGCCTGAAGACATTTAAGTCAAGCCGTATTGTAATGCATTGTTTTGTAAAGCTTTCAGATGTAGTAC	TTGTGGAGCTGTGAGGGATACG	ACTGGTTTGGGAAGCGTAGATT	187	318	12.3223	11.5242	-0.7981
Mbnl2	single exon skipping	ATTGCATTCAGAATATTTTTTTCCTTCTCACCTATCCACAATGCAATGCCGTTCCCATGATGCACCTCTGCTTGCTGTTTACCTGTATGTTAATTCGCTTGAATCCCATTGGCCCACTGCCATCATGTGCTCGCTGCCTGTTATTAAAAG	ACTCAGTCGACTGCCAAAGCACTGAAGCGACCTCTCGAAGCAACTGTAGACCTG	GTACTTTGACCTTTCACCTTTCGCTTTGCATGTAGCTTTTCAGAGAACCAGCCGAGATTTGTATGTAAAATACTGGTTGCAGCCAATCATTATTATTAATTTTAAAATGGAGGAATTCAATAAGGTGTTTAGTCATCTCATTTGCATATG	GGCGTTGCATGAGGGAGAAATG	CGCTGGGGTTGAAGACCGTG	222	276	22.449	21.645	-0.804
Pkib	single exon skipping	CTGGGTTTGTAATTGCAAAATTAGACTTTTGGTGTGCTTTTAGGCAAGAGTGCTTGAGCCCAGGGCATGTTGGCAATGGGTTTTGCATCCCAAGATTGGTTGAGTGCCAAATGCTCCTTCCTCTTCCTATCCCCTTTTTGTTTTCATCAG	CACCTGGGCCACTGGCCACCATGGATAAGCACGCTGATGCCCCTGGGGGTCAAAAGAAAACAAAGGAGACCAGCATGGGAGGCGGCAGCAGCCCAGAAGCCCAGCAAG	GTCACTACCCTGCATGAACAACAACTGGAATGCCTTAATTCTCTGCAGGACGGTGCTTTCCTTCCTTTCCACAGACCTTACAAAGAGGGTTGTCCCTTGGCCAGTCCCTGTATGTACAACTACAAACAATATCTGTATTGTAACCTTAAT	CGGCTTCATCCTTCACCTGTCT	GCCAACGCTTCCAGTTTCAGTG	220	328	2.03426	1.22117	-0.81309
Sgce	single exon skipping	TATTGACCATGTACTAAGCATTTGCTAGTTGGAATTCAGCTCCTAGTCTGAGAAGATGTAGTCTGAGCCAAGTTAACAGTAACTGTGATAGTAATTTTTAATTTGACATTAATTTCATGTCTCTGTGTGCATTTGTTTTATTCTGAAAAG	CTTTTTTATTAAGCTGTGCCGATGGCATAAATGGAACAGTTAACTGGAAGACCAAACAAGCCAGCAGTTTTAGTATCAGCAGGAAACTGGCTGCTGGGAAGAAAGATG	GTGAGTTAGGCTTTAAATGTAAATCCTCAATTGGCTGTCAGTGTTTGCTTCCAGTGCTCTTTTGTTACGTTTTAGTCCTGTGTCAGTGAGTGTTTAATAAATCAGTCTGAAAAAAAAAATTTTTGTTTTCCTAATCTTCTAAAAAGCTTC	GATCGAGGACGGTTGGCTTAGG	CATGAACAAAGAGGACACCTGC	213	321	0.816803	0	-0.816803
1110020G09Rik	single exon skipping	AGGCTATACTGTGCTCCGGAACTTGTGCGCTTTGCTTGGAAGATGTGGAGGGCAGCAGTGTTTTTTATTTCCTGCCTCAGTCTTAATGTCCTCAGGTGGAAGAACATTTTAAAAGCCCCTGTTTCTTCTTTTCTGTGTGTTCTAACCTAG	AATGCCTTATTGTTGGGCTGTAGCAGTGGACAATTTAAGAAGAGATATACCCAATCTAAAGGGACT	GTGAGTTTTTTTTTTTTTTTTGCTGCCTTAAAAATAATTTCCCTTGAACAAAAATCGTGTGAATTAACTAATCCCAATTGACCTGCATGTAAAACAACACTAAATTTGCTCACCGTTTGGGCTCTACGCCTCTCCCCTGGCTGCCTTCCC	CTCAGCTTCTGCCGGTGAGAG	CCTTCGATCCTGTCCCAGTGC	153	219	14.6825	13.8495	-0.833
Vrk1	single exon skipping	CTGCATTTACCCTGGGATGTCAGGAGCGTGTCATTCACTGCAGAGGCCAACGCTCCACGTTCGCTTGTTTCCTTCAAACGCTGCCGGGCCCCGTCTGCTATTGTCTGCTTTTTACTGCTTCCCTCCCTGTCTTGTTCATTTTGTTATTAG	GAAGTGTGGAGTCCCAAGGAGCAATACATGGAAGCATGTCTCAGCCAGCGGCGGGCTGCAGCAGCTCTGACA	GTGAGTGGGGATGGACTAAGTAGTGCTGATGAAGACAGCTCTGTTCTTTCTTGAACACACCCTTAAGCGTTAAAGCATCCCTTGTCTTAGGAGCTTATGGGAGTCCAGAGCTGTGGTAGGCTGAGCCAGGAGTGGGTCCAGGCAGGCCCC	AGCGGAAGAAAGAAGCAGAAGA	AGCATGTCTTGTTCCAATCCCA	133	205	2.15054	1.30506	-0.84548
Lgals9	single exon skipping	AGTAAAGGGGCACTGTGACCTTGCTCACGCCAACCTAACCCTTTCCTGGTGTCATTCCTCTGGGTCCGGAGCCAGCCCTTGCTTTTTGCCTGCCCTTGCTTTGGCAATGCCTCCTGTTTCTGTCACCCAGACATGCTTTTGTTTTAACAG	AACTCTGCAGCCCCTGTCCAGCATGTCTTCTCCACAGTGCAGTTCTCTCAGCCAGTCCAGTTCCCACGGACCCCTAAGGGGCGCAAACAGAAA	GTGAGTTAAGCGTTTGGCCTGGAGATTCAAAGAGGTAGAGCCCAGAGGCAGGTCCAACCAACAAGCTAGCCAGGGGCCTTCAGACCCCATCAAACCAAGCCAGGGTCCTCTGCATTCACCAGCTGCCCAGAATTGTGTCCCTTCTGGCTC	CTTTGTGCAGTACCAACACCGC	CATGGGTGCCTGGTGGGCAG	127	220	0.851789	0	-0.851789
Senp7	single exon skipping	TTTAATTTCTTGTAAATTAAGCATTTAATTTAAATCTTTAAAAACTATTAGAATATTTATGTAGAGTAATAGACAATGCCTCTGTTAGTTGATTCAAATATATATATATATATTTCAGTTAAACTAATTATTTTCTTGTCCTGGTTTCAG	ATAACAAAGTTGTTAACTGTAAAGTCAGAGGATGTTCTTGCTCAGTCACCATTGTCCAAACTCAGAGGCTCAGAATGCTGG	GTAAATTAACTTTTAAAATATATTGTTGTATTTGATTTGTTTAAAATATTTTAGTATATAAATTTTTATTTTCCTCTGTCCTTTTTAATTTTCTATGTAATTAAAGATTTAAAAATAGCTTATTTCTAATATGTGTTAAAATAAAACTTG	GAGGGAAAACGGAAAAAGTCATCA	AATCCCTTAGGAGGACACCCAC	125	206	64.532	63.662	-0.87
Dnaja3	single exon skipping	CCTTGCCAGCCTGAGAGTGGCCCTTATGTTCCTGGAGTGGCCCTTGGCTACTCCTCAGCTTTTGGGCAGTTAGGTGGGTAGGTGGGGCTGGCATTTGCTGCATGGAGGTGTCTGCTCTTGACCTCGGTTCTTTCTGTTGTTTGTGCCCAG	GTGGCAGAACCATGGATAGCTCCGCAGGAAGCAAGGATAGGCGAGAGGCTGGGGAGGACAATGAGGGATTCCTTTCCAAACTTAAGAAAATATTTACTTCCTGATACCCCTGCTGAG	GTAGGAAAACCTGTGAGCTTGCTTTCCTGTAAACCTCTGAACTAATCTCTCTTCTTTAACCAACATGAGATCCCACCTCACCCTACCCTATCCCAGGAGGTGGGAGAGTATAGTAAATGTGGTTCCCCTTCAATCCTTGGGGCAGAGCAT	TGGAGGGGACGGTTAATGGAGT	TTCAGAGGGATCTGGGAGCAGG	155	272	4.61271	3.73303	-0.87968
Pde2a	single exon skipping	CTGTTCTCAGAGTTGAGAAAAAGCAGACAGAGGTGCCCAGGGATCAAGAAGGGTGTTGCAGGGAGAGCCGGGCACAAGCAGGGAGGGCAGACTGGGGAGAATGGGAGAAGGCCTGGTAGGCCTCAGCCCTTGGCCTTCTTGTCTCTGCAG	CCAGCCAGGACCCCCTTGCACAGAAGCCAGAACCCCCAGGGAGTAGAGACGACCGACTGGAG	GTGAGAGCTCAGTGGGCACCGGGGGTGGGGTGCAGGATTTGGAGGCTGGAGCTGCACCCCCCGCTCACCCTCTCCAGCCTAAGGGCACACACGCCAAGACCCATCTTCTTACTCCATGCCCAGCTTGGGGTCAGGCTCTCTGTCCTCACC	AGCAGGTCTTCCTCAAGCCG	AGCACGGCTGAGAGGGCATC	139	201	4.26396	3.38078	-0.88318
Grik2	single exon skipping	TTTTACAGGTAGATCACAGCCTTCTTCATTTCCAGGGATGTGTAAATAACAGGTTGCTTCATTCAATGTAGTGAATTTTATGAAGAGTTTTACTTATTCTAATGCAATTATACATGCTAACAGCTCAAAGATTTAAATTTTCATTTTCAG	GAATCTTCTATTTGGTTAGTGCCACCATACCATCCAGACACTGTTTAGTAAACTTTTGAAACTTTCTAAAAGAGGTTTTTAATGATG	GTTAGTATCCTTGTGCCTTACTTTTCCTTTTTGTAGTCTGTTACCGTAATGTGGAGAAACATTTTAATGTTGTTTTCACTCGAAGGAACTTCCCACACTGAAGAGCACACCACAAGAGTTCATCCCCAACATAAGGGTTTAAAGGCAAGG	TGATGAAGGAGAAGTGGTGGCG	GCCTGTGGCTTATGTTTGAGC	265	352	0.890869	0	-0.890869
Flot2	single exon skipping	TGGCCTGGGTGGGTGGAAATACTGAGAGCACCACACCGTGCGGCAGTATATCAGGCATCAGTGCTTATCTGGTAACCACTGTGTGTGTTTACTGTGTCCCTTCCCACCCTTCCTGCCCCTACCTTTCCCTATGCCCCGGCTGCTCCTCAG	ACTGTCTCTGGAGGTTATGACCATCCTGTGTCGCTGTGAGAATATTGAGACGTCGGAGGGGGTCCCGCTATTCGTAACAGGGGTTGCACAG	GTAATAACTCACCTGCTTCCTCCTCTATGTCTAACTTTCTCTTCCTGCCCCGCGGGGCCTGGCAGGCAGAAGCCGGATGGACTCTCCTCCCGAGTGTGTGCCTCCCTCCTCCTCTCCCTCCTCGCTGCTGCTCCGGGGGCCAGGGTAGAT	GGCTGTTGTGGTTCTGACTACA	CACAGTTAAAGCTACCCCCTCG	156	247	2.39234	1.47348	-0.91886
Rbm6	alternative 3-prime	AAAATTGCACTGATTACCCCTGACTCCACATGTGTAGTAATTGTCATAATGACCTTGGAATTTTAAGTTCCTTGGCTGTAGAAACTGGGAATTTTTGTAGTATGTTACCTTTGTTAGCTTATCTGGTATTGCGGATTTTCCCTGTTGCAG	GACTGGGTGAAAGCTTTTTCTGCAGCAGTCATGTTGAAAACCTTGTGTTGACTTACCTCGTGTTCTGAAATGGGAGCATAAAAGTTTACTCGGACACCTCATCTTAAAATAGCAAAACTTGCTGTTTTCTGCAGATCTAGGACCTTGTTACAGAACTCTGCCCCCCAAAATATGTTTACAGAAGAATATGCTGTGATTAGAGAAGAATATGCTGGTGTGTAGATTTCAAACTCTCTGGACAATATGAATAACCCTGTCTTTGTTTCTACAG		CCGTGCTAGAGTTTGGTAGGAA	GGAGCAAACCTTTCTTCTTGGC	132	403	0.947867	0	-0.947867
Synrg	single exon skipping	GAGTCCTCCCTCCCTGCTGAGCATTGGATTCACCCGGGACAGGGGTGGGTGGAGCCAGAAGGCCAGGCCCTGTGGACTTACCTGGAGGCAAGAGCCGTTCCAGGGGTTTGATTAGCTTTTTCTTTTGACCTTATGGTTTGAACATTTCAG	AAAGAAGAGACGCCTGCAGAAGAACAGCCTAAAAAA	GTATGAGCCAGCTACATGTTACTTTAGTGTCTCCATCTCAGTCTTGTGTGTGAGAGGCCAACAGATAATTCTGTTGTTGTCCTGGACTGTACCAGTTGTGAATCCTCTGCTGACTCACTCGTCCCCATAACGTGTGATCAAATCAACTAA	CGGGATCAAAAACGCTCAGGA	GCGTGGTACTGGTGTCCTCC	126	162	46.9954	46.0362	-0.9592
Hspa13	single exon skipping	ACAGTAAGATACGATTATATTTTTGGTACCTGTTAATCATAAAAATTCCAAAATGAGACAGTGTTGCAATTTAGGTAGATGCTGCCTTCATTCTTCTGTTTATCAAAAATCACTTTATGTTATTGAAATACTCCCTTCTCGTTCATTTAG	GATTTCTAACCCTGCTAGGCACTGATTATCAATAGTAGAAGATAGAAATGGAAATAACAATAATAGCTGAGATAAAACCGTTTCTAGAATCTGAAA	GTAAGTAACTATCTGCCCTTACCATTAGGTTAAAATGGTTTTAACATAGGTCTTTTTTAATCAACGTACATTAGTAAAACCTTAATATATTA	ACGTGTTCTACGTGTTGGTCAT	CCGCCTGTCTTAATCTGTGGAT	225	321	0.964187	0	-0.964187
Igfbp7	single exon skipping	AGAGCAGCGGTTCTCGGCCTTCCTAATGCTGTGACTCTCTAATACAGTTCCTCATGTTGTGGTGATCCCCAGGCATAGTCACTTCATCACTACTTCATAACCGTAATTTTGCTACTGTTATTAATCATAATGTATGTATGTGATATGCAG	GGTCTCTGATATGGGACACCCAACCAGCCCAAAGGAGTCACAACCCACAGGTTGAGAACCGCTGTTTTAGAGACAAGCACTCCAGAGAACAAG	GTACAGTAACAGTCTACCTAGTTTGGGAATTGGTTATTAAATGGCAAGTGCCCGTTCCAGAGTTCTTCAAGGAAAGCGAATTTAAAAGCCTAAATGAAATAGCCACGGGCACATTCAGGTTACACACCAGGGGGAAAAAACCTGTGGCAT	AGCAACGGCATCACCTACCC	ACCTCACAGCTCAAGAACACCT	185	278	2.38095	1.41243	-0.96852
Chid1	multiple exon skipping	AGCATTAGGAAGGTTGAGAACCACTGTCTTAGAGGAAGGAGAAGGGGTACAGGCTGGGAACCCAGACAGCATGCTTGTTCTGACTCTTAGTGAGGAAGGCCAGCCATCCATACATAGTAGCTCAAAGTAGGTATGCTTGCCTTGTCACAG	GACTGACCAGCTGGGCATGTTTACACACAAGGAGTTTGAGCAACTGGCCCCCATACTAGATGGCTTCAGCCTCATGACATATGACTATTCCACGTCACAACAGTGAGTATGGGCTGGTAGGGCACTGTATGTACAGTGGGTCCTCAGGAAGATATAGACCTGCACCTTGGTCTCTTAAGCTGACATCTGCCTATGGGCTCTATGGCTCAACACCAATGGGCAGTCACTTTCTTCACACCAGATGCTGCCAGATGGAAGCTAATGGTGTTCCTGCCCCTTTCTCAGGAGAGCTGATTCTTTGAGAAGACCCTGCCTAGGTGGAACTTTGTCACCAGTGACATAGGCACAGTCTGCCACTTCTGTTTCCCTTGGGCATTGGTCCCAGCTGCATGTCTGCTG…	GTGAGCCCAGGGCCCTCCTGGTCACATTCCAGGTGTGGCCAGTCAGAGATGTGGGTTTCAGTCCCTGGGAAAGGGAGGGAAAGTTGGGGCTGAGAAGGTTGGGGTAGCTCCTTTTGGGCTTTTCGAACTGTGGAGTCTGTGATATGGGTT	CACATGCTTACTCACTTGGCTG	CTGGCTGTCCCATACCACTCG	135	393	88.2239	87.2549	-0.969
Samd4	single exon skipping	TAGTCTTAGGCCTGATTCAGCCCACTATGCCACCAGTGGAGTGTAAGAGTAGCTGTGGTATCTCTTGAGGGTTCAGAGGTATTGTGGGTTATTCTGCGTCCCAGGCTAAAGTGGGGAGAATAACCTATTTCATTCTATTTTTTTTTCCAG	TTCTCTCAGGCCAGGCACACCACAGCCCTTTGAAACGATCTGTGTCCCTTACCCCACCCATGAATGTGCCAAACCAGCCTCTAGGACATGGATGGATGTCTCATGAGGACTTACGAGCTAGAGGACCTCAGTGCCTCCCATCCGATCATGCCCCCCTGTCTCCACAAAGCAGTGTAGCCTCTTCAGGAAGTGGTGGGAGTGAACACTTAGAAGATCAGACCACTGCTCGTAACACATTCCAAGAAGAAGGTAGTGGTATGAAAG	GTGAGTGACCACATGAGGAACCGAGAGGCCCTCCCTTGGTTTGGAGTCCAAGGGGAAAGAGAGGTGGTCAACAGGAAAGAGGGAGCCCAGCCCCTCACCTTAGGCTCCTGCATTCAAGCCATGCCTTCCAGAACTCCAGAGCTGGCCCTG	CGGGATTCTGGGATTTGCATCA	CAGGCGGAGGCTTTTTAACCAA	168	432	4.50581	3.52941	-0.9764
Fxyd1	alternative 3-prime	TGTCTTGCTGCTGTGTATGCTGTGGTCTCCTGGTCCCTATTATTGAGTTGTTTTAGGGACATGGTTTTGGGTGAAGCAAGGGAGCCATTCAACTTGAATGGCTGACACTTAAGTCCTTAGGCCGTCCTTGACTTAACCCCACGGGTTCAG	ATCCTCTTTAGGAGGGAAAGAGAGCAGGGCAGAGGACATTTCTTGACCCTGGCTGACTCCCTAG		CCAGGGGGTCCAAAGTGCTTAG	GAGGAGACACACACACAGAGCC	133	197	1.77665	0.796813	-0.979837
Add1	single exon skipping	TCTCCCGTGTACGTCTGTGTCTCCTGGCTCTTCTCACCCCAGTCTGTGGTCTATAAGAGTGGCTTGGCCTTTCTTCTTATGTAACCCAATGGCTGTGATTGAATGCATAGATTCTCTACTTGTGCTTTCTTTCTTGTGGCCGCCTTACAG	CAGGAGACGGATGTGCTAAAGAGTACCTGTTACCCTA	GTAAGTACCCGCGCCTGCCTCTGCTCTAACCAGGTGCTTGCGCTGTGCCTTGCTTTCCTGCTTCTCTGTTGCTTATGTTTTCTGTATATCGAAATAAAAACAGAAGACCTCATGACTATGCATAACAGAGACTATGACCAGTCTCTCAGT	TCCCCAACACTCCTCCCAGTAC	GGGCTTCCTCCTCCACTGCT	168	205	18.2609	17.2786	-0.9823
Asb7	single exon skipping	GTGCATTCATGTGTGAAGTGTGTGTGTGTGTGTGTGTGTGTGTGTGTGTGTAGATAATGCTTCTGTATACATTATATTAGGGTGTAGAACCCCTTGTTTGGGCCACTGTAGGCCTGGATTGCTCATCAGCAGTTATTTGTTTCATTCTAG	GAGTATACTTTGTTAAAAGACTGGCCAGACTTGCTTGCCTTCTAAAGTACAGAAGATGATAGACGTTCCACAGCTCTCAGAGAGGCCAT	GTGAGTTATGGGACTGTATGAATGCTAAGGCTGCCACCATAATCTGACTCCAAGATAAGGCTAAATCCAAGCCTAAGGGTGTGTGTCAGTGGCCTGAAATGGGATGTATGTGTCCCACGTCACTGACTATGTACAGAGTCCAGACGGTCA	AGGTGTGTTCGAGTGTTTCTGG	CAAGCTGAAGTGGCGTTGTACC	289	378	5.26316	4.26357	-0.99959
Lsr	single exon skipping	CTCTGGCCTGGACTGTCCTAAGTCACCATTGTCTCCTTTACTGTTTGGGACATGTTTTCCACTGACCAGTTGAAGCTAGCTGGTCTTAAGGGCAGTGGCTTGGGCTGGCGATGGCCAACATAATCTTGTTTTCTTTTTTTGTCCCTCCAG	GCAGGACCTCAGAAGCCCCTGAGCTCCTACCTGGTTTTCGGGCGGGGCCCTTGGAAG	GTATGGGGTGGAATCCCTGGTGGGGCTTCTCTTGCCCCCCCCCCATAGACTGCTTCTGTTTCTAGTTACCCTCCCTACCCCCCTAACTACTTCTCGCTGGAGACCTCCACTAAACCTACCCCATTCTGTGACATCTAGTGGCCTGGCTGT	TGGGGAGACAGTGGAGTGTATT	GGAGGAAGAAGAGGAGGCTTG	142	199	25.8621	24.8485	-1.0136
Tmem134	single exon skipping	GAAACAGCTTTGTGCGCATCCTGGGAGGTGTTCTGCCCAGGAAACATCAGTTTAGGTGGGAGACGCATCGGGCCAAAGCCTGGCTGAAAGACCCTGCCCTTACCCGCCCCCCCCCCCCCGTCCTTCCCCTCCACAATCATATGTGTGCAG	TGCTTATCCTGGTCGGCGTGGGACTGGAGGTGGCCCCCTCTCCAG	GTGAGTGTCCTTCCTGCCTGGGTCCTCAGCAAACCCTCCCAACTCCCCACACAAGGCACACAAGCCACCTCCCAGGA	GACCCAACATCCTTTGATCCAGA	CCTGGGACTAACAGCAGGATGC	126	171	3.75671	2.73723	-1.01948
Aplp2	single exon skipping	CACGGTCAGTTTGTTTATGGGTATCTCAGGCATGTTTTTAGTGAAAATGCCTTTTGGTCACATTATAGAGAGGAACTTAGAAGGAAATCATTTTCTTTCTTAATCTCCTTTTGTGCTATTTTGTTTTTTTATTGTTTTCCTTTCTGCTAG	ACACTCAGCCGGAGTTGTACCACCCAATGAAAAAAG	GTTGGTTTGTCAAAGACGTTCCTTAAGACCTCCATTCCTTCTCACTTCCCCAGTGTGTTGGAAGTTTCATTTTATGTTTCATACCACCATCTGACTCTCCCCGCCTCATTTCTTCAGCCATGGCTGTGAGTGGAGCTAGAGTAGCCCTGC	ACCAATTTACCTCCTCCATCTCAG	CCAATCAGTCCCCCGTCTTGTT	157	193	85.3933	84.3717	-1.0216
Pphln1	single exon skipping	GCTATAGCCACATTTTTCATTCGTGTGTTTTTGTTGGTTTGCATTTACTCTGTTGAATTATGGTTAAGAACTCCTGTGCTTATAAGAAAGTTTTCCAAAACCAAATAGAGAAATTAGTGATGTCTCTATATTTCTTTTTGTCTGTTTTAG	GATGGCTACCATAGAGTAGTTAATGTTGTGCCAAAGAGACCACCTCTGCTAGACAAGAGACCACCTCTGCTAGACAAGAGACCACCTCTGCTAGCCAGACCTGATGAAGGAGGCTACAGTAGATATTACAGTCATGTTGATTGCCGAGTATGTGACGAGGGCCGCAGTTTTTCTCATGATCGAAGAAGTGGCCCATCTCACAGTGGA	GTATGTAAATTTCCCCCGTGTACTAATTGTTCTTTCTTTCAAGTTTAAAATCCATGTAACTAAAGTCTATGTGCAGGTCTCTGAAGTGGAGTCATGGTGCTTGTGTTAGGGTGAAAGGAGAGCCTGATGCTTGTGTTCTGCCTCCCTCCC	ATGAAATGTGGTCTGAGGGACG	CCGGCTTGTGGAATGATCATCT	125	332	1.03448	0	-1.03448
Skil	alternative 5-prime		GTAAGTCCACCTCCAAACAGTCAGAAAAGCCTCATGAGAGTAGTCAGCATCAAAAAACAGTGTCTTACCCAGACGTCTCACTTGAGGAGCAGGAGAAAATGGATTTAAAAACCAGTAGAGAATTATACAGTTGTTTAG	GTAAGTATTCAGAAGTTATATTTTTAAAATCAGCTAGTTAAGAAACCCATTTATTCAGTATTTTTAAAGCATTTTATATTTAAGGCAATTTCCCCTATAGAACCACAGCTTTTACTTTAAAACGGTTCTAACTTTGAAAACTCTGGGTGG	TTGCACCGAATGTGTCGCTCA	TGCTTGTGCCTCTCACTAAGCT	144	282	30.8176	29.7821	-1.0355
Zc3h14	multiple exon skipping	ACAATCCTATCCCTTAGTAGAATTAGTTATGATTTTCCTTAAAAGTAATTATAATTATATAAAAGATTTGACATTCTTCTCACTTGTATGATTTTGAGAATAAAAGGTATATTCAGAAGTAAACATTTATGGCCAATTTTTTTGGCTCAG	ATTACTATGACATGGAATCCATGGTCCATGCAGACACAAGATCATTTATTCTGAAGAAGCCAAAGCTGTCTGAGGAAATAGTAGTGACACCCAACCAGGATTCGGGGATGAAGACTGCAGATGCCCTTCGGGTCCTTTCAGGACACCTTATGCAGACACGGTAGATGGTTTCTTTTTCTTGTGTAGCTACTGTGTGTGACTGTAGTGCAGGTCAGCTGTTAGTTCCCAGCTTCCCTGTTCCTGTAGCTCCCACTAGATGGTGCTCTCAGTGACTCACTGGCTAGGCCAACAGTAGCCAAATTCAGCTCTCAAAAATTCGAGTTCATCTTTCTTGTTCAGAAATCCATTAAATAGAAATAAAAGCTGAGTATAATTGAACTCTGTTGATAAGGGGTGTAG…	GTGTGTTGAGAGCTCAGACTTTGCCTTCTCAGCCCACTGTCATTGAGAACGGAGTCTTGGCCTGTGATATCTTGAGTGAATATTGGTTTGAGGCCTCGCTTATATTTCTGTTCAGTAGCCTGTTTTCTTCTGTCATACAAAGCCACCAGT	ACAGAGGCAATTGTTATCCCGA	CTCATCCCCATTTTTACAGGCAG	157	550	2.42991	1.38675	-1.04316
Fyttd1	single exon skipping	GTATAGTTCAGGGCTGAGATTTTATCTTGGTAGTGGAACACTTGGTTGGTGAACTAAGATAGATAGATGGGCAGAGAGACAGAATAAATATCTTTCAGTGGGATAAACTGTAAGATTTATAAGCTTTTAAGAAAAAAATTTCAAACCTAG	ATGGCGTACTTCCACCACAAATGGAGGAATTTTGACTGTATCCATTGACAATCCTGGAGCTGTACAGTGTCCGGT	GTAAGTTTTTTCCTTCCCTTTTTCTCCCCTTTCTTGAAAAATTGTAACCTCTTGATATATGATAGGAAAGTAAAAAGTATTGGACTTGTGCTCAGAGTATACTGTATAAGTCAGGATAAAATGAGATGCAAGGGTAAAGAATTGTTAACA	GATGTGGTAGCAAAGAGAACGC	ATGTCAAACTGTAGAGGGACGC	134	209	95.6912	94.6341	-1.0571
4930506M07Rik	multiple exon skipping	GGTGTGTGTGCCAGTTTGAGAAACTCACACATAGACATCTGTATGTAACTTGTTTTGTTTCTTAATTACGTTTTGATTCTCACAATGTTTTATTGGTTTGCATCTTCTGTTCTTTTGCGTATTATATTAACCTTTTTGTTTTTGTTTTAG	GGGACACTTAACAAATCCACTAGTTCGAGAAGCTTAAAATCCCTTGGCCCTGAGAACAGTGAAACTGAGTTAGAGAGGATTTTACGTCGCAGAAAGCTGACGGCAGAAGCAGATAGCAGTAGTAAGCCTCTCCAAGCCCTCTGCTCTCCTTCTCTCCTTCCTCTGAGCACCTTCCCCATGACATCATCTTTCAAATATTAGTCTTAAATGTTTAGCTTTTTAAAAAAAAAAGTGAGTGAGAAGTCCTGGCTGCATAGAGAGTGTCTGCAGTGCCTCAGGAGATGCTTGCACGGTCACCGTAGTCATCGGCATCTTTATATGTAGGTAACCAAGCATGTGTGGATTGGCCCTGTTCAGCAGGAGGTACCCTAGGACAAAGGCCCATGTGAAGACATCCGG…	GTAAGTAACAATGTTCTTCATTAAGTAGAATGTAGACGAATCTCTAATGACTGTCATGCCTTTCTTTGTTGCTCTTCAGAAAGACTTCCATTCCGCCTGACAATCCCCTTTCTCCCTCCCTTGAGCCAGCTTCTGCTTCTAGGCTCCCAG	AAAGTGCGGTGGATGAGCTG	GGGGTTCGTGTGTGGAAACAG	130	444	1.06222	0	-1.06222
Rbms1	single exon skipping	GCCTTCTCCACTAAACCACCATATGCTTATGCAGTTGGATTGAGAAAGAGGCATCTGCGAGAACCCACCAGTACCCCAGTGGGGAAAGGCTGCAGTCCAGATAACTGAAATGTTAACAAGGCAGAAGCACTTAACTTTGGTCTGCCTTAG	GTGGCAAAGGAAACCAGAGAGAACAAGTATCGGGGCTCTGCTATCAAG	GTAAATCACACTACATTCTTTCCCCATGACTCTTCCCCGTATTCTCTCTGTAGAATCTCTGAAGTTTAACACTCAGGGACAGGATACAGGAGGGTGCTGTCTTATCAGCACTGGAAATGGAAATGGACCTTAAGATCCCATAGACCTTGA	ACAGTATTGCCACAAACCGAATG	TGCAGAATGTACGGCTGAGGC	121	169	6.48298	5.41126	-1.07172
Fam172a	single exon skipping	ACTCTATATTAGTTACCATTACTAAAATTAGAAGCTAGTTTGATGAGAGCTGTGAGATGTATTAATCTATGGGTATAATGGTGAATTTTTAGCAGTTGGTTGAGCAATAAGGAAATTTTAGCAGAATAATAATAGTAGATTCTTTTCTAG	GGCTTAATACCTGTCTAGCCACAGGATTTTGACTTGATACTGGTGCCAA	GTAAGTGTTTCATCTTGTGTTTATTTTTAAGAGCCCTTAAATTTAATCAGAATGTGGTTTTGTATTCCCATGATGTTTGTTCCAGTATTGCTGCAATAATCACATTTTAAGAGACCAGTTACTATAGCTTGCAAGGTTGACAGCTGGGTA	AGGGGCAGTTAAGACACATAAAAAC	ACAGTCACTTTCCAGGAGCTCA	143	192	1.09409	0	-1.09409
BC003331	single exon skipping	CTGTGTTTTAATTTATGATACTGGATTTAGACATTGTATTATTGACCCTTGGACATTTTGAAGATTTCAGTGTAGTAGGTGGAGAGTAATACAGTCTAGGAGGCTTGCTTAGGATAACTTTACATCTGAAAGATCTGTGTTGTTTTTAAG	AGTGGACTTACACGCTGGGCCAAGCAAATAGAAAATGGTGTTTATCTGATTAATGGACAAGTTAAAGGCAACGATTGTGACTTATTAGAAGGACAG	GTGAGTTAAGGAAAAAAAAATTGTCTTATTTATGACATAATTTTTTAAGGAAAAATAAATTTATCTTTAGTCCTTGTTTTCATTAAAATTAGTCTCGCTTACTCATTTCTAGGATCCTTTGTTTTTCAATTTATTTACTTTTATGCAGGG	AGTAGAGTGTCTGCCTCATGGC	GCACTCGGACATCAAAAGAATGA	163	259	98.4496	97.3485	-1.1011
Pja2	single exon skipping	TTTGTTATCTATTTACTTATGTTTTATTTTTTAATTGAATGAGCACCTGACTCAACGTAGGCATCAGCAGTCCTACCTAGCCCATAATGACTCCATCTGACAAAAATAACTTAGTGTATGATGGTAGTTTATGTCTGTTCTGATTTGCAG	TTCAGAGTGCAGTGATGGGGAATGGTCTGCTTCTCTGCCTCACCGATTTTCTGGCACAGAAAAAGACCAGTCCTCAAGCGATGACAGCTGGGAAACTCTGCCAGGAAAGGATGAGAATGACCCTGAGCTGCAGAGTGATAGTAGTGGCCCCGAGGAAGAAAACCAAGAGTTGTCTCTTCAGGAGGG	GTATGTTAAACAGAGAGACTCATTTACTTAAGTGTGCATTATGCAAGAACGGCATCACCACATCCAAATGTAGGGTATGCCCTTGATTATATGTAGGAGCCCATGTTGAACACATAGGCTCTGCATGGCGCATTGCTACTTTGTAGGGGA	TCGGGACAATGCCTTTTGGAAT	CAGGCTCATTCCCTTCATCGCT	155	341	6.20629	5.03903	-1.16726
Nfasc	multiple exon skipping	GTCACCTTTTGTCCTGAGACTTCACTGCTGTCTAGAATACCCAGTACGCAATAGGGTAGAGGTACAGGCTAAGAACACATCATAGGGGACCCTAGAGTCCAAGAGCTAACCTTTCCTGTTTAACCTGCTCTCTGTCCCCACACATTGCAG	ATCCCAGGGCTGCGCCCACTGAAGTTAAAATCCGAGTCCTGAACAGCACAGCCATCAGCCTTCAGTGGAACCGAGTCTACTCTGACACGGTCCAGGGCCAGCTCAGAGAGTATCGAGTGAGAAGGCTAAGCACCCAGCCCCACGTAACCACCTTCTTGCTAACCAGGGAAAGGGGTAGCAGCCGTGGTGTGTGTGTGTGTGGGGGGGGGGGTGTCTCCAGGGACCCTCGGAGTACTTGTGGGATCTAAAGTTGATTCAAGATGATTTCTGGGATTTGAAATTACCCAGTGGGAAGCATATACATGCATACAAATACTTATGTACATTATACATATGTTCATATATCACTGAACAACAGGAATATGTTCTAAGAAATGTATCATTAGCCAATTTTGTCAT…	GTAGGTCTGACCCGCAGTTCTTCAATGTGGGTTTAGACAAGGGTAGTGCCACCAGTGAGCCTGGGGCAGCTCCAGCATGGACAGCTAGGGTGACCTCGGCAAGCGAATGACCGTCACCAAAGTGACCCACCCTCCTGGAAACTTGCTTAT	GCCTGTCTACGTTCCCTATGAG	CTCCAGGTTGGGCTGTCGGA	145	466	2.02381	0.844773	-1.17904
Psmd2	alternative 3-prime	CACTGTCACTCCCTGAGGCCCTCACCATCACATCGCGGTTCTTTGGTTATTTCCTAGAATGGCTTCCAAGCAGAGTCTGCCTGGTTCCTAAGGTAGACAGCCTTTCCTATAGGGCTGCTTCCCTATCCCACGCCCTCTTCTTGTCCATAG	ACATTCACACTCTTCACCTGTCCCGGGGTAAGTGGGAGGAGAATGTGATTCGGGTCCCCACTTTTGATGAGCTTCTTCCCCTAACCCTCCAG		CAGTCCCAACAGCCCTCCGC	ACGAGCATCTCCAGTTCATCTTG	146	238	1.20219	0	-1.20219
Ddhd1	single exon skipping	GACAGAAGCCTAGAGGTGCGCTCCTTGTGGGCTAGGCTTAATCAGCCTATTTGGAATGTGGTTCTTAACGATTGGCCACTGCAACACTGAAGGCCATTTGTAACTATCAGCCTTGCCTTTACACCGCGTATTGTTTGTTTTTCTTCACAG	ATTTCAGACTTCAAGAATCGTTCTTTTATCTCCCACAACTTCTTTTTCCGGAAAATGTAATGCAGAGTAAAGATGATAGCCTCG	GTATGGTATATGTCAGGAGTGGCACTCAGCACCCTGAAATGCTCTCCTTAGAGGTCTGCTCAGTGAGAAATGGGATCAGCTCTCTGCGAGCTGCTTCAGTGCTACCACAGCAGACTATGTGTGTGTTCTTGTCTTCAATGGTAGAGTTCA	TCAGCTTCACCCTCTACCACCA	AGCTTTGGGCATTCACGTCCTT	287	371	3.84615	2.63158	-1.21457
Baiap2	alternative 3-prime	GCAAGCCCAATGCGCTGAGCCCAGGCCCAAGCTGGCTCCCAGCGACGCCCTGCCCCTGCCTCTTCCTCCAG	CGGATGTCTGCTCAGGAGAATGTACCTGTCATGAATGGCGTCGCAGGCCCGGACAGCGAGGACTACAACCCCTGGGCTGACCGAAAGGCTGCCCAGCCCAAATCCCTGTCTCCCCCGCAG		CCCAACAAGATCCCAGACCGT	GGGAGTGTGTTGGAGTACGAGT	212	332	66.0746	64.7986	-1.276
Csda	single exon skipping	GTTGCGTCTGCACAGTGTTGTGTCTTCACAATGAAAGGTCACTGCTCTGGGAGTTGGGGTTTTTCCTGGTGATAGCTCATCCTAAGTGGTATTCTTTGGTTCTTGCCTCGCTGTAACTTCTTCTGAAACTATGTTTCTTTGCTTCGCTAG	TACGCTGGGGAGGAGGAGGAGGAAGGGAGCGGCAGCAGTGAAGGATTTGAGCCCCCTGCCGCAGATGGGCAGTTCTCTGGGGCCAGGAATCAGCTGCGCCGCCCCCAGTATCGCCCTCCATACCGGCAGCGGCGTTTCCCGCCTTACCACGTGGGACAGACCTTTGACCGTCGCTCACGGGTCTTTCCCCATCCCAACAGAATGCAG	GTAAAATGCACCTGAGACTCCTCAGCAGTCCTCACCCTTCATCCTTCTCTGCCTCCTCCTCCTCCTCCTTCAACTCCAGCTATCAGAAGTAACACATTGCTTATTGCTTGCAGCTTCCTGTGCTACCAAAGCTGAGGCAAGGCCCACGCC	AAGCAGCAAACGTGACTGGC	ACTCCATCCTTCATCTCCCCAA	148	355	1.27971	0	-1.27971
Ddef2	single exon skipping	AAGAGTAAATCTCAGGGCTCTGTTGCTGTTCTAGAAGGCTCATGTTGACCTTTTATGAGTGAGAGGATCAATAACGACGTGTTTTGTTTCTGTTTTTGTTCCGTGTGTGTGTGTGTGCCTGTGTGTGCGTGTGTATGCGTGTGGGTTTAG	TTCAGACAGCCACCTCAGCTAACACCCTGTGGAAGACAAACTCTGTAGGTGTGGACGGTATCAGCAGGCAGCGATCTTCGTCAGATCTGCCAGCTGTCCACCCACCGCTGCCCCCTCTTCGAGTGACATCTACCA	GTACGTTTTTTTTTTTTTTCCTCCTTTTTCCTTTCTTGCCAGGGGGCCTTATAAATCTGGAAGACAAGGGCACCACTGGCAGCTGTGGGCTGTATGCAGATACATACCAGATGTTGCCCCTATGGCCCCAACCCTTGTAGCCTCTGCCTT	CAAGCAGAGGGGCTTTGGGC	GGGTGGTGTGGTGGTCAGGG	163	298	18.4729	17.1838	-1.2891
Synj2	single exon skipping	AGAGGGATGCTCAAAATCACTTCAAAATCAGCCCCACCCTCGGCATCCCATAGCACTTCTGCCTACTACAGTATGCCCTGCACGCAAAGACCCTTTCTGACCCTTGCGTTTGGACGAGATCATCTTTCTCACAGCTACCATGTCCTTCAG	ACGACGCTCACCTGGTGACCTTAAAGCAGGAGCTGGAAGTTGCTGGGAATTTTCGCCACCGTTCTCCGAGCAGGTCCCTGTCCGTCCCCAATAGGCCTCGGCCACCTCACCCACCACAGAGACCCCCCCCTCCAA	GTAAGATTTGCTTACTCTGAGCTTGCCACAACGCCTGCTGGGAATAACCAACTGCACCCCTCCTGCTATTGAAAACACAGCTCTAAACTGCTGCTAAGTCCCTTCTGACGTTCCCTCCACCCGGGCTCCTTGTTGTCTAACTATAAGGCA	AGCTCGGTGGAGACAACTCTT	TGTCCATGAGTGCCAGAAGAGA	160	295	5.64516	4.33213	-1.31303
Ap2a1	single exon skipping	TCTCTCCTTCCTCTTGCCTCTCTTTCCCTGGCCCTCTTGCTGCCTCTCTGGGATTGGCTGCCTGCCACACCTGTCTTCTCTGTCTGCTCTGGGATTGGATGGCCCAG	CGAGCTGGAGCCCCCTGCCCCTGAGAGCCCCATGGCTTTGTTGGCTGACCCAGCTCCAGCTGCTGA	GTAAGGGGTGGCCTCTGGCTTTGGGTTGATGGATGTCCCCAGGGTGGGCTTTAAGGGTGCCTGGTGACTGGCAAACGCAGGGTTAGAAAACAGTGAAAGCTGGGGTTCTTGGGAGATCCCTCTCCTGGGGT	GGACCTCTTAGGGCTGCGGG	TCATCTGCTTCTGGAATGGGAG	186	252	77.9412	76.6234	-1.3178
Folh1	single exon skipping	GTCAATGGTTATTACATGCAAAGCACCTTGTTCTACTGTTTGTTTATAGAAGCTGTTATGAGAAGATAACCTAGACCAGTAAATGATCTGGCCTTTTAACATGGTGTATCAAATTTTCTGTATGTAATAATTTCTTTTCATGTCCAACAG	ACACATGGGTGGTCCAGCACCCCCTGACAGTAGCTGGAAGGGAGGATTAAAAGTGCCTTACAACGTGGGACCTGGCTTTGCTGGAAACTTTTCAACACA	GTTGAGATATTTTTCTAATGATTCTGTTCAAAATACTTTAAAAGAAGACAATTATCAAAGATGAAGAAAAATATAAAGCTTAGTTACTACTATTGAGCAATAAAAACAGAAATTGAAAAAGACAATAATTTTGAATCATTAGAATTAATC	GCATGAGTTGACAAACGCTGTT	CTCCTTTGAGGGTGCCAATGAC	155	254	78.1308	76.8116	-1.3192
Ralgps2	single exon skipping	GTTTTAAAAACGAACCATATCTTACCCCTTTTAAGGATTACTATAGAAAGCTAGATTACATAGGAAACTGGAATACTATTCTAGGTATTGATGATGATCCTATGAATAAAAATATGAGTAATATATACAATTTATAATGGAATCCAACAG	GAACAGATTATACCATTCTCTCGGCCCGGTGACAAGAGTGCCGCGAAATGGCTATCGAAGCCACACGAAGGCCAGCAG	GTACAATCCCCTGCATCAGGGGCCATAGAACTCCCTTCTGGTGTTGGTGGCTGGCTCATATGGGTGTGGTCTGACATTTTTTTCTCTTCTTCCTCAGCTAATTGGTTTTAAAACTAAACAAATTGCCCATGAAAATTTTCTTTCAAAGAT	CGAAGAGACCTCATGGCCGG	TGCCTTCTTTTAGCAAGGTTTTCC	125	203	1.31926	0	-1.31926
Slc4a4	single exon skipping	GTTAACTCGCCAGCTGGAAATAATACCTAATACTCTTCCCTTTGGTAGACGTACATGATAAGAGTTCAGTTTGGGTAAGCACCTTGGGTAAGCACCGGGAAGCAGGAAAGAGAAAGCATTCTAAAAACGGTTGTACATTTTTTTCCACAG	TCTGACTGCCCATACTCAGAAAAGGTCCCCAGTATTAAAATTCCAATGGACATCATGGAACAGCAACCTTTCCTAAGTGATAACAAACCCTTGGACA	GTGAGTAGAACTAACCGCCTTGCATGCTTGCCTGACTCTGATCCACGCTTTTCCCAGGATCCTCTAGGGCTATCCTCAACTTAACTTTCCCCTACTCTATCTTTTTTCTCTTCTGGGTGAAGATTTAAGCAACTTGCTTCTTTTTTAAAA	TACCTCTTCTCCCAGCACGACC	AAACCCAGCGACTCAAGGAAAG	200	297	5.66449	4.32277	-1.34172
Zfp790	alternative 3-prime	TGAGTGCTGGGATTAAAGGCGTGCGCCACCACCTGGCTATAGAATGATTTTTGCTACAGCTCATTAGATTACAACATCCTGCTTTACTGGGGCTCTCTTGAGTTTGGTGGGACCGTCATTTCATCACGCTCCCTCTGACCTTCCTCCAAG	GAAGAAAACGGCCTTTGTTCTTGTCCACTTAAATGGTCTGTGGAAAGCCAGCTGCCTCATGGTTCTCTTTCCTGTGCGCTGTCTTCTCAG		TGAGCGTGTGTGAGAGAAAGCA	GCCAGTCAGTCCTCGTCTTGAT	131	221	80.7692	79.4271	-1.3421
Wiz	single exon skipping	ATAGCCTCAGCTCTCCTGGAACGAGTGGCTTCCAGAAGTGAGAGCAGATGCCAAGCATGAGGAAGAAGTACCTACCGTTCTCTCAGTCTCCTTCTTGGGGTGGACAGCCTGACTCATGAGTGGGCTGAGCCTGTCTCCTCCACCCCACAG	GCCTGTGTTCTGAGGAAAACACAATGGTGGCCATGGACTTGGGGTCTCCTTTACTCCCAAAGAAGAGCTTGCCTGTCTCTGGGACCCTGGAACAGGTGGCCAGTCGGCTGAGCAGCAAAGTGGCCGCAGAGGTTCCTCATGGCAGCAAACAGGAGCTGCCAGACCTCAAGG	GTGAGTGGCCAGGACAGTCATGATCACAGACGGACTTTTTGGATTAACATGGGTTAGCACCCATCTTCTTTACAGCACTTTAAGGCACCAAGGAGTTAGCTACTCAGCTGTCTTCTACATTGAGTTTCTATAGCTTTGGCCATATGTGTG	ACGCTTACCTCTCACCATGCC	GCCCTTCTGCTTCACCAGCT	229	400	3.42105	2.06897	-1.35208
Gba	single exon skipping	CCTATCTAGATTATGGAATTCGGTGAGTTCAATTTTTTTTTTTTTAAATTCAG	GGCATCATGGCTCTTTGAGGGCACAGATGGAGGGAGGGCTGAAGGTTGAAATCGATGGGGGAAAAGAGTGAAGAGAGTCTTCTTTGGAGTGGGCAGCAAACTCCCTAGCAGAGTGAATGAATGCAGGACGCCTCCAGGGTCTACGGGCACTGTCTAATCACTAATAAAG	GTGGGAGCCTATGCTGTGAGCATCCACAGGCAGCTAAACTCTGGCCAGGAGGGTGG	TCCACAGTCTTCTCATTCGCTG	ATGCCCAAGATACCGCCTGAAA	127	296	1.36986	0	-1.36986
Mutyh	single exon skipping	ACCCTGTGATCCTTCTATAAAATTACAACACTTGTGTCCTTTTTCTAGCACCTCACACCCTTCACTTGAGTTACTTTTCACCTCTGTATGCCAACAGTTACTTTATTTTTAATTTTTTTTTTTCTTTTTCAATACTGGGTTTCTCCATAG	CTCCGGCTGTCCTGGAACTTGCTCCGAAGACCAGACTGGCCTTGAACTCCCAGAGCTCCGCCTGCCTCTGCCTCCCAGGCGCTGGGATTAAAG	GTGTGCATCACTGCCAGCCAGCTAGTTACTTAAGTGTCTTGCATAATTTGTTATGTGTATTGTTCATTGACTGCCTGTTAGAATATAAGTTGTCTTCTGGCAGAAGCTGTCCATGTTTGCTGAGGTTTCATCATGGCCTCCCAAAGCACC	GGTTTCTTGGGAGCGGCC	AGGCTGGAAGGCTTGGCCTG	151	244	1.38408	0	-1.38408
Samhd1	single exon skipping	TTTCAGGTCCCCTGCCTCGCTTCCCAAGATGCGAGTGTAGGGATGCAGCCACAGAGGTGCCTGGTGTACTTTTCAATCTTTAAGGAAAGCCCGAAAGTGATCCTTCTTATCCACTGAGAAGTTCTCATTTAAATTGTAG	CAATGTGGGGCTGGAGAGATGGCTGAGGACCCTGATTCAATTCCCAGCACCCAGCAGCCACATGCGGCTCACAACCAGCTGTAACTCCAGTTCCAGAGGATCTGATGCCCTCTTCTGGCCTCC	GTGGGTACCATACTCATAAAATAAGAAATGCCGAGGGAAAATTCTAAAAGAGGTTGAGGAGTTTGTGCCTGCACAGTCAAGATTGCCCGCACACACACAAGACACATATACACCCCCTGCACATACACATATAGATAGACACAATACACA	CACTTTGTTCAGTGGTGTGCG	ACTTTGGATACTTCTTGGAGGCA	128	251	7.59219	6.18557	-1.40662
Ehmt1	single exon skipping	CTAGGCTTGTTTCTGAAGGCTCGTGGCTCCTTTAGTCACCTCATATCTGCTGAGAACTTCCCGTATGTCTGGTGCTTTCCATTGCCCAGTGAGTGGAAAAGCTGTTCCCTTGCAGCTCTGTCACTGATGCCTGGTCTTGTCTGCTTGCAG	TTGGGCCGGTGTACAAACAGCGTGGTCAAGTATGAGCTGATGCGCCCATCCAACAAAGCACCGCTCTTGGTGTTATGTGAAGACCATCGGGGTCGCATGGTGAAGCACCAGTGCTGTCCTGGCTGCGGCTACTTCTGCACGGCG	GTAAGAGCCCAGCCCGCCTGCCGGGCTTCAAGAGTCTTCTGCAGAGACTCATTCCAGCACCGTACCCATATAGGGTCTATTCCATAAGCCCTTCACCATAGTTCTTGAGCTTTCTTACTATAGACAAATGACCTTGTGCCCTCAGTTTCC	ACTGAGAGCGTGGATCACGAA	ACTGTGGAAGTTGTGTCTGCTT	182	326	71.5517	70.137	-1.4147
Vldlr	single exon skipping	TCAGATATGTCCACTTTACCAGTTAATTCCGCAGTGGGTTGTCTTTATTACCTGGAATTAAAATAACCTTTCAGCATTACTTCTCTGGACTACACAGTCAGCAACTCAGGAACCTTGGCCTTAACCGGGTTCTTGGTTTTTATAATCCAG	GTACTTCAACTCCTGTGACTTACAGTGAGACAAAAGATATCAACACAACAGACATTCTACGAACTAGTGGACTGGTTCCTGGAG	GTATTGGGTCCAGCACTGCAAACTGTTAATCTCAACTAACTGCCGCTTAAATAATTAGTGCAGCTTTTAACTACTGGTTCTGTCCCAACTGGCTACTTGTGCCTAAAGCCCAAAGATTTAGACCCTGCACATCCTGGATTTCTCTTGACT	TGGAGGATGTGAATATCTCTGCC	CCCTTTTGGGGGAACACTGACT	166	250	7.82241	6.40668	-1.41573
Fgfr2	multiple exon skipping	GGGTATGGGGAGAGATGGACACCTCCTGGGGCCATTTGTAAGACAAGCGCCTCCTGGGGAAGAACTGGCCTCCACTGACTGTTGTCGGACCTTCTCTCTTTTCCCTCTTTCCCATCTGCCTCTGTCTTCTCTCTCCCACCTCTTCTGCAG	AGCCACCAACCAAATACCAAATCTCCCAACCAGAAGCGTACGTGGTTGCCCCCGGGGAATCGCTAGAGTTGCAGTGCATGTTGAAAGATGCCGCCGTGATCAGTTGGACTAAGGATGGGGTGCACTTGGGGCCCAACAATAGGACAGTGCTTATTGGGGAGTATCTCCAGATAAAAGGTGCCACACCTAGAGACTCCGGCCTCTATGCTTGTACTGCAGCTAGGACGGTAGACAGTGAAACTTGGTACTTCATGGTGAATGTCACAGGTGAGTTGGCTTCTGAGTGTGACCCTCTATCTCTTCTGTAGATGTTTTCTGATTGGAAATTATTACAGTTTTTTTTTCTTTTTTCTTTTTTTTTTTTTTTTTGGCCAAGTGAAGTCACTAGTGACCTGCTTT…	GTAAGTAACCTGCCTCCGAAGGTCCCCGAGAGGAGTGACGGGGAGTCCTGCCTGTCACCTGTCTCCTGTCGACTCCCCCGTATGCAGTGCTGTGTCCTTGGCCCTCACTGTTCCCCGCTCTGTCTCCTGTCCCTATTTTCCAACTTGCAA	TCATCTGCCTGGTCTTGGTCAC	CGCTTCTCCATCTTCTCGGTGT	130	475	1.43266	0	-1.43266
Lrrc28	alternative 3-prime	CCCCAAGTTCTAGGCTTCAGCATCATCTCTGTGGAGATATATATATAACTAATTGTATTTACTTGAATTGTAGCAGTATTGATTCTCTTTACTTTATTCTTTGGAGTTCAATCAGAATGCGATTTATATTACCTTTGGTTTTGGTTGTAG	AGGTTGGCGATTTGAAGGAGCTGCAGACACTAGACATTTCTAGCAATCGCTTGCTAGCTTTACCCGAGAGGCTTCACCTGTGCCTTTCTCTGCAG		TGCCTTAGAGATCGTTTGCCCA	TGCAAGATGGTTTCCAGCCATG	191	286	6.92042	5.47337	-1.44705
Anapc5	alternative 3-prime	GGGTCAGGGCTGAGGTCAGGTCATAGGTTCTTTAAGTAGAGCTGTCACTGTGCATGTGCTGAAATGTGAAATCCACCACATTTCTGAAGAGCAAAACAAATTCTGTCATGTAATCTCTATCTTGGGTCGTGGGTATATCTGTCCCCTTAG	TACCTCGCCTCCCTGGGAATACAGTCCCTTGTTCAACAG		GGGCAGAAGAGAGCCGATAGC	CAGTGCAGGAGGTCAGAGTCC	140	179	49.4643	48.0138	-1.4505
Mtap2	single exon skipping	TTATACATCATAACGTGGATATAGTTGAGTTGCAGTAGTGGAAGGGAGTTAAGAGCCTCTAGTACCCTTCCCCCACCCCTATCCCTGCCAATTCTAGTTCTTTCTGCCCCAGGATCTGGAAAGAAAAATGTTACCTCCAATTCCTTTTAG	GTTAGGATTTTAAACAAGAAGATCGATTTTAGCAAAGTTCAGTCAAGATGTGGTTCCAAGGATAACATCAAACATTCTGCTGGGGGCGGAAAT	GTAAGTAGAAGCTTCCCTGAGGAAGTTGCCTTGATCGTGTGAAGCCTCCTGCACAGCCAGCACCCGCTTTCCTTCCTCACATGCCTCATGACACACTACTTTCTCAATATGTATGTGTCATCTAGGGTAGCGGCTTGCTTTCTTGGTGAT	AAGTCCCCAGCTACTCCTAAGC	TGGCCTGTGACGGATGTTCTTT	201	294	1.46751	0	-1.46751
Zhx1	single exon skipping	AGAATGTGGAAGAGCACCAGTTCTTGTTTAACTGCTGAACTATCTCTCCAGACCCCTCCTCCAACACTTTTGAGACAGTTTCATGAATCTTGCGTTCCTTCAATGAACAGGGATGACCTTGAATTTACAATCCTCACTTTCTACTTCCAG	AGTGCTGGGATTACAGGTGTACCCCACTATACCTGTCTGGGAAAACAATTCAGGATTTTGATGCATGCAGGGCAAGCATTCTACCAACTGGGCTACCTCCCTAGCTCCTTAAAGACTTTTTACAAA	GTAAGTTTTAAACATTGCTGGACCTTTAATATGTTCTTTGTCAGAGCCTAGAGATGTCGTGGAAAGCCAAACACATTCTTTCTGACCATAAAAGAAGAATTTGTATAAGGACTCCCAACATTTTTTTGCTGTGATCAAACAAATTTTGCT	GCCAAGTACCTCATTTGAAGGGA	TGATTTTAGGGGCAGGGATGAG	300	426	3.09119	1.62338	-1.46781
Nlgn1	single exon skipping	AAAAATCAACCATGATACAAACCGCTTCCCTGACATTTTTTTTGAAATATCCTTGGGAATTTTAGTATTTACGTTTATTTTTCCCCCTCAGTCTTGTTTATTCTTGAATTGTCTTTTTTTTTCCCTCCATTTCTCCACTCTCAATCCTAG	GTCCCCTTACAAAGAAACACACAGATGATTTAGGTGATAATGACGGTGCTGAAGATGAAG	GTATTTTTTTCTCCCACCAAATCTCTTTGCATGACCAGAGCCGCAATCACTTTTCCACCCCTTTCTGATTTTTTTACTTCTTGTCTTTTTTTGAAGAGTTCTTTTTAAATTCCTGTTTTGGATGTGTTTTGTCTTCTTGCTTGTTGTTAC	ATCGTTTCCAGCCTCCAGAACC	TGCCAAGACACTCCCATCATAC	317	377	4.29293	2.8169	-1.47603
Dclre1c	single exon skipping	AAATCCTAGGTAAATGCTACTTCCCTGTTCTGTACATGCATGCCTGTTTCATTTGTTCTTCCCCTCTCCCTGTTCTGTGCATGCATGCCTGTTTCATTTGTTCTTCCCCTCTCCCTGTTCTGTACATGCATGCCTGTTTCATTGTTTCAG	AGGAAGACGATGATCTCTTTGATGACCCTCTACCGACACCTTTAAGGCACAAAGTTCCGTACCAGCTAACTCTTCAGCCTGAGCTGTTTTCAATGAAGGCACTGCCACTAGACCAGCCTGAACTGAGACAAAGCCCAGGAGGCTGCAAAGCAGAGAGTGTGTGGAGCCCTTCTTTGGCTAACTTCATAGACTGTGAAGAATCCAACAGCGACAGTGGAGAAGAGCTAGAAACCCCACCACCCTCACTGCAGGGAGGTCTGGGCCCCTCGACACTCGTCCAGCAAAATGCTGATCCGGATGTGGACATACCACAGTGGGAAGTCTTCTTCAAAAGAAGAGATGAAATCACAG	GTGAATGTTTGGAACACTTACCTTCCTCCATAGAGACAGGGGGATCTCAGTCACCAAAGCTCTGCAGTGACTCACCAAAGCTCTGCAGTGACTCACCAAAGCTCTGCAGTGACTCTGATGGAGACTCCACCCATATCTCTTCCCAGAATT	AAAGCCTCTGTGCCGGTCTC	TCTTTCTGGGTCTGGGAGTTCT	128	479	61.0329	59.5455	-1.4874
Grip1	single exon skipping	TTTTACGTTTGCTTTGATCACAGCAGTTCATTTAAAAAGCTTTAACCCCTTTCCACAG	GAGAAAGCTGACAGGCGTGTGTCATTGAGAAACATGACCCTCTTG	GTAGCTACCTTTTCTGTTTCTACTTTTGCTTGTGAAGCCGCCTTCCCTGCCCTTGCCTTCCGGACAGCAGTTTGATTTTATCCAATGCAGTTCTTACTGACTTGTGGCTTCTGCCATTGCTCCCTTGCTAACCCTGACTGTACCTGTTTC	TTCTGGTCTCAAGCATTGGAGG	CAGGGTTACAGACTTTCTGCCC	240	285	40.7407	39.2453	-1.4954
Lrrc49	single exon skipping	GCATCCTCTAGTAATAGTAGCTGCCTCCATAGAAGGAAGAAAACAATGATGTGAGGTTTACATCTGCTATCCCAAACTGCTTTCTGTGTATACCCCATAGCAAAGTCATGTATTGTGTAGCTTTGTGATAAATTCTTTGATATTTTGAAG	GAGACGGAAGAGTAATAAGTCCTTCGCCTCGTAATAAGTCATCATGCATCTCATCCACAACTAACGTGACAGACCTCTGTGGGCTGGACATGAGAGCTGCCACAACCTCCTTGTCAGCATTTGGAGACTCTTCCATTCAGACACCTTCAAAGCCGAGAATCCGGCAGGGCTGTCATAGTGCTGGCCCCAATGTATCTG	GTAATGAGGGGCTATCATAGAGTGTACCATGTAGTTGGCATGTAGTGTCAGGAGTCAGAATTGTAAAGGGATAAGGACAGCGCTAGAGTACGTCTGGATCTTTCTGCTGACCTGTAAGGCAAGGGAAAGCTATTTGGCACCCACAGAGCA	CAGGCTTAACAGAGAAACACCAC	CGCTGGAGAATAGGAAACGCC	135	333	2.20418	0.688468	-1.51571
Clcn3	single exon skipping	AGATTCTTAAATCATCTTATTTTTATCTCAAGTTCATGAGGAGCATTCTTACGGTTTATGTTTTATTTCCTTCTCTCATTCTTTATCATTATGATTGGAACCCCCTTCAGTTTAATTTCTCACAGTTATTAGCATAATAATCTGTTTCAG	GATTGTCTTGGGGATCATCACAAAGAAGAACATTTTAGAGCATCTCGAGCAACTAAAGCAGCACGTGGAGCCCTTG	GTGATTAGCTGTGTCAGCTGTCCTCACTAGACACCCTAGAAGTCAGGAGGCATGAAACTTGTGAACTGTTCAGGTCTCCCTGCCACAGTCCCACCTGCTGCCACTTACACTGGTGTCTGCCCAGATGTCTGTGAGACAAATTTAGATATA	AGGGATTGTTGGCAGTTCTCGG	TTGAAGCGGGGTCTTGGTTTGC	272	348	1.54211	0	-1.54211
Camk2d	single exon skipping	AAATTGCTATTTAATGTAGAAGGGATGGGTGCAAATGTATTGGGCCGGGGGCTAGTTTTCTCTGCATATCTCGTAAGTGTTAAGGGATAAAGCCTATTTAAGAAAACTTCCTTTTATGCCAGGTGGCTTAAATGGGGCTTCTCTTAATAG	GCCACCCTGTATTCCAAATGGGAAAGAGAACTTCTCAGGAGGCACCTCTTTGTGGCAAAACATCTGAAAACCATTCACATTTGGGTCTT	GTAAGTAGCATCTTGCCCCACGGTTCTGTGCGATGGGGGCTAGTTCTGGAAAAGCTGCATGGCTGGTGTTCTTCCCCTTGTGGGCATTCGCTCAACAGTCTACTCCGGGAAGCACATGCGAGGTCTTTGGAAATCCATTGTGGCTTTGCA	ACATGGACGGAAGCGGGATG	TGAGGACAGAATGAAGAAGTGGC	162	251	17.9487	16.4062	-1.5425
Tcf7l2	single exon skipping	TCTGTAATAATGAAGGTCCGCAGGTCTTGATTGAATGCTAAGGCTGCACCTCGGTCTAGGGAGGTTTGTCTGCTATTCATGAACTGCTTAAGATGCTTTCTTGTAGTTTGTGAAATGAGCAGAACGCTTTGATTTGGTTTCTTCCTACAG	CTCCATTTTCAATCCGGCAGCACTCATTACTCTGCGTACAAAACGATTGAACACCAGATTGCAATTCAG	GTAGGAGGCCAAGAGATTCCGAAGCTCGAATTACCAATGTGTATAGGGTCTCTTGTGTCTTTTTATTCTATGCCTCCCCCCACCCAGTTGATGTTGATGATGATGCTAATGATGAGGGTGATGATGATGGTGATGGTGGTGGTGATGATG	AAGAGGCAAGATGGAGGGCT	TTGAGGGTTTGTCTGCTCTGGA	188	257	8.48806	6.94444	-1.54362
Tnk2	single exon skipping	CCCAGAGGAATGGGCCCGAGTGGTGCTGATGGGTGGGTGTGCCCAG	CTGCAGGCCATGGTGCATGGGGTGACCACAGAGGAGTGCCAGGCGGCCCTGCAGAGCCACAGCTGGAGTGTTCAGAGGGCTGCCCAGTATCTGAAG	GTACCATCACTTCCTGCCTGCCCTGGCATTCAGGGGCCCTCAAAGCTGGTTCTGCTCTACCTGACCCTACCCTCTGGC	TCCACCAATAACAGCAACCCAG	CGAAGACCCAGCCCAAAGAGC	152	248	27.3245	25.7749	-1.5496
Raly	single exon skipping	GCTTAGAATTTAGGAAGACTTTTGGAGATGAGGACCTGTGGAGAAGTAGGCTGAGTAGCCATCTCCCTTTGTTTTCCCAG	TGGCTACAGCTTTGACTATGATTACTACCAAGACTACTTCTGTGCCAG	GTGAGCAGGGAAGGGGCATGTCCAGGTATTAAACAGCCAAACTGGAAGGGTCTTGAGAGTTTGCTGGTATAGCTTACAAAGTCTCCAATTGGGAACTGAAGCATAGAAGTAGGAATGGGTCTTTGCTTCAAGGTTGCTTCACAGATCAGT	ACATCAACATGGCTGGAGAGC	GGTATCGTAGTTTTGACACGGC	184	232	1.55979	0	-1.55979
Cyhr1	alternative 3-prime	GCATGGAAGGCCATAACTAGGACCGTGCCCAGACCACAGCAAGAGACAGCTCCTCTTGCCGTTTTGAGTCCCTGGGCTGATACCACGCTTGGGCGCCAAGATTCCAATCCCATTCCCCTTCCCCAGGAAATTAGTCCTTCTTCCTTGCAG	GTGAGTCCAGTGACCTCAGGGCTCCAAAAAGTTTGGAACTGAATCTCTTCTAATGTCTACTCAAAG		TCCCAACGCTCAGAAGGCAG	GAGAAGTACACACAGAGGCTGG	158	224	3.58974	2.00803	-1.58171
Ubap2l	single exon skipping	TCAAATTCCTTTTTTAATTTAAGAAATAATTCAAATCTACCCTTAAAATATCCACAGGTACAATGGGAATTACGTATTGGGGGCAGATGTTCTCATTCACAAGCAAAATTTCACTGGTTGTTTTTTCTTTTCTTTTCTTTTTTGTTTCAG	GACTTGATTTCATTGGGGTTGAGGGGTCAAATTATCCCCGAAAATTTGAGACTGCTCCTG	GTATGATACATCCAGGTGCCTAATTGCCCCGGATATTTTTACAGATTTTTATGAATTGAAATATCTGTGGATATGTGGATTTTTCTGTCTTTCTGCTTTTTTTTTCTTTCTACCTTTTTCTTTAATCTTCTGTGTCCACTTTTACCTCCC	CAGAGCCAGCCAACACTGAT	AGTTCCCCACTCTTCTGTTGCA	125	185	6.12903	4.54545	-1.58358
Ralgps2	single exon skipping	GCTACCTCACTAACAGTCAGCCTTCTCACAGACACCCTCTGTCCTGTCGCTTCCCTCCCTCAATCTTTAGGATCCCACTGTTTTCTGTCCTCCCTTGGTCTCTGTCTACATGCTGGTCTATATTGGCCTTTTCTCTGCTTCTGTCTATAG	GTATCCCTACATCATCACCCTTAGAACAGTCCTTTTAAGAGTGTTGGAACCTACAAGACGTAAGAGAAGCTGTGACTCCTGTGAATTGAGTCATTCTCTCATAGG	GTAGGTGGTCATCAGCTGTGGGGTTTGCCCTCCTTGTGCTTCTGAAATAAATGCAACTGGAAATTGATCTTGATAGGTAATGATTCACAGTGAGTCCATGCCTGTTCTGAAATTCATTTTAGCAAAGATTACGATTGTTTTATATATTTG	GGTCAGATAACACTAATGGATGTTCCA	AATCTTCTTGTGAAAGCAACTGCA	128	233	7.88177	6.2963	-1.58547
Adarb1	alternative 3-prime	AGTTTCAAAGTGCATTCTAGCCCCGAGCAGTTACATCCTTGGTCAATGTATAGTTCCTCACGTTTGCATCGAGGAGAGAAATGCACACACACACACATCACTTACCCAGCTACAAAGAGATAAAGGAATCTATAAATTTTGCATTTACAA	GATCCTGCAACGAAGGCGTTGTAAGTTACTCTTTCTGGGCACCACAG		GGTCTCCGCCAGTCAAGAAGC	GCTACCACCACCCCCGTTG	183	230	70.6019	69	-1.6019
Phf21a	mutually exclusive exon skipping	CCTTTAGCTATGCTCCAAGACTCCCTTCTCCTCCTTTCTTTTAGGATTCATGTAGTCGTTTCTAATGACATTGACATCTTTGCTTCTTTTCTTTCCTCTGGCCTGTGTATTAACCTTCTGTCTGCTACCTCACTTCCCTTTCCATGCTAG	CCAATGAGGAACACTGGCCAAAGGTATGTAAGATCATTTTCCCCTGTCTTTCCCCCCCTCCTCCCCTTTTGTTCCCTTCTCTTGGTATATAGGTCGTCCTCCAAAATACAATGCGGTGCTGGGGTTTGGAGCCCTTACCCCAACATCCCCCCCATCCAGTCATCCCGACTCCCCTGAAAATGAAAAGACAGAGACCACATTCACTTTCCCTGCACCTGTTCAGCCTGTGTCTTTGCCCAGCCCCACCTCCACAGAC	GTAAGTAACTTGGGGACATGTACTCTCTCTGAGAGCTCACATGGGAAAGCCATTGTCCTGTGCTGTGTCCTCACCAATCTGACCCTTCCTTGCTAGCCCTGGAATAGCAGGAGACACTGCAGAATGCCTGCATACCTTGCCAGGCAGCTT	TCACTTACCTTAACAGCACAATGC	GTCACACATCAGCAACTGGC	131	272	14.7752	13.1579	-1.6173
Epb4.1	multiple exon skipping	GATGAACTACCAGATTGTACTGGGAATAAAACCTTCCCTGTTGTGGTCATCATTTTCAGTATATTTCACCCCCAGCTTCATAAAGCAGCTTACCTATCCATAGAAGCCTGCTAACCTAAAATGTCTCACTATTTTATTTCTTAAATGTAG	GTGGAAAAAACCCACACCGAGGTCACAGTACCTACCTCAAATGGTGACCAAACGCAGGTTTGTGCCAACAGGCCACTTGTTCCTTTCTGCTCCCCACCCCTGTCAGTTTTTAATACTCCCTGTTCCTCTTTACCTTAAAAATAAATAAGGTTCAAATAAACTTCAATGAGCCAATATTTTATCTTTTTTTTTTCTTTATTGAATTGTGGCAAAACAGAAGCTTGCAGGAAAAGGTGAAGATCTGATAAGAATGAGGAAGGTTAGCCTATTTTCCCTTTCACAGCTAGGCCACCATTCCACCCATGCCCGTTACAGTGTATTAAAAAGACAGTGGTCCAGCCTTTGATTCTTCTTTATCAGAAATTACTCCAAGAGAGACAGTATGTGGGGAACCATCAA…	GTTTGTATGAACTTGAAGCTTGTTGCAGTTGGTGGCCTGGAACCTTCCGCATTCTGTGCTGACCCCCTCACTCTGCGCTGCCCTTGGGTTTGCATGCCACTGCATGAGAGACGTTTAGGTTTAAACTGCTTTTGCATGGTGGTAAACGTG	GCTGTGAAGGTTGAAGAGAAGC	GCCCGTTGATGTTAAGAGTCCG	232	394	9.8081	8.18859	-1.61951
Plcb1	single exon skipping	CTTGCCAGTGCTGAGGGAGGAGAGGGTGTTAAACTGCTACTCCAAGATGGCACAGCAAGGGACCACCCAGACCTAAGTCTGAAACACCAGGTGATTCAGAAAGCCATTTCCTTGACAGAGAAATGACAGCCTCCCTTTTTCTCCACACAG	GGGGAAGGCCCCTCCTCAGTCTTGTCGGAAGGTTGCCATGAGGATCCCTCTGTTCCCCCCAACTTTACTCCCCCCAACCCTCAAGCTCTCAAGTGGTGAGCACCGTCCTTCTAGCCAG	GTAGGACTGGATGGGAGGGCCCTTTTGAGAGAAGGGTGGTTGTGTGGCCATGCCCTGCTCAGTCTTCCTGGACTTGCCTGTTTAGTCCTCACCCTCCCTCCTCCACAGTCCCTCCTGTTTCCTGGGGAGTTTCCAGCACATCTGGAATGC	GGAGAAACACAATGAGATCCGC	TCACTGGAGGGAGACTTGAGGT	228	346	18.8119	17.1657	-1.6462
Mapt	multiple exon skipping	CCAAGAGTGGAACATGGTTGTGTAAGGGGCACTGGTCCCTTCCTGGTTTGATCATCGGGCTACAGTGTCCACACTAAAGAGATTACAGCTCAATAGGACACAGTTCTCAGGTTCCTCTTGAGGTCTGAGGGCTCACTGTATATGTTCCAG	AGTCTCCCCCACAGCCCCCCGCCGATGATGGAGCGGAGGAACCAGGGTCGGAGACCTCCGATGCTAAGAGCACTCCAACTGCTGAAGGTGGGGCCTCCCTACTCCCACCACTCCATTCATTCAGCTTACCTTGCTTTGAGCTTCCCCTCCCAACTCCACGCTACGCACTAGGGTTGCGGCTGCGCACTGTGTGCCACCCTCCCGGCTGCACTCGCTGCTTCCTATCCTGATGGCTGAGATGCGCTAGCCCGGTGCTTTGCAGGGTAGTGGGAGCGGGGACCTGCTTCTATGCCTGGCTCAACAGTGTGCGCCTTGAGCATCATTATCGTGCGTGTTGCCCTGAATGTTCCATGCTTGAAGAAGCTGGTCTGTGTAGCACAGCGAGGCTCACACACAGCT…	GTGAGGGTGAGCCCCGGAGCTGCCTTGGACAGGTCACCCTCATAGTCGGGTGCAGCAGATGAGTAAGCCGCTCTGGCTTCTGGGGCTCCTGGCTATTTAGCAGTGGCGGCCTTGGAGTCTGACTGCCTCCCACAAGGCTACAGAGTCCTC	GCTTTGAACCAGTATGGCTGAC	CTTGAGTCACATGCCCAGCG	179	353	2.35018	0.703518	-1.64666
Cacna1h	alternative 3-prime	GGCAGCGTGGCAGGGAGGGTGGGAGGCAAAGATGGAGCCCACAGGCCTCAGGCCACACAGTTCAGATGCATCCCTGTCCCAG	GCCCGGTCACCTCTGCTCACTCGCCATCCCTGGAGCCCCGCACCTCCTTCCAG		CAGACACCCCGAACCTCCTG	TGCAGAGTATCCGTGAGAGGCT	253	306	100	98.3437	-1.6563
Map3k7	single exon skipping	TGGACGAAGAGTTAGATAGTTCTGCATGCCCTTTTTTTTTGCATGAGATGGATTCACACAACTATTTCAGAACTGTTCTGTTGTGCAGTCATTTCCTGTGTTACTGTGTGTGGTTGTTTGCATGTATACTGTACATGTGTGTTTTTTCAG	CCTATTCCAAGCCTAAACGGGGCCACCGTAAAACCGCTTCATTTGGCAACATTCTGGATGTCCCTGAGATCGTCATATCAG	GTACCATAGACCACCTGTGTTGGTGTAACGGCTGTGGAACTGGATTCATGATCCCGGTACTTTTAAATGCTTCTTGCTCCAATTTGCATAGGATATGAACAAATACCTCTCATGCTGTACCCAGGGAGATGGAGAGAAAACTGTAGATTG	TGGGAGCAGTGTGGAGAGCTT	AGTCTTGGATGGATCTACGCCT	131	212	6.43045	4.77356	-1.65689
9430008C03Rik	alternative 3-prime	CAAGCCGCGTGCTTTTCACCGTCTGAGTATCTGAAGCCTCAAAGCCATGTCTGTCGCCTACAAAAAGTGGGTCGGTGTTTACGACCTGTGTCCCATGTTTTTAG	CATCCTACCAAGGCGAATCCATTGACCAGGATTTAAGTTGAGACTCCCCCAGGACCCCGGGTGCAGCATCTGGGTCCCCCTGCCCCGCCCTGCCTTGCGCCGCAGCCGCTTCCGTTGTCCTGCCAG		TGGATGTGTTTCCTCTCTGGC	TCGGAGTTGAAGGGAGTAGGGG	186	312	3.63636	1.97183	-1.66453
Npnt	single exon skipping	TGTCCTAGATTTTTTTTTGTTGTTTCAGAGAAGCACTGAAAGTTGAATGTGTGTAAGTCTCCCGGAATGTAACAAGTTGGTCATACCCGAGCCCCGCCTCCTTACAGAGAAAAGATCTGGAATTTCTTTTTTTGGCCATTTGTTTTGCAG	CTTTCTACGTCTTAAGGCAGAGACTAGCAAGGATAAGGTGCCAGCTCAAAG	GTTAGAGGAACATATTTCTTGACATAATTTTGGCTAATATATGTCTTGAAGGCCATAACATCTAAAAGATACTTTATAAAGCTACAAGAAAGGCTTAACATTTCTTGGTTTTGAGTGTCTTATTTGGGGGAAACTCTATTCCACAGAGAA	TCGCTATGGAGGCAGGATTGAC	CTTGGTTGCAGGTTTTCCCAG	158	209	1.67173	0	-1.67173
Ttc8	single exon skipping	CAGGCAAAATAAGCCACACCCATGCATATGCTACACATGTGCACACATACATTTAATATTTAGATTTTTATTGATTAATACTCATTAAGACTTTTGTCTTCAGAAATTGCATGCCTTAAAAATGTTTACAACCTTCTTAACGCTTTCCAG	GAACCAGCTCCTGATTTGCCAGTGTCTCAG	GTAAAAAGTTAGCTGCAAACTATGGCTTAGAGAGTAGCTTAGTTGCTGTCGCTTATTTGCTCCTGAAGATTGGAAAATGTGCTGCATATCCGCTCATAGTATTAGAAACTTAGCTGCATCTACCAGCTGTTCTGTTTTTTTTTTATTGTG	CAGATGCTGGAGAAATCCCCTT	GTGGGACCTGAGCAATAGCATT	151	181	1.67364	0	-1.67364
Cdc2l5	alternative 3-prime	GAATGTCATGACAGTGAGTAGACTGAAGTGCTCATTCACATTGTTTCATAACTCTTCCACAAGTGGAATTCTAATTGTGTAATGAAGAGGTTATGGGGGTTGGGAAAACTGTGAATTATGGCAGTTCTAATCAATACATTTTGTCTTTAG	TAATAACAGGCCCTGGACAGCCGTTAAACCACAGTGAATTGGCAATTCTTCTAAACCTACTACAATCTAAATCAAGTGTTAATATGGCTGATTTTGTCCAAGTGTTGAACATTAAGGTAAACTCTGAGACTCAACAGCAGCTAAATAAAATAAACCTTCCTGCTGGAATTTTGGCAACAG		AGCAGAACTAACACACCCCAG	CAGCATCAGTTTCCACTTTAGGC	181	361	16.3803	14.7023	-1.678
Ogfod1	single exon skipping	GCTGTCCCAGCCCGATGGGTTCAAACTAATGTGCCTTGATCAGTGCCTTCATCCGTCATCCTTTGTGTTGATGTGCCAACGGTCTTGCTCTTGCAG	GTGTCTGAAGTCCTGTCTGAAGAAACATCACGTTTGTCTATAAGTGGCTGGTTTTATGGTCCTTCATTAACCAGGCCTCCTACCTACTTTGAGCCCCCAATCCCTCGAAACCCTCACATCCCACAAGAT	GTAAGCATAAATTATGGGAATTCTTACCTTGCGTACATACTGTAGCATATCAGTTGTTTTTCTGTCTTTACTTGGGAGGACCATGAGAGCTGACATGTATTTTGCAGCATTAGACATCAAACCAGGGGCCTTACATATGTTAACCAAGAA	CAGCCAAAGCAGATTGTCAAGT	TCCAGGTAAGCAGGGTTGATCC	125	254	79.2822	77.5956	-1.6866
Creb1	single exon skipping	AAGATCAGCTGCATTCTGTTTTAGCTAGATTTTTAAGTGCATTTGCTAACTTAACCACCACATAGCCTATTCATAACTTGAAGTTTGCCTTTAAAGTCACTCAAGTACAAAGCACTGTAGTGCTCGTAACGATCTTCCATATTATTGTAG	GTAACTAAATGACCATGGAATCTGGAGCAGACAACCAGCAGAGTGGAGATGCTGCTGTAACAGAAGCTGAAAATCAACAAATGACAGTTCAAGCCCAGCCACAGATTGCCACATTAGCCCAG	GTATAAAAATACATGGAGAGATTCCAAGCTGTATCTCTTTTAAGAGTAATATGTTTCCAAGAGAATTTAATTTTTAATAAACATATACATAGAATGAGTGGAAATTTTCTTTAAAATATCAGAATTCCTGTTCAGTATTAGCATTAGCTT	AGAAGCGGAGTGTTGGTGAGTG	AGTGGGAGCAGATGATGTTGCA	173	295	84.8485	83.1601	-1.6884
Zc3h7a	alternative 5-prime		GTAAGAAGTGGATGAACATCCGTCCTCTCCCCACAAAGAAACAAATGCCTTTACAGTTTGAT	GTACATACGTAATTTTTAAGCCACTTTTTAAAATTAGGCACTTTCAATTACTAGAAAGTAGTGCTAATTCATACTGAAGCTGAAAGCCCTTTAAGTACTGCTCCTCAGTTGGGATGAAACTGAAGCTGTTTGGTTTTCTTCCTTGCTCCA	GTCGTGCAATGAGAGCGATGT	ATGTAAGTCCACACTTCCCGCT	125	187	78.8557	77.1499	-1.7058
A430005L14Rik	single exon skipping	GGACAGTTGGGTCAAACCAGCTTGGGGCATAGCCGTCTTTGCTTGTAGGTGAAGGACCATGGGTAGCTCAGGCACCAAGTGGAGGACCCACAACAGCTCTGGGCTGGCATTCCGCCATAAGCATGCTCTCTGAGCTTTACTCTTGTCTAG	CTTACAGGTGGAGTGCGGTCCTCAGCACGCCTTCGGGCCCGGAGTTACTCTTCAGCCAGCTTGGCCTCTGCCAGGGACGTTACCAGCTCCACATCTGCTAAAACAACATGTCTG	GTGAGCCTCATTACCAAGAACACCAAGGCTAAAGTTGTCACTCTAAGATGTGTTGTATGAAATAGAAGCTGCTGCTATGTATAGCTTGGGAGACGTTCCAGAGGCTGTGGCAGTGCTGTCACTGTTGTCACAGAGGCGTGTGCTTTGCCA	TTGGCGGAGGAGCGTTAGGC	CGGCTCTCTGCTCTCTGGTACA	259	373	98.1061	96.3934	-1.7127
Trpm3	alternative 5-prime		GTAAGCAAGTTTATGATTCTCATACACCAAAGTCAG	GTATTTTAACTTCAATTGAGTCACGTCTTTTCCAAGTCCATTTGTTTGTCCTCAATAAATGGCTCAAGATAGAGGACCGATTCCTAGTTTGCTATCTTGGTGGAGACAATCACTGCAGGTGAATATACTTTTTTAGCAAAATAGCCCTTG	ATTATGCTGGTGGTGCTGATGA	GATTGTCTTGCCATCCTCTCGG	192	228	3.65385	1.91304	-1.74081
Hnrnpab	single exon skipping	CCTAGGGCCCTCTGTACCAGAACAGTAGCCTCTTGGCTTTTGAGTTGCCATAGTAATAACCCCGCCACCCAAAGGGCAGGATTTCCTCCATCCTAGCTCCTGCGTGTGCTAAATGGTCCATGGGCCCCTGTGCCCTGCTCCCCCCCACAG	GTCAGAGTCAGAGTTGGAATCAGGGCTACGGCAACTACTGGAACCAGGGCTACGGCTACCAGCAGGGCTACGGGCCGGGCTATGGCGGCTACGACTACTCGCCCTATGGCTATTACGGCTACGGCCCCGGCTACGACTACA	GTAAGTAGGAGAGGGAGGCCCTATCTACTTCCTCCTAGGGGAGGCAGGTTAGGTAGTGCAGGGGCCATTGGCAGCAGGGGCTTTGGAGTCAGACAGGCCTGGCACAGGCACTGGAGCTACTGAATGAAGCTCTAGC	AAGAGGTGTATCAGCAACAGCA	CGTCCAAACAAAGCGTGTGC	198	339	7.173	5.41935	-1.75365
Nfix	single exon skipping	GTGCCTAGAGGAAAGGACCCTCCCTCCCACTCCTGCATCTTCCATTGGGAGCGCCTGCTCTCAGGAGCAAGCGGCCGGCCGCGCAGGGGAGCGAGCGTGTGTCTGTGTGTGATGTGCCTTCATGCGTCACTCTATTTATGTTGTTCGCAG	CCCAACGGTAGCGGCCAGGGCAAAGTCCCGGGGTCATTTTTGCTACCGCCGCCGCCTCCAGTGGCCAGACCTGTGCCCCTTCCTATGCCTGATTCCAAAACCACCAGCACGGCCCCAGACGGCGCCGCCTTGACTCCTCCATCACCTT	GTAAGTGGACGATGAAACCGATACCACAGCGCCCAGCATCCCTGGCCCATCTACGCAGTCTCCACTGCAAAGAGAGGAGCGCCCCCTCCCAACAAAGCCCCTACCCAGAGAGCCTCAGAGCCTCCCAGCGAATGAGCAGGGTTGAGCCCT	GGAGTTTGTGCAGTTTGTGTGC	TGCTGTGGGATGTTCAGAAAGT	137	285	1.75913	0	-1.75913
Dyx1c1	multiple exon skipping	CAGAGGCAGGCAGATTTCTGAGTTCGAGGCCAGCCTGGTCTACAGAGTGAGTTCTGGGACAGCCAGGGCTACACAGAAAAACCTTGTCTCGAAAGACAAAAAAAAAAAAAAATTCATAATCCCGTCATAGTACTTTTCCTTATATTCCAG	TTGATAAAGAGATGATGCAGAGAATAAGAGAAAAATCTATCTTGCAAGCACAGGAGAAAGCAAAAGAGGCCACAGAAGCAAAAGCTGTTGCCAAGCGAGAAGACCAGAGATACGCACTAGGCGAGATGATGAAGGTAAGCGACAGATTCCAGGGCACTAGAGGTGCCGATGAGCCAGAGTCAGAGAAGTAGTGCAGCCAGGAGTGGGGGTGCAGGCCACCAGGCTCCTCAGGAGGGTGAAACAGGAGGATCAGAAGTCGCAGCCATCAGCAACTGTGGTGAAACAGCCAGCAGTTGAGAGTCAGAGGCCAGCTTGGTTTACAGATGGAGTGCTAGGCAAATGATCAACTACTGCAGCTCACGAGTTAGGTCCTCAGCTTCTTGGCCACTGACCTGTGTA…	GTGTGGCGCCCCTGTCTTTTTCTCTTCCTTCCTTTCTTTTTAGAAATCTTTTTGCAGGCATAGGCCATGCTCCGGTGTACCGAAAATGAGCAATAAGACACAAAGACGTAAGATGGAAGACCTTTGCTGAGGGGCGAGACAGGATTTGCT	TAGCCTTTCTGTGCCGGGTG	CCTCTTCTGCGACTTGGGATTC	161	521	13.1579	11.3971	-1.7608
Ppp2r5c	single exon skipping	GGGCAAGCAGGCAAGCGTGTCTCCCACTACGTGGCTTTTTGTAGAAGAGGGACTCAGAGAAGTTCAGTGGGCCAGCAGCCCATGCAGGATGAGGGCCCTGAGTGCAGACCCAGCTCCTAACGGACAGTGACTCCATACTTTGCATTGCAG	TATGCAGTGTATAGTCAAGCCAGCGCCGTGAGCATTCCGGTCGCAATGGAGACAGATGGGCCTCAGTTTGAAGATGTGCAGATGCTGAAAAAGACAGTGAGCGACGAGGCTCGTCAG	GTAAAAGGTGCATTGAGCACAGCAGGGCAAAGCCCGCTACAGATGTGCTTGACGGGTCCGTCACGTTCCGCTGAGCCATCGGATTGCTAGGAAAGTTCTTAGCAATTAAGTGTGTGCCCGAAGTTTGTTGCTTTACTTATCTTAGCAACA	AAAGAGCGAGAAGAAGCATGGG	CATCCAGAAGAGAACCGACAGG	237	354	1.76211	0	-1.76211
Snx11	single exon skipping	AAGCTCATTATGCACTCTGCTAATGGTAAGGCAGAACTAATAAGAGAATGTGTTTAAAATTAATTGTGGGACTGTAAAAAACGAGTGGGTGTGCGGATGGGCATGGGAGGAGGAGAGAGGGAGAGCTTAGAGAGAGCCTTGTTTTCCCAG	GAGCCAGCCCGCATCATTTGTTGGCAGTACATATTGGCTGGAGTCAGTTTTCATTTCAAG	GTAAATTGGAAAGGGAAATTAAACCTTATTGTTCTGCTCTTAAGAGAGAGGAAGGGGGTGGAGGCGGCAGCCAGGGTGGCTGCAGTTGGAGCGGCTCTAGGAGTAACAAGATTAGTGCTGTATTTTAACAGAAGGTGACATCATGGGCCC	ACCGACTGAAAAATGAGAACAGC	CTTGGTTCTCCAACATCCTATACCA	125	185	12.6829	10.917	-1.7659
Dcun1d2	single exon skipping	AGCTCTCCTGTGACTGCTGGGGAGGATGGCCAAGGAATTATTTCTATCCCAAAGAAAAAAAGACTGGGATTTATTAATCACCCTCCCCTTTTCTCTCTCTCTACCCTCCCCCTCCCCCTTCTCCCCTCACCTCCCATTTCTCTCTGCCAG	ATTTAGAAATGGCTGTTGCATATTGGAAGTTAGTATTGTCTGGAAGGTTTAAGTTTTTAGATCTTTGGAACACATTTCTGCTG	GTAAGTGACTGTTTCTTACCTTTTGTGCCCAACCAAAAGGAAGCTTTTCTGGTTTAAAATGCTAAAATTTAGGCTCTGCGTGGGGGGTACACACGTTTAATCCCAGCACCCAGGAGGGCAAGGCAGGCAAGTCTCTGGGAGTTCAAGGCC	GCACCGAGAGGCTGAAAGCT	AGGAGAAGGTTCCAAGTATCCCT	170	253	100	98.2258	-1.7742
Cd33	single exon skipping	CGCCTCCCTCCATGAAACATCACGTAGCCACTCTTCTGCAGGCTTCAGCCCACCTTTACTCACTTCTCCACACTGACCCTTGTTCTCTTTCTCCCCTCACCTCGTTCTATGGCATATGCTTTATTCTCCTCTCCTGGTAAACATCATCAG	AGGCAGGAAGCGATCACATCCTATAATCACTGCCTATCTCCAACTGCATCTGATGCTGTGACTCCAGGATGTTCCATACACAG	GTCTGTGACAGGCACCTCATGCCTGTGTTAACAGTACTGCCATGGCACCTCCACCACATGGAGACCCACAGTAGAAAGTGGGCCTTGGGGAAACTGCTGTTCTTTAGTCTCTCGCTGGTTCACCTACATGGCAGCTATGCTAGCAGTCAC	TGCAGAAGGAAGACAACAAAGC	AGGAAGCCATAGAGGACACAGG	256	339	1.79487	0	-1.79487
Otof	single exon skipping	TCTTCCTAGTTTTTGACAAAGGCAATGCAAGCACTCCAAAGGTGGCCAGACTTGGTGCCAGAAACTCCTGCTTGGTGGAGGTCTCTCACCAAACCCCTTCCCACTCTCCTGCTATTTCCCTGTGCTTGTCTGCTCTTCCCAATGCTCCAG	TCGGCCGGACACAAGCTTCATCTGGTTCTTGAACCCTCTCAAGTCTGCCCGCTACTTCCTGTGGCATACCTACCGCTGGCTACTCCTCAAATTCCTGCTGCTCTTCCTCCTGCTGCTGCTCTTCGCCCTGTTTCTCTACTCTCTGCCTGGCTACCTGGCCAAGAAGATCCTTGGGGCCTGAGCCCTGCAGTCGCCTAGGCCTG	GTACTTCTTCCTTCTGCCTTTGGACAAGGGCGGGCCAGCACATGGGACACACTCAACAGACACACATAAAGTTCATATGTGTACACACAGTGCACACGCATGCAGAAGTGCACACACGCACATAAGCATACACAGAATACAAGCACATAT	GCAAAGTGGAGGCGGAGCTA	CGGGTGCAGATGAGGTACTTGA	169	372	89.4886	87.6923	-1.7963
Arhgef10l	single exon skipping	CCCAGACTGCTATCCTGTCCGCCTGCCCCGATTGTCCGTCTGCCATGTGACCTGAGTCTCCTTTTCCCCTGTTGTCTGTGTTTTGTGTCCTCGCTGTCCCGCCTGCTCTTCTCGCCTGCTCTCCTTCTGCCTGGCCGCTTGGGGCCCCAG	CTTTCTCCAGACCTGACTAGGCTAAAGGAGAGATACGTCAGGACTAAGAGAGACATCTTGGCTTTGAGAGTTGGGGGTAGAGACATGCAGGAGCTGAAGCTCAAGTGCGATTGTAAG	GTACTGTCACATCCCTTGCTCCTGGCCCCAGGGGTGGGGGTGGGGCGTTCTGCTGGCCCACAGAGGAGTGGGGGGTGAGCCTGGGGAGTCTGTCACCTGGTTGTCCTTCACATCTGCACTGCAGGAGGGCGGAGCCATGAGCCAACTGTT	ACTCTGGGGAGGAGACCAAACC	AAGGAGACTTTTCGCATGACGG	151	268	16.8937	15.0862	-1.8075
Palm	single exon skipping	CTCAGCATCCCAGTGTGCTCAGCATCCCTGGCGTGACTGCCATCGCTGCTTGGCTCTGCCGCTATCTTTCTTCCCTGGCTTGGCCGTAGCCCGGCGGGGGGCACCTGAGGGCAGATGGGTCGTGGGGTAACCCCGTGCCTCTCGTATCAG	CCATGTACTCGGTGGAGATCACGGTCGAGAAGGACAAGGTGACCGGGGAGACCAGGGTGCTGTCCAGCACCACAGTGCTCCCCCGGGACCCACTCCCTCAGGGCGTGAAAGTCTACGAGGACGAAACAAAAG	GTATGAGAAGCCTGTGCCTGCTGCAGAGCCTAGGTTGCCCTGCCCAGCCCTTTCTCCTGGCCTGGTTAGTCACTCAGAACCTGGGCTGTATGCTGAGCACTGAGGTGAAATCTAGAGGCAGGTTCAGCCATTCATTGTAAAGCTCTTAAC	GGGATCCACAATGATGAAAGCAG	GTGACATCCTCTGCGAGTCC	180	312	11.6099	9.7973	-1.8126
Lin7a	single exon skipping	AGTGATGTAGTAATTGACTGTGCGCGTGTGTGTTTCAG	GTATTCTCGTGTGTACACTGTAAGAGAATTTAGACCTCAGTGGCAGCCCAGAGTCTAGAACCAGTACTACTCACCAG	GTAAAAATCCTAATGGAAAAACTGATCTTTTCTGCTGCTTCTGTAGCTTAAGGAAGGAGAATGATTTCATTAAAATCACTAAATGTCCATTTGGCACAAGCAAATCTGCTGCTCCACTGTATCGAGTTCTACATGGTTTCTGGTACATCC	TGAATTCCGTGCGAGGGCCA	AGGGATGATGCGGGAGATGTAA	172	249	4.58515	2.73973	-1.84542
Dock9	single exon skipping	GAAGAAGCATTATCAAGTCGCGGGTGCCAAGGTCATGAAGTGTCTATTTTGTGGAATGGGGCTGTCAGACATCAGAGATGGAGTGAGAGGAAATCACTTAGTATTTCCTGCCGAGTCATTTTATCAGGTGATACATTTCCTTGTGTTTAG	AAGCTGACCTAGCACTCCAGCGGGAACCACCTGCCTTCCCCTACAGCCATAGCACCTGCCAGAGGAAGAGCTGGGGAG	GTGAGCCTGAGGGTCACCCAGCTCCCGAGGGTCCCCAGCTGCTCTGTTCTTGTGGCACTTCAGGGCTGTGGCGGTGTGTGCGTGTTTCAGTTCTGCGAGGGAGGGTCTGCATGTCTCTCCCTCTGTACCTGGGCTCTGTGGGTCTCTCTC	CGGCAATGTGCTATGTCCACG	CATCATGGAAGCCTCTTCATCGA	128	206	2.72727	0.876232	-1.85104
1110032A04Rik	single exon skipping	CAGAAGAAAAAAAATGTTTTACATTATTTTCATTATTCATTCATTCATTTGTACGGTTTGTTAATATTCAAGGAAATATCTTGAGATGCGTGTGGCTTCCTTCTTTAGGTGGTAATATTCATTTAGTTCTCTCTCTTTGGGTTACTTTAG	GCAGTGGCACACAGGAGTCAGCTGCCAGCAG	GTAAGCCATAGCCAGCAAAGAATGTGTCTTAGTATTTTTCTCCTGATTATTAAGCACAGTGTGTTTTCTCAGGGATGCTTATGAGATTGTCACGGCAGTCAAAATCCTCAGCCTGCAGAGGACTATGTGTCCCTGGAGGAATGCATGTCA	AAGCTAACAGAAGCTGGGGAGA	AGGCTTGGTACTCGGTGATGC	135	166	12.1429	10.2916	-1.8513
Rap1gds1	single exon skipping	TGATTTCTCAACAAGACATTCCGTCACCCCGCTTGAGTTTATTTTCAATTTATTAAATGAAGAATAGCAAACCGTGTTATGTTTTGTATTTGAAATTGCAAGGTACATTTCCTTTTTATTTTATTTTTAATTTAACTCTTTGTTTTACAG	ATGAGGGCAGAAGTGCAGTTGACCAAGCAGGTGGTGCACAGATTGTAATTGACCATTTAAGGTCGCTGTGCGGTAGGACAGATCCCGCCAGTGAGAAGCTCATGACTGTCTTTTGTGGCATGCTGATGAACTATAGCAATGAGAATG	GTAAACAAAACTGAACACTTGCTTTTTCTGTGGGGGAAAGTCTAAAATCATTTTCACTATAATATACAACAGACACGTGGCACATAAAATTAAGAATTCACTTTACGGTGTTGGGAAATTACACAATGGTCTGAGGTACCGAACTGGAGC	AAACGGGCAGGGCATTAGGAAA	GAACGCAACGAGACACATCTC	149	296	7.18894	5.3323	-1.85664
Ndrg2	single exon skipping	TTCATCCTCTCCTGTCTTGTTTTTTGTCCCTCTTTCTGTATTTGGTGTCTGTTGGTCTCTCTTTACCTACCTTTTTGTGTCCGTCTCTCCATTTGCTGTCTGTCTCTGTCCGTGTGTGTCTGTGTGTGTCTGTGTGTCGTGTCTCTCCAG	GAGGCCGAGTTAGCTGCCCGCATCCTCCTGGACCAGGGACAG	GTAACCATGGGGGGCTGTGCTAGGGTGGGAGGAGAAGCTCTTCTGTCCCCCAACTGAGAGGGCCCCAATCTGGCCCTCTGCATCCCTCCCATTTATCCTCTCTTCCCTCCTTTTTTCTATTTGAATTCCTTAATCTCTGGTCTTTCATGA	GTGCAGATCACCGAGGAGAAGC	GCGTTTGGGTTTGGGGGTGC	126	168	5.87276	3.9916	-1.88116
Hnrnpa3	alternative 5-prime		GTAAAACCGCCGCCCGGTCGCCCCCAGCCTGACTCCGGCCGTCGCCGCCGCCGCCGGGGGGAGGAG	GTATTAGGGGGAGAGCGGGGGGTTGCTGGGTAGTTGCCGGCATGGGGGGGCTTTGGCTCGATGGGAGTGGGGAGGCCGGGGAGACCGGGACGATCGTCCCGCGCTTTGCGCTGAGGGCGGTGGGAGGGGGAGGGGAGCGGGCCGGGTGGC	TCGAGTTGGAAGAGGCGAGT	TGCCCCATTTCTCAAAATGTTCTC	143	209	4.18994	2.29592	-1.89402
Heph	alternative 3-prime	TCCTAAACCAGGAATTTTTTCAGTATTGGGTTGCATGTACTGCCATCATTGATGTCCTAAAATGTCTTTGTAGTTTATAATGTTTATTATGTTCTTTGGAGTTGATGATCTTTACTCTTGCCAATATAATGATTTCATGTTTCCCTACAG	GCACATCTCATCCCAAAGTAGCCAAGTCATTTGAAAAAGTCACATACTACTGGACGGTTCCTCCCCATGCTGGGCCCACTGCTCAGGATCCTGCCTGTCTAACCTGGATGTACTTCTCTGCTGCAG		CAGCCATTCAGCATACAGCCC	CAGCCTTGCACACCAGTAGAGG	127	253	97.6793	95.7812	-1.8981
Atp6v1c2	single exon skipping	ATCACACACATGCACACATGCCCCTGATAACGTTAAAAGGCTTCTGCATTTACTGGCCTAAGGCAGAAAATGGGAACACTCATTCCCCCCCCCCCATTCTGGTTTCGCATGTCTTTGTGGTTAATAACCCCATCTTATATTATGTTTCAG	GTCTGAAGGAAAAGATGAAATGTTTAAAGA	GTAGGTTGTGTCTTTTTGCTGTGCACGTGCTCAGTGTGCTGCTGCATGCCCCTGGGAGGGCGGGGCCTCAGGCTGGTTGTTGGGTACAGTGATCAGGGCTCAGCAGTTTCTCAAGCAACAACTTTAGAGCTTGATCACCATACCCAGATG	CACAGAGTGTGGTGGAGGTCAT	CTGCTTGGCGGGATATTTGGC	131	161	100	98.081	-1.919
Rsrc2	exon skipping and alternative 3-prime or 5-prime	GGCGAGGGACTCCTAAAACAAATGTGGGCCGGGACTTCACCTCTTCCCCTAATGGAAGCTCTGTTAAGGTTTTAATTTAGGAGAGTTTTTGTGAAAATGACTATTTTGTTTAGCTCACATGATAACATTTCTATAATAAATCATACTCAG	CGTGCTAATGCGCGAAGAGACTGAACTGAAGACGCTGCAGACTCAGATAGCAAAATAATAAGCCTACTTCATGATAAG	GTAACTATTAGTCATTCAAACTCCTATTTCCCTTAAATAAATATATCTTAAATCAGTTAAGGGTTATAATGTTTATAAAATTAATAGTAATGTTATGTTTGTGAACTGATTTAAAATAAACTCTTTAAAGTTTCTGGAAATTTTACTATT	TGATGGAAGGAAGCACAGGAGC	TGCGTTTATGTCTGTCCTCACC	176	276	1.9337	0	-1.9337
Mtmr2	single exon skipping	AACTTGCCAGCAAGAGTGAGAACAAGCAAGCAAAAAGCAAAAGCTTCCTTCTTCCCTGTCCTTTTATGTAGGCTGCCAGCAGAAGGTGTGGCTCAGATAAAGGGTAGGTCTTCCCACTTTCAATGATCTAATCAAGAAAATCCCTCACAG	GAGTGCCCAGCTGCTTGGGTTTTAGTTGATGCCAGACATAGTCAAGTTGACAGCCAAGATTAGCCATCACACCAGTGTTCTATCCTGTTGAATCCAATTCTATAG	GTAAGTCACATAAGTGTTAGGTGATGGATCATCCCTACACATCTCAGTATCTTTAAAAGTATTCCACTTTTTTGAATTTGTCTCTCTTCTACAAAGTTAACCACATGAGTGAAGCACTGTAGCACTTAGTATATTTGTGGATTCATCTGC	ACTCGGTGCATACCAAATCAGC	TGGTTCCTCCATTTCTGCTAACT	125	230	3.42679	1.48148	-1.94531
Gpc6	single exon skipping	TGTATGTCTCTGAGTCACTAAGAATGTGGGCGGGGTAGATGGAATGTCAGCCAACTGATGCATCTACGCTTTGTGCCTATGCTGTGCTATGATGTATAAAATAATCTCTTTCTGTTTTTCTTTTGAATCTGTCTTCCTCTTGCTTCCCAG	AGGACTGTGTGGAGGACCATGCAGCACAGT	GTAAGCGCTGGGCTCATTCTTTTGTTCACCCCATTTGTCTGGAACGTTCCTGAGAAATGCCATCCCCCATTCCCGTGCCCCTTTATCTGGGATGAGTTGACCACTTGTTGCCCTGTTTCCTCCCCATTTGGTATTTACGATTCAAACCTG	GAGGAAAGACCCACAACTGCA	GCTTTGCTGTGTCCGTTCCAG	179	209	17.6245	15.6436	-1.9809
Ptk2b	single exon skipping	ATACAACCCATGTTTTATGTGCCACAGTAGAGCAAGTCTGCACCCCCATGGTGTGCTCTCGCCCTTTTTGTGTGCTCCTGTTTGTAGCAGCTAATTGTCATCCTCTCGCCTTGTCCCTGTGCCTTGTGCTTCTTTGCTTCTCATGAATAG	GTCCCTGAGGGTCTGTGTGCCAGCTCTCCTACGCTTACCAGCCCTATGGAGTATCCATCTCCAGTTAACTCGCTACACACCCCACCTCTCCACCGGCACAATGTCTTCAAGCGCCACAGCATGCGG	GTAAGAGGACTCTGCATGCTGGGTGTCAGCCTCACCACGGAGGCTGCTGGAGGGAGGTGGCCTGGGAAGTGCTCCGTGGTTCCGTGTGCCAGTCAGACTCCTGAGAACCTCTGTGGCCCTCTTCCCTTTGCAAACATATCAGCTGGACCG	ACAGACCTCCTCCACAGACCAA	AGCATCTTTCCTCTCGCCTCAG	195	321	81.4236	79.4425	-1.9811
Lpin1	single exon skipping	CCTTTTGCTGGTGCTGGGTGACAGCCAAACGTTTCCATTTCTTAGAGTCGTTGTGCTGAGAGCCACAAGCAGTGGTAGAACATTTCGTTTAACTGACTGTGACATTTTCCCCCCCTTTCTTTTTGCTGTGTGTCCGTCCGGTGCCTCCAG	CAGCCTGGTAGATTGCCAGAGGACTCCCCCTCACCTGGCCGAGGGAGTTCTCTCTAGCTCTTGTCCTCTGCAGTCTTGCCACTTCCATGCTTCGGAAAG	GTAGACCTGTTTTTACAGAAGCTGTGATCTAATTCTAACTCCAATCACTTGCAATGAAAATTAACTCGCAGGATATAAAACAAATTTTGATCTAACACTTAAAATCAGTTGTGCTCACTAACCAACTTACTTATGAAAAAATACTTCCTT	CCCAGTCAGCATCGTATCCCAG	CCCACAGCCAGAGCATTTCCA	159	258	12.7869	10.7884	-1.9985
3830406C13Rik	single exon skipping	GATAGGAATTTACTACATGGAAAATAGTTTCATTTTCTACTTCTAATGAGCTTTCTCAGATGTAATTTTTCTTTTTGCCCAATCAGGGATAAGAATAGATTCAAAAGTCTGAGGCTGAGAATCTGCCCCTCAATTTTCTGTGTCATTTAG	GGTAACAAGAAGAAGCAGTGATCCAATGCGGAAAAATCTCTGGCTCAAAGTTGTGCATTGG	GTATGTCCTCCTTTGTTGAGTTCACCAATGCCTTATTTTAGCAAATACAGGGCACACAATAGTGGTTAATTCAGCCGTGAATGGCACAGAACCCCCCTCCCCCATCTCTGGCCTTGGATAGTATTCTGAGCTACTCTGGCACAGCAGGGT	AGCTTATCCCACACCCACAGC	TTCTTCCCTAAGTCCCCGCCAT	248	309	4.9505	2.94118	-2.00932
Hp1bp3	single exon skipping	AATGGCATCTGTTGTTGTTTTAGTGATAACTAAGTCATCTGTAACTTAAGTTTTATCATTATATTAATTCTCTTTGGAATAGTGGATTTGGATGTTTTAGTTTAGTTCTGTTTCTGTTAATCTTCACACCACGTCTTTCCTGTGCTCTAG	GTTGACTCTTCACCACACTGAAGCCGTTAGGAAAACAAACCTTGTGGTTATCAGCAGAGCCTTCAGAGTTTCACCATAACTCAGGCCTAGACATTATTCTAAATGGCAACTGATATGTCTCAAGGTGAACTCATCCATCCTAAGGCACTCCCACTTATAGTAGGAGCGCAGCTGATCCACGCGGACAAGTTAGGTGAG	GTAGGGGCTGATGCATTCTTGAAGCTCACTCTTGGATCAACCCCTGACTTAAGGCTCTGCTGGGTTCTTCATAGATACAGAGTTCTTTTCTCCTCCCCTTCCCCCTCAAATTCCTTATAAAACTTTCAACCTTCTAAGTTGATTCCAAAT	GCAACGCCGAGAGGCCGTAC	TTCTTCCTCCCCTTCAGCAAGT	139	337	5.91716	3.8961	-2.02106
Creb1	single exon skipping	CTGAAGGTGACTACTTAGATCTAGGGACCAAGAGCAGTAACAGGATAATTCTTTACCAATCAGCTAATTGAAGGAAAAAAACAAAGACTGAACATTCATGCAAGTAGGCCATAACCCCAGCCTCCCGTTTCATATTTTTTTACTTCACAG	TCTTCCTGTAAGGACTTAAAAAGACTTTTCTCCGGAACTCAG	GTGAGTCCTAGGTCCTAGATTTGAAGAAAGTTATTTTTAGAAAGGAAGGTGAGAAATTATTTACGTCTTTTGTCCTTCTCTGTGAACATGGAGTTTTGGGGTTTGAGTCAAAGTCTACACCTCCGTTGTACTGCTCACTGCATAGTTACT	GCTCCCACTGTAACCTTAGTGC	CCCTTCGTTTTTGGGAATCAGTT	187	229	10.5611	8.53659	-2.02451
Pus1	single exon skipping	TGGTGTCCTCTTCTGGCCTGCTGTATACATAATAAATAAAGCTTTTAAAAAAAAAAGAAAAGAAAAAGAACACAATGAACAGTAGCCTACAGTGCAGCGGTTTGTACTGGTGTCCCCAGCCTCTGGCATTTCTTCTGTCTGTCCCCGTAG	CCTTTGAGGACCTCTGCCTGCTTTTGCCTGTACACTGGCTTCCTCTTCCACTGG	GTAAGGCTAATCCTAACAGTCTATCATTTATCTACACAACCAAGGTGTGTTCACTGCAACACTCAGTCAGTATGAGCACCTACCAGTGGGAACTGTCTTCACTCTTCCATCATCCTTATTGTGTGAGAGTATGAGTGTGTCTGAGAGGCT	TCGAAGATGACTTGGTATCGGC	AATGTGGGATGGAAGGTGGCTG	200	254	4.53258	2.5	-2.03258
Rnf138	single exon skipping	ATGCAACAAACTGAAGCACAATAAGGTATACCCATGTTTTTTACCCATGATGTTTTCAGTAACATGAGCTTGTACTTAATGCTCTCAATAATTATATAATGTTTCATTATTTTTGCTATTTTTTTATTTAAAACAATCTGTTTCTCATAG	ACATGTCCTATTTGTGTGTCTCTTCCTTGGGGAGATCCTAGCCAGATTACTAGAAATTTCGTTAGTCATCTAAATCAAAGACATCAGTTTGATTATGGAGAATTTGTG	GTAAGTGAGTTCTTCAAGATTAAGAAAGTTAATTTAACTCTTTCAATCTGGATTTGAGTTTTCAAGCAAGTTGTGGAATCAGACTGCTTGGATAAAGAGCAAGTTGATGTATTTTAGTAGTAACATTGTTAAGCTTTGTGGAAGTTCTGA	CACCAGACAACGTTTATTGGATCAC	AAGATGGCACTTGTAGGTTGCA	176	284	32.7835	30.7305	-2.053
Odf2l	single exon skipping	TGTTATTGGTAAACTTGCCAGGGCTTACCAATACTATATTCAAAATAATGGTTTTGAAACTAGGAAATAGTTCCTCACTGATAATACTCTAGGGTGTTTTACTTAATGTTGTCTTAACATGTAGGTATGTGCTTTTTTTTATTTTGTCAG	GCTAATCTTTCTGCATCCAGTTTGAAGAAGATTTTTGAACAGAACGACATATTATCAAAAGAATTAGACACTTTTAACCGTGTGAAATTAGCCTTAGAACATCTTATTAAACAGACTGACTATGAACAA	GTAAGGCTCCTGTGCTGTGTCTGTAGTGATGCCTCCCACTTGGAGGATATTTTATTTCTCTAACTGAATATAAAATATTGGTATATGGAAACAAAAGTAATTCTTTGAATTTTTGTTTGAAATATAATTATTAAACTTCTACTTTAAGTA	CGCTTAAGGAAGCTCAGTTGGC	TGAGATCCTTCAACAAGCATAGCA	126	255	46.4286	44.3374	-2.0912
Tlk2	single exon skipping	TGGCTTACATGGCATTTTATCTCTAGAATGAGATGTATTGACTTAAAGGGCCATGTATAATTAAGACCTGTTTGTATGTTAATCTTTTACTCTCCTCTGAAGCATGGTACTGTTTTGAATTATTCATATCCATTTTTCCCTGTTGGCCAG	TTTGCTGGGGGAAGCGGGCCAGGAACCAGCCCTGGCAGAAGTGTTCCACCAGTTGCACGATCCTCACCGCAACATTCCTTATCCAATCCCTTACCG	GTAAGCATTCACCTGGAGAATTTGACACCTATTATGTAGGAGACCAGTAGCCCAGGAACACTAAAGCCATTTCTCTTCCATTAATTACCCATAAGGAACGAGGGAGTAAACTTTATGCTGTTGCCTATAAATCACTTACTTAGATTGACA	AGGGGACATAAAATTAGTGATTACTTTGAG	GAGACGAAAGTGAAGCAGAGGC	197	293	71.0526	68.9605	-2.0921
Gpbp1	single exon skipping	TGGGAAATTAGTTTGTTTTTATTTGCTCTCCCTCTTAATTTAATGTCTTTTGAGGGTGGGGGAGGGGGTGGTCAGACATTTTTGTTAGAACCATGTGAATGGCATTGTTTTTTCTGTATTGCAAATTAGTATTTCTACCACTCTCCCCAG	GCCTACACGCCCAGACACACACATACCCAACCAAAAAAATCTCCCAAGCTCCTCTCTTAG	GTATGTTTCCTTATTATTCAGTTTTTCTGGGAACAACTGATTGCATAAGAATATAGAATCACCTGAAAAGTGTTAAATAGACTCTCTAAGAAATTAGGGATGATTTGGATTTTAGTGGAATGCAAGTAAATTTTAAAAATCATGAATGTC	TCTTTAGCTGCGGGTGTTTGGG	AGCAGGTTTGGGGACTAAGC	192	252	70.801	68.6747	-2.1263
Ptrh2	single exon skipping	GCCTGGTCTGCAGAGCTAGTTCCAGGACACCGAGGGCTACAAAGACAAACCTTATCTTGAAAAAATATTTTTAAAAAAATCTACATTTGATAGTGTGAATGTCGTGGTATGTGAATTTTTTTGGTTTATTTGTTTTTGTTTTTCTGACAG	GGTTTCTCAGTGTGGCCCTGGCTGTCCTGGAACTCACTCTGTAGACCAGGCTGGCCTCGAACTCAGGAATCTGCTCAACTGCTGGGATTAATG	GTGTGTATCACTGCCACCACCCAGCTATGAAATGTTTTTAAGAAATAGTTTGTACTGCTATGCTATTCTCAAGTGAAAATCTTTGGTAATTTATAATCTATTATATTTGCCATATATTAACATGTCTTTATGAGTAATAAAAGGGAAATT	CGTGTTCCTTGTTCTGGCTTGG	GCAACCTTCCCTTTCCCCATTT	307	400	2.13115	0	-2.13115
Zfp869	single exon skipping	CCCAGTCCTGTGTCAGGTCCGTTACAGCAATGCATTGCTGTTGTAAAGTGAGGTCATACAGAGCATTAGCTCTGCAGTGCTGAAAAGTCAACATTTTACATCCCATCTCACTGTCTCTGGGCCTTACTGTCTGTGCCTCATCTTTCACAG	TGATCTCAGCGCCCTGGAAGTGGTGGTCTAAATGTCCTGACTAACTGTGCATCTCCGAGTTTGCTGCGGAGGGGCTTCTCTACCTCAGACGGGGAGGAGCAGTTGTTT	GTGAGTAGAGCATTATTTAGAAGGTAACTGGGTGCCAGGACAGTTGAGCTAGAACAGTGGTGCAAAGTTTATCCCTCCAGCTGCAGACGTGGGTTTTGGGTTTAGTTTACTATGACAGGGATGGATTCTCTGAAGGAGTGAGCCTCAAGT	CGGGAGCTGTAGGGGGAGCG	CCAGTGTCAGGGAAGGATGACG	236	344	2.13592	0	-2.13592
Trpm3	single exon skipping	GTCTGTGTGATTCTTTGCACAGCTCTATGTGTGCAGTATGGGTTCAGTCACACACAGAGACTTATACAAATTGGGTGGTCCATCTGCTTTAATAAAATGTGTATCCGACCATTGGGTTGTAGAAATTTCAAAGCTTTTGTTTTTTGACAG	GATGCCTGCCGTTTTTCTCTCTTGACTCCCGCTTGTTTTATTCATTTTGGGGTAGTTGCCAATTAGACCCAATTG	GTAAGTATAATTAACAAAAATCTTGAATTTCCTCTTAAACCCCAACCAAGAAAATTAACCATAGATGCTATAATTTCCTTTAAAAAATTCCTAACCACATCACTCTTCTGACTGCTGCTTATCTCTTCTGAGACATCCATTCCCATCAGA	TCCGACCATACCAGACCATGTC	ACTCCCATCACAGACCACGACT	290	365	8.20569	6.06061	-2.14508
Pum1	multiple exon skipping	TTCTGATCATAGCTGTGTAGCCAAAACACTTTGATTGAGACCCTCAGGGTCTTTGAACATCTTCAGTACTCTTGTCTAAAGAAAGTGTTGACTGCTGTACTCTCATCCTTTATGAATTCTTTAAAAGCATCTATTATTTTTAATTTGCAG	CAGCTCTTGCCAGGTAAAAAGTTTTGGGAAACAGATGAATCCAGCAAAGATGGACCAAAAGGAATATTCCTGGGTGATCAATGGCGAGACAGTGCCTGGGGAACATCAGGTAATCTAGCTCTAGCCTCTCTACTGTGATTTATGCCTGTCTTAGAGCTCCCTTCCTCAGCACTTGGCCAAGTCATGAATTTCAGATCAGTGGCAGAAGCACGCCGAGCAAATGTCCTGTCCTATAGTAGTATAATTGCCACTAAGGAGCTTAGATGATGTAGTATATTAAAAATAATTACACAAAATCAAATCTTCAATATTTTCTCAAGTGCTAGTCAAAGAAGAAGGGACTCATTTGAAGTGATCATGATTTTAGCTGCGTTTCCCTCTGTGCTGCTGTCAGCTTGC…	GTAAGTTGGCTTGAGGAACTTGTTCCTGTCTCTTTCTTCCCCTTTCCCCCAAAGCAAATGTGCCTGTTGAGTTTCCTAGGTGCTCGCAGTGTTAGAGGGTGTTTTAGAACACTCCCATTGTAGCATACATGGAGCTCACCAAGCATGACA	AAGGGAGAGCTATGGGCGAG	CCATTCTGCACTGGCAAACCAT	160	448	36.9505	34.7727	-2.1778
Fam172a	single exon skipping	AAGAAATAGTAACTTTTATGGTGTGGGTCTCCACAAGATAGAGTCGCAAGTCAAGGTAGGAAGTTCCCCTCCTCCCGTGGGAATTAGGAAGCGTTCATAGAATAAGTAGGATTTGGGTAGAGCTTAATTTATTGCTTTCATTCATTCTAG	ACTGTCTTCTGAAGATCGATGTCTATTTCCTTGAGCTCTTTAATTTTCTTGCCAATTTGGATAAACATGGCACAAATGCAGCAGGGAGGTTCAAATGAAACAGAACAGACTGCAGCATTGAAAG	GTACACACTTACATTACTTATTCAGGAAACTTTCACTGTGCATAGTGAGAGTTTAGGAATATTTAGATACTCTTTGTTCACTTCAGTTGTCAAATAAGGATGTTAGTACCTAAGCTATTTGCAAGTATTTATATTGCCTATAGCAACCAT	TCGCACCTACCCTCTCAGCATT	TCAAAGCCTTCCAGTGTATCTGG	128	252	2.18818	0	-2.18818
Atp13a3	single exon skipping	GTTTATCCTTTTGTAGTATTTACTGAGGCTTGCCATGTGAAAAGCCAATCAGTGTTAGTGATGTAGCATTGTGTGAATGTTATCAAATGTGTGTGTTTAAAAGGAATGACCTGTTTAAGTTAATTCTTAACTGACTGGAATATCTCTCAG	AGCTTCTTCCTTGACACGGTCCTTTGGAAAGTTGTATTCAATCGAGACAAACAAGGAGAGTGTCGTTTCAGCACCACACAGCCACCACAG	GTTGGAAATGAGGAGTTACTGTCAATTCTTCACTTACGTTTTGGTTTTTCCACTTGTGTTCTTGGTTCTGTTACTGTGTGCGTGTAGCTTCAGCTGTCTTTGTTGTGCCTGGCATTTCTTCTTCTTCTTTTTTTTTTTTTTTTTTTTTTT	ATGCCTTCGTGTCTATCACGGT	CAGCGTCAGAAAAGCTCAACAG	290	380	88.8889	86.6828	-2.2061
Rffl	single exon skipping	AGCAGGCATTCGTGGTCCTCCTTCGGGAGCCTTGTTTCTGGAGGGAGACGGGAATACACTTTTGGACATTCGTGTGAACTGAGAGCGGCCCATGGTTTGTAAGTCACTGGGCATCTCTGTGGCTGTGATGGCACCTTTCTCTTCCCACAG	GCCGTTGGCCATGTGTCTCAGGACCACGAGGAGCCCATCTTCCCGGAGAGCACAGCCAGAGTACCTACTGAGGATGAGACCCAG	GTGGGGCCTCTGCTCGGGCTGTACTTGACCTTGTTTCTTTGCCTGGTCTTCTTGGGAAGTTCCGAGGAGCCTCAGCCGACTCGGGTGCAACAGGAGGGTCAGTCTGGAAGGACAGTCCTGAAGTCCTTGAGTCCAGTGGTACCACTCCAG	TGACCCAGCCTCAAACCAGC	CTCCATCAGCTCCCACTTCTCG	272	356	39.523	37.3106	-2.2124
Tcfe3	single exon skipping	GGCCTTGCCCGTGTCAGGCCAGCACTCTACCATTAAGCTACTCCTACCCCCAGCCTCCCCTCCCAGTTCTTCTAACCCTGTACAGTATTTACTTTTTCCCCCAG	ATTGATGATGTCATTGATGAGATCATCAGCCTGGAGTCCAGTTACAACGATGAGATGCTCAGCTATCTTCCAGGAGGCACTGCAGGGCTGCAGCTCCCCAGCACG	GTGAGGCCCTAAGAAGGGAGGTGGTCTGAAAATTATGGCATTCGTCTGTCACTAAGACCACAACCGCATTGGCTGCGTGTATATGAGCGATCCTTGCCATGCATCGGACTAAGAGAGAGAGAAGGGCCTATATTGAGAATGGGCCTCTGG	ACTTCCTGCCCCTGAAACTGC	GAATTGCTGACGGTGATAGCTG	177	282	91.4397	89.2139	-2.2258
Raly	single exon skipping	TTATTTCATGACTGTGTTTAAATTTTCTTCTTCACACTTAACATGGTCTGAAAATCATATATTCAGTATTGAACCAGGGTTCAAAGTGTATGAGGGTAAGACCCTTGACAGACCTCTTTTTTTATTTTTATTTTATTTTTCCTGTTACAG	GTGAGCCCTATTTCTAGAGACAGCTGCTGCTGACCCTGTAACTCAAAGGACAAACTAGCTGGCTAAACTCATTCTTGGTACTG	GTGAGTGAGGGTATCTGGGCAGTTTGGGCAACACCGGGCTATGATTAGTTTAGAAATTCCTTTCAGCCTTTGTACTGATATCTTATGGTGGCTATTATTTTTAGGTGTTGGATTATTCTAGAGGTTGGATATGAGCCTAGGTGGCCTCCT	TCTTCCCTCCCGCCCTCCGA	CCCATTCTCTCCCAGCACAGC	317	400	36.5854	34.3511	-2.2343
Rpap1	single exon skipping	ACCTAAACCTCGGGTACAGCTCTTCATTTCGAGCCTCACGAGCTGTCTCTTGGTTGCAG	ACGCGGGCGATCCAGGATGCTTAACTAGAGCCTGAGGTGCAATCTCTGGATTGGTCGTGTCGCCGATAGGCTGCGAT	GTAAGAGGCTATTCCAAAACCCAGTAAATCCATTGTTAGTTTTCCTTCGCTTTAGAGGTTATCTGTCGGAATTATCCTTATTATAATTCAAGGCGTAACTTTTAGCACTAATTGATTTTAGACAAATCCCCCCCCTGGAGTTTGTGGGGG	GCGGGTTTGGTTGGAGTAGGTT	CGGTCTGGAGGAGCATCACC	271	348	7.83699	5.60224	-2.23475
Gtf2i	single exon skipping	TCAACCAAGGCCATTGACTAACATCATCTTTTTGCCTGTTTTTATTTCTCAAAAGGCCATCATTCCATACACCTCACCCAGATATGCACTGATATGACCAACCTGTGCTTTGAGATTCCTTTTGAAGCTTATCTTTGTATTCCAAAGCAG	GCCCTTCTGAAACTGATGGTGTTGATGAAAAGCTCCCCCTTTCGAAGGCTTTGCAAG	GTATCGCCCTTCCACTTGTGCTCTCCCACGTCCTGTCGTAGTTAATGTCTCTTTATATTGGACAGACTGTTTGAATAATTATAACTATATTACTTTTCCAAATGGAAAAGGAAAAAAAAATGTATTGGCCTTTTTTTTTTTTTTTTAAAA	GCATTTCTCTGGAAATGGCCGC	CACTTCCACTTCCGTTCCCTCG	125	182	6.82566	4.5781	-2.24756
6430548M08Rik	single exon skipping	CCTAGGGATCCATCTGTTCTGGGTTCCCTGTCTCTCTCTGTCCTCTCTGCTCCCTCCTAGAATAAAGCTCTCTGCTTGTTCTCTCCCATCCACATATCTTGCATGACTTTGACATGTGCCTTTGTTTACCTGTTTCTGCTGCCGCTCCAG	AGGGGATGCTGGAGAGCAGGAGGAGAAGAG	GTGTGTGTCCACGTGACTTTGCTCCATTTACAGCTCTGGGTTTCTTCCAAGGCCTCTGTCAGGAGGGGAGGGTACCTCTGGGGAGGCATGGCCTGTGCTAGGTAGGCTGGTGACAGGGCATGGCCCAAGACAGAGCTTGCCAGGACCAAA	GCACACGCTGAGGTTCTGGA	AGGTGATGTTCTCGTTGAAGCG	146	176	100	97.7505	-2.2495
Adar	alternative 5-prime		GTAACCCCAGTAACAGGGGCCAGTCTCAGAAGAACTATGCTCCTCCTTTCCAGGTCCCCAGATGCACATCCAAAGACA	GTTAAGACATCTGCTTTTGGTGCTCTCTTTCGGGGGGGGGGGGGGCTCTGCTTGCTCCTCCCTGGGAGGATTTGGCTCTTTTGCATAATTATTCCTAGGCTTCAGTCTT	GCACACAGCAAGAAACAGGGC	CCCAAACTCACGACAACACCCA	266	344	96.8254	94.5746	-2.2508
Rnps1	single exon skipping	AGTGGGAGGTGTCGAGGCCGCGGCCCGGAAGTGGTCGAGGCGGTCACCGACGGAAGGGTGATCCCGCACGGTTCGCTCGGCGGCGACCCGCTTTAGCCTGCAGGACTCCAGCAGCTGCGAGCCCTGCCGCTTCTCTTGTTTTCTTGTCAG	GCTGGAGACCTAGGCTCGCCACACCGGGCCCGACCTGAGTAGTGAGTGGAGAAAGAGGGTGGGAGGCGAGGTCGATGTCTGTGGCCGGAGCGGACGGTGCAGATTGCGAGCCGGCCTAAAAG	GTTGGTTTCCTTTAAAGATCTCTTTCCACGAGTGTCTGTCGGAATCCAGTGTGCAGTTCTCAGTTCTGGGCATTGAGGATCCGTCCTAGGATGGACCGAGCACGGTTACGGAGCTCAGCGGGAGAGGATATGGGAAGGTTATGGTTGATG	AGAAGAGCGGGAGGAGGTGG	CTTCAAGGCAGCAATGTCGGC	136	258	7.53968	5.28109	-2.25859
1810032O08Rik	single exon skipping	GTGCTCAGCTCTGTCTTCCCTGGGGTCTCCATTGAGGGTGGTGGCCTTAAGTGAACACGAGTGACTCCTGCTAACTACAGATTGTCATGAACGGGATTGAAAACTGAAAGCCGTTAGCTCTAACGCGGCATAACTTCTCCTTCCCCGAAG	GCATTGCCTTTTGGCACTCGGGAGACAAGATGCAGGTTCCGTCTCAGAAGTAATGGCTGGATCCCTGAAAGCCAACGGGCTCGGTGTGGTCCACCCGTCAGAAGGCATAGGTAGATGGTGGGCATCTGCCTCAGACATAGTTCTCAAGTTCAGCCAGAAGAATGCGCGTTGAGCCCTCTGCAGCCCGTGTCG	GTAAGGGTTCCAAACAAGTCCAGAAGAGGGTCTGTGCCGGTGTAATTTGGGGCTATAGAGTGTCGTTCTGCAACTCAACGTGGTTGCCAGAACCGGATTTCCAAAAATGAGTTGGGTTGGCACTGGGGGGTTTGGGGGGCCTCTTGCTGG	ATCTCGTCCTTTCCGAGGTCC	ACCACCACGCCTTTCCATGAT	141	333	81.5534	79.2614	-2.292
Htatip2	alternative 3-prime	CCTGTGAGGTGCTCGGATTGGCCACTGTCTGAGCTGTGACTCAGCACTTCCCTAGGGTTGGGACTGTGTAGAGTGAGTCTCTTCTGCCCAACAGTTAACAACCCTTGTCCCCCAG	GGTAAAGAGTGTCACCTAGCACTCTGAGACAGGACCCACGGGTGTTGTTTCCCCAG		CGCTGGTGGCTTCAATGCTA	GCTTCCTCCGACCAATGAGC	225	281	4.22886	1.91781	-2.31105
Mbp	single exon skipping	GACTGGCACTTCTACAGCCCCTCTCCATCAGAGCTCCGTGCTGCTCTTGCTCCCGAATGATTCGCCGATGCCACCTGGTGGCTAATTTCCTCCTGGATAGTCCCTGGTGGCAGCTATGAGCAGACACTGAGCTCTGGTCTTTTCTTGCAG	GGGGCCGAGGGGCAGAAGCCAGGATTTGGCTACGGAGGCAGAGCTTCCGACTATAAATCGGCTCACAAGGGATTCAAGGGGGCCTACGACGCCCAGGGCACGCTTTCCAAAATCTTTAAGCTG	GTAATGTAATATTCCTACCACGGGGAAACACCTGGGCACCTCTGCGGGAAGTGGGGGCCTGGAGCCGTGCTCTCTGTTCACTGTGCCCCACTCCTCCAGGCAAAACCGTGTCCCCAGGGGAATGCCAGGGATCAGGAAGAGTGTTAGCAG	GGCCTGTCCCTCAGCAGATTT	ATCACGGCTCCACGGGATTAAG	202	325	5.40936	3.06807	-2.34129
Klhl32	single exon skipping	TAGGAACTGACTTTCATGGTGACAATTTTCATTCAAATGACCCTGTAGAGTAGCAATCTAAATACACTATGGTGCATCTATAAATTTAGCAGTACCATGTCAATTTTTCATGTAGCTGATCACTTTCTCTTTATTGAAAAACAAAAACAG	ATTTTGTTGGAGCCAGGAGTGATCCAGGATGTGTTAGCAGCTGGCAGTCACCTACAGCTGTTGGAACTTCTCAATCTGTGCTCCCACTATCTCATCCAG	GTATGTGTGCTTGCATCTGCTAATTGCCCTGAAGTTGTAAACTGTCCCCTACCAACTAATAGAAAAACTACACTGTGGTATGTACATGTATGTACATCTGGGATGTGTGTGTGTTTGTGTGTGTGTGTGTGTGTGTGTGTGTGTGTGTGT	ATTTACGTGGTGTGACCAGCCT	CACTGCCTTCTCCAACAAAGTG	140	239	77.2512	74.9004	-2.3508
Irf9	single exon skipping	GAAAGTAGATGTGGCCTGAGAGACTGATATCACAGGGCCAGACTGGCTGCCAACTTAACTGTTGAGGAAGGTCTACAAAGGCCTTAGTTGACCTTTGTTTTTCTTGCCTCAG	GCCCTGCCCATTTCTTCAGCTCCGCCCTTGCCCCCAGCTGCTGCCCCACCTACCCCTCTAGCAAAGAGGGGTATGGTAAGGAGAAG	GTCAGTAGGCTGGGGAGATAGATGCCTTAGGAGCAAATGTTGCCTCTGTAGATGCTTGGGAGCTAAAACTCTGCCACAAGGAACAAGTCATTAAGGGAATTCTCCTAAATAATACATGTCTGAAACACTTCAACTTATCAAGACCAAATG	CTTGCCCTGCAACTCAGACC	ACTCTCCACCTGCTCCACGAT	214	300	6.63717	4.28135	-2.35582
Dclk1	alternative 5-prime		GTGATGAGCTTGGGAGAAGGCACAGCTTGCAGAGGGGATGGAGGAGGG	GTTAGCTGAATTTACTTTGCAAACTATCATATCTGAAACACAAAGAGCAGACAAACCTCAGCAGCTCCCGTGGGACTGACTCTCACTGGGGACAGGAGTGGGTGATTCCTACAGGTGCTAGCACCCACTGTCTGGGAGTGGGAAGGAAGA	GCTCCTCGACTTCACTTTCATCC	TCCGTCTCCTATTGTTCTCCCG	146	194	13.1765	10.8108	-2.3657
2700049A03Rik	multiple exon skipping	TTAAATAGAAAGTATTATATTGAATCTGACTTTTAGTGATTTACTGTTTCTGAGTAGCTGCTTAGGAATGCTGGGAAGTGTAGTCTGTTGCTTACTGTTTTACTAAGGTAACTCTGACAAGTTAACTTTTTCTTTACCTGTTTGATATAG	GTAATATTTGTGAAGATTTATGTGCCAGTCATGGTCCAATGAGCTTAAGGGAGCTGGAGTTGCAGCCTGATTCTAACCTTATTCTTCCCATAACACACACTACAACAGCAGTCAGCGATGGTAATTTACCAGAAGCAGCTGAAGATTTTTCTCAGGTACCAAAACAAGAAATTTGTACTTTACTTAAGATAAGAATTGTAAACTCTGTGAGTTCAAGGACAGCCAGGGCTACATAGGGAGACCCATGTCTCAAAACGAACAAGAACAAAAACAGACTTGATTTCAATCCCTAAAACATTTTAGGGGCCGGGAGAAGCAGAGACAGTCTTACTATGCAGTCTATGATGCCTCAACACACACAGCATCTTCTAGAATGTTCTCAAAGGAGGAAGGAGAACC…	GTAAGCTATTTTTGTATCAGATAGTGATATTTAAATAATTATGTTCATTAAATATTTGAGAATATGTATTAGATCAAACTTGGTGTCCTGATAATGAACAAATATACAATGAAAATATTTTTATACAAATCTAATTATTGTTTCCAGGAG	AGCTTAGTGAAGGACAGAGGCT	CATGTGCAATGAGGAGCAGATC	186	450	6.26305	3.85396	-2.40909
St3gal5	alternative 5-prime		GTACGTGGCGCAGCCCCCAGTCGGCAGAGCGGACACCGGGGAGCCCAGATAGCGGCGATCCGCCTTTGCGATACCCCAGGCCCAGCGGCTCCTCCCCAGCCCTGCGACGCCGGACGCGCCTGCTAGGGGACACGGGCGGAGGGTCGCGGCCCCTGGCTGCCTACATGGGCGCCCCCGGCGCAGCCTGCGCAGGTGTGGACGCGGCGCTGCGG	GTAAGGATGACCTGCCCCGCGTGGCAGGTCCAGCCAGAGTGGCCCTCTTCACGTCGCTTGGTTCTGGGATTTTAATTCATTGCTGGAACCTTCTGAGCCGGCAGAGTCGAATAGACTCAGTGTCTCCCTTGACTGCTTTGGGGAACCTTG	CATGCACACAGAGGCGGTGG	TGGGTCTTCTCATCTTGTGCTG	179	391	2.41758	0	-2.41758
Fam168b	single exon skipping	GAATGAGGATCTATTTAATGCTACATATTGAATCTCTTTATGAAGCTGAATGTTTATCTTTTGCCTCCTTTAAATCTGTAACAGCTTACCTAACCTTAAAAAATACTTTGTTTTTTAAAAAATGATTTTTTTGTTTGTTTTTGTTTGCAG	TGCTGGAGATTGAACCCAGGGTCTTGCACATGTTAG	GCAAGTGCTCTGTTTGAGCTGTGTTCCTGGCCCTTTGTGTTTTGTTTGTTTGCTTGCTTGCTTGCTTGCTTGCTTGTTTGCCTTTAAGATGTAAACACTGGCGTGTATGAGTGCTTGCCTGCATATGTGTGTGCCCAGTGCCTGAGTAGG	GGTTTTCCTGTGGGCTATGCAG	TGCTGGGGGTAGGCACTTCT	206	242	17.3913	14.9723	-2.419
Bnip2	single exon skipping	TTCCAAACCAGATTTACCAAGTTGGTTTGTAGTCACTACATCATGTTAAATGTTAGCATTTCATATTTGTGCCTACACAGTTACACGTTCAGTCTTTTTTTTTTTTAATCTCAAAATGTGCATTTACTGAAATAACTCTTCCCTACCAAG	GTATGAAGAAGAAAAGTTTAAAAAGAGACAAAAAAG	GTACATGCACACCTTGACTGGGTTGCATCTAGACTAGTCCATTTGCATTGCACAGACTAACCCTGCTGCTAGTTGGTTAGCTTGCAAACAGAGACTAGCATTTGTAAATATAAATGTCGCCCAGAGCCGAGGACAGGGCAAACCCCAAGC	TGGCAGAGCTTGTTCCCATG	AGCCATGAGTGCAATAGGATGC	178	214	30.4487	28.0236	-2.4251
Gtf2i	single exon skipping	AAGGGTCAAATATTCTTAAAGAACATGAAATGAATTCAGACGCCAGCTGCATTTTATTGTAGGCTGCTTTTGGAGTCCCAGACAGTAAGTGTTGGCGCACACGGATATGCTGAATAATGAATGTCATTTTAGAATTTTATTTTTTTCAAG	ATTCTACTCAACATGTCCCTTCAGAAACCAGTGAGGACCCCGAAGTTGAGGTGACCATTGAAG	GTTAGTCACTTAAGCCTTGACGCCAAGAGTTCCCTTCTGGTCATGAGCATATATGTCATAGTCACATTGAGTATGCGTCTCATCCATTCTGAAGGAAGCTGGGGACAGAGCAGCCCACGCCCCAGCAGGGCTCCCCGGTTGCTCTGGGCG	AGGGAACGGAAGTGGAAGTGC	GTTGAACTCCCTCACTTTGCG	140	203	90.1841	87.751	-2.4331
Rnf126	single exon skipping	CCCTGCGCCCCCTGACCCGGCCTCTCCCCCCAG	GGGCGTCCTGCACTCGAACCCAATGGACTACGCCTGGGGGGCCAACGGCCTGGACACCATCATCACGCAG	GTACAGCGGCCGCTCAACATCTGTGGGGGGCCGAGAGGCTGGCCTAGTAAAGCAGATGGGGTGCTGCTCTGTAGCACCAGAGGCCTCTGCAGCTATCTCGTTCTCTGGTGTCACACAGCTCTGGCCAAGCCCTTCTTCCCCTCACCTCCT	GCAGCTCGTGAATGGCATCATC	CGTGGGGAGAGCCTGAATCTT	129	199	92.7083	90.2743	-2.434
Snx16	single exon skipping	ATTTCACTATCAGCTCCCTCCTTTAGCAGTTAATAGTCCCAGTACTGTGAAGACTTAGCTGGAGGCTAAGAACGCTGCATGTTCTCGTGACAGTGAAGGCACACCATTCTTATTCAGAAGAAGTAACTTTGTGTTGTAACATACCTTTAG	AACATTGTCCTTAGAACCTGGAGCATCACTGTATGTGTCAAGAGCAGAAGGTGGACAGATCCTAAGGGTGGAGCCCTCTGTACTTCAAGTCAATCGGGATGTCTTGGATGAAGAATCTAG	GTATATGATTGCCTTAGTTAGGGTTACTGTGACTGTAGTGAAACACTCATGATCAAAAGCAACTTGGGGAGGAAAGAGTTGATTTGGCTTACATGTTCATCATTGAAGGGAGTCAATACAGGAATTCAAACAAGACAGGAGCCTAGGGGC	TCGGGGAAAAGCAACTTCACAT	ATATGCCAACTGTGCGACTTCT	125	245	79.5833	77.0936	-2.4897
Cacna1g	single exon skipping	GAGGCTGAATTCTGGAAGGCTGTCCTGTCCCGCTCTCCCCACCCCGTGTCTCTCATTTCCTTTTTTTGGTCTTCTTGGGACATTGCTGATCTTTGAAGGCGTGAGAGCCTGTGAAGAGCAGCCTTCCCCTGCCTCCCCCTCTCCCTGTAG	GAAATCGGCAAACGGGAAGATACGAGTGGACAGTTAAGCTGTATTCAGCTGCCTGTCAACTCCCAGGGG	GTAGGTATGCGATCACGAGTCGGCATGCCCCTGTGCCCAGTGCCCCCTCCACACTGCCCCTGTGTCTCTGTGTTCCTGTGTTCATGCTCAGCTGTTGTGCAACCTGTGGTCCGCCGTGGTGGTCATTGGTGTCGTGAGGTTTGCTTTGAT	GCTCTTTACTTCATCGCCCTCA	GCTTCTTCCTGTCCCCATCACC	166	235	36.0656	33.5628	-2.5028
Pphln1	single exon skipping	GCATTTCTGCCTCAGGCGGGCTCGGAGGAGTTGAGTATCACCAGCAAGAGCTCAGAGGCCCTTTCTCCTTGCTCCTTCTTCTGGGGTCTTCCCTTGCTCCCCTGCGCACAGAGCCGCTGGTGTTAACCCCTCCCTGCCACCTTTCCCTAG	AGTCCTCGCGTGTCGGTGCTTCCTACAAACGACAGAATGAAGCAATTCGTGGAAGAG	GTGAGTTTGGAAGTAGGTTCTGATCTGGAATCTTGAAGGGTGGGAGGTTTGACTTGAGAAGTTACTGAAATGGGGAAAGTATCTTTTGCTCTCAAGTCCACTGTCGGCAAGGTTGGATAGCAATACAGCTGTCCAGGTAGTTGGTTGTCT	TCTTCACATTATTCGAGAGATCGGT	TGCTGAGGAACTTGAGGGTGAC	240	297	2.51889	0	-2.51889
Wdr35	single exon skipping	AAGATGAAATTTCCAACTTAGAACAGTGTAGTGTAAAATGTATATTGTGTTTTTCTTAATATCACTCATGATTGTTTGGATATAAGCCATTGCTACTGAATTAATTGCGTTTTTCTGAATTTCTCATACCATTCATATATTGCTTCAAAG	GAGGAGAATGAAATGGAGACATTTGGTGCAACG	GTAACAAACTACTTTGGCTTCTGCGTGGCTGGGATAGATGGGGAGGTGTGTGTTAAGGTGCTATAGCATCTGGGCGTTTAGACGTGTAAATGATGGAAGTGGCTGGACCACTTGCCTTGTGCTCTCCTAAAACTCTAAAACTGTGGTGCT	TCGTCCCGAATACTGTGTTGTG	AGGGTGTGCCAATAGAATTGCA	176	209	92.2201	89.6707	-2.5494
Bace1	single exon skipping	TCAATTTAGAACAAGAGAACAGGTACACAGAGGTTAAGCAACGTGCCCAAGGACGCACATATACAAAATGGGAAAGCTAAGATGCCAACCCCAGTAGGATGCTTAGCTGTCAGATTCACCCCTCCCACCTCTCCCCCCCTCTCTCCTCAG	TACAACTACGACAAGAGCATTGTGGACAGTGGGACCACCAACCTTCGCTTGCCCAAGAAAGTATTTGAAGCTGCCGTCAAGTCCATCAAGGCAGCCTCCTCG	GTCAGTGACAGTCACACTCCTCAGCAAGCCCTAAAGATACGTAGATCCTTCCCATCAGGCGCTTACAAACCACTGCTCTGTTGACTTGGCATTGAGATGCCTTTTTTTTTTTTTTTTTTTTTTTTGAGATGGGGTCATGAACGTAGCCCA	CGGGCAGTCTCTGGTACACAC	AAGGATGGTGATGCGGAAGGAC	248	350	98.3505	95.7983	-2.5522
Myo1b	single exon skipping	GGGTGGCGGCACCTGCTTTCGCGTTCAGCATCTGTGGTGACTGGTGTCTGTCTCCTTTTCTATCTCCATTGGGAAGCAGCAGCAATCTTCCCTGCCTTAACTCTTTCTGTAACTCCTTTTCAAACGCACCACAG	GCGCGAAGGGAGCTGAGACGGCTGAAGGACGAGGCTAGGAATAAGCACGCTATTGCAGTTATTTGGGCTTACTGGCTTGGATCGAAG	GTACTGGATGCACACTTCCCATCACTGAGCCCGGGAATGCTGCAGGAACCAACCCTGATCTCTAGCATAGCAGGGAGGAATGACTGCAGTTAGTAGTACCTCAGTGCATGATCTAGCAGCCAAATTAATAAAAAAAACGGGGGTGCTAGA	ATCAGAAGCGCTGTAAGGAGGC	GCCCAAATGACAGCAACTGCAT	127	214	61.0236	58.444	-2.5796
Ap2b1	single exon skipping	CAATTTAGAAGCCCTTAGGCTTTGGGAGACAAGTCAAATGGCATGTGTTTCCAATGACTTGGTAGAACAATTACAGAATCTATATGGGCATCTAGTACTTAGCTAAATGAACTCTACCTCTCTCTCCTCTCTCTTCTTTCTCTCTTTCAG	CTTGGCAGTGACCTTGGCGGGGGCATTGGAGGAAGTCCGGCA	GTAAGTGCCATCTGTTTTTTTCACCATGGGAAGCTCTGCCCTGTTTGATGCTTTCCTTCACACGCGTTGTCAGAGCCACCGCTGCTCTCCAGCACTGCACGCCACAAGCTTGGTAGCAGTGTGTGAGGGTAGAGAGTGCAGGGTTCCTTG	CACTGATGCAGGTGATAGCCC	AGGCACTGATGACGGGATGAAG	226	268	89.4928	86.8732	-2.6196
Map2k7	single exon skipping	GGTTTCTACCCATCTCTGCAGTTTGGTGCCTTGTGCCTCCCCCTCCTCTTCATTATGATTTGATTTCTTTTCTGTTGGACAAATCGGTTGTTTCTGTTGTGATTTATTGTGGTGTTTTTTTTTTTCTCTTTTCTTCCTTTCCCCATCCAG	TTATTGTGATCACTCTAAGCCCTGCTCCTGCCCCGTCCCAGCGAGCAG	GTACCAGCCTTTTTATCATTGCTGCTTGCATATCTGCACATTGACCTAACCGCTGCCCCAGCTGCAGAATGCCATCCCTACCCTATGCTGTATGTGGGTGTGTGGGTGTATTTGTGTGTGTGTATAACTTAGGGAGAGAGAGAAGGAAAG	AGTGCGGTGTTTGTCTACCC	GGTGTAGGGTGCTGTGGGGA	270	318	11.2266	8.59873	-2.62787
Arhgap12	single exon skipping	AGTGTCACCCGCCGACTTCTAGAGCATCTGAGATAGAAAATAGCAAGGAAACAGATTGCTTTGTTTGCCTTGTTACATTGTCCACTGTGATCCGGAAGAAACAGACATGGTTAAAATAGAGTAACGCTTTTCATTACTTATTTCTTGTAG	GATTCTCCAACTACCACAAAACTCTGCTTACCTGAAAATGAATCTCCTCCTACTTCATCAAAGCATCAAGATCCA	GTTAGTATGTTAGAAACATACAGAATAAATAGCCTAGCCTTTTCAATCACTTTCAGGAAATTAATTTTCTTTAAATATAATGTTGAAGTATTTCTTGTGCCTCTATTAAATTTTATTGGCCTTTTAGAAAAATTATAACTAAAACAGTTT	GCTTCATCTCAGCAGCAAAGAG	CATTTAACAGTCCATATTTCTCCTGACC	148	223	7.7266	5.09745	-2.62915
A630033E08Rik	single exon skipping	AAGGATCTGTTTCTTATTCAAGACAACAGGGCACACATGGAAAAGAAATGTACTATATCTACAAGGTAAAATGAAATTTTATGAAATGTGACTGAAAAATCAGATACTGTTTTCTAGTATGATGACTAATGAAATTACGTTTTAACCTAG	GTACCCACCAGCCATTTGGCTATGACTCCAGTCCCTGCAAGAGAAGCTTCCAGTAATAACTCAGAGTAATAGTGTTTCGCGCCACATATGCGTGTTCTATATTATCCTGGTGGCAGCTGAG	GTTAGAAAAAAAAAAAAAACCCTCAAGTTGTAGTCAAGTTTTCTGTTATCATTTTGGTTCTTGCATCTATGCTTGGCATTGTTTG	CCCACTGCTCAGCCAGATCT	GAGCATTTACCAAAGAAGCTGTCA	138	259	12.9032	10.2612	-2.642
Tnik	single exon skipping	CTCCTCTTCCTGTTGGGTGAGGTGTTGGGTATTTTTTCCCCTTCCTTGCTCCTGCATTTTACTTGGAAGCTCTTGTCACTTTGCAATCACTGGTTCTTTCTCTTTTCCTCTCTTTCTATTCTTCCCAATTCTCTGCTGCTGCCTCTTCAG	GAATACATCAGGCGGCAGCTAGAAGAAGAGCAAAGGCAGTTAGAGATCTTACAGCAGCAGCTACTGCATGAGCAAGCTCTACTTCTG	GTAATGGGAAAGTTACATGGCTGCTTGGTGTTCATCCTGCATGAGTGTATACATGCGCGTGTGAGTGCCTGTGTCTGTGTGCGCGTGCGTGTGCACGTGTGTGTGTGTGTGTGTGTGTGTGTGTGTGTGTGTGTGTGTGAATATGTATGT	GTCGGGAGGAGGAGAGGAGG	GCTGATGCTGGAGGGAAACCA	138	225	100	97.3577	-2.6423
Lrrc51	single exon skipping	TTCAAGGCTTTTCCTAGTCTCAGGAAAAACATGTTCTCAGCGTTACTTTCCCTAACAGAATGGAAAGGACTGCATAAGACACATCACACATTACAAATGACTGATAACTTTGTGTTCACCTCTCTCTGAGGGATGTTTCCATTTTAACAG	GGAACAATCCCTAAACCCAAAGGAATGAATCCCTTATGATGGCGTTTCAGGCCTCAGTGACAG	GTGAGTGAGGGTGGACCCTGTTTTCTGTTTATACATAGTTAAACCCAAGCTGTGACTAGAAGCAGGGTACTCAGATGGAAAGGGCTGATTGACAAGCTGCACAGAGAAGGGAGCAAATACCTAGCTGTGTCAGAAAGGGAAGGGCTCTCA	AGGTAGTTGCTATGGGGTTGCG	TGGACGCTTTTGAAGGAGTAGT	189	252	7.72201	5.07463	-2.64738
Myef2	single exon skipping	GCTCTGTAAACCATCCTTCTATATACACCCTGTACCTGCTTCTCTAGTGTTCCGTTGTGACTAAACCAATGGTATTTACTTTGCTATAATGTCATTCGTTAGTCACAAAATAAGATTTACTGAAAGTCCATACTATGTATTTTATTTGAG	GTATGGGAATGGATGGTCCGGGTTTTGGAGGAGTGAATAGAATTGGAGGAG	GTATGTATAAGTATTTGTTTCTGCATGTACTCACCGCCATTTTAAAGAAACTAGAAACTGTTGAGAATTGTAGAAAACAGTCATGGTTTATTGTTGGCTCATGTTCTAAAGGCTGTTGGCAAACATTGAGCCTAATACA	GTGGACAGCCTATTAGTGCCAG	GCCAACTCCACCAAAGCCTG	125	176	19.4751	16.8258	-2.6493
Pdlim5	multiple exon skipping	TTGGATTCTGCTGTTTCATTTTTTTTATCTTTCTTTCTCTCCTTTGTTTGTTTTTGTTTGTTTGTTTCCTATCTCCTCGTCTGTGCTTTCCGTCACCCTGGGAGTGTCTTCCCTGTCACATCTTTATTGTGTGTACTCTCTCTCCTCCAG	TAACCCTGGCACTGTGTAAGTACCTACCTGATGGTTTGTCTTGTAATTTTCACCATTTTCTCTCTAACTTTCAACTTACCGTCCCACTAAATATTCTTAGGATCATTGCATTGCAAGAATTTTCAAATGTGTTGAGGAGTATTTGGCGGGGGCAGCTTTTCACACTAGAAGCCTTTATGTGAATCCATGGTAACGTTTGGGATGCCCTCATCCCCGCAGTAGAAAACGTTAGTAAAGCTCACTGAAGGGAGCGGAGCAGCAGCACTCCAAGCAGCACGCCATAGAGTTTAGGCGTCCCTTTTTTAGTGTTGTTTTAAGAAATAACTAGGGATGACCTTCCTAATTTTGAAGGTCTATATTCTGAAATAAATTACTTGCTCTGTAAAGTTCAATTTTTCT…	GTAATCTTTGTTTTCAGTATAACCCTTTAGCACAGTTTACTCTAACCTATACATGTATTTACTACTATGTTTATTTAGAAGGGTATTTTAATTAAGTATATTACACAAACAAATTATG	CCAGCGTGTGTTCCGAGTCT	GCCAGTCCTCAGTGTCCTCAAT	186	219	6.3591	3.7037	-2.6554
H13	single exon skipping	CAGGCTGCTTTGCACGCAGCAAAGTGGAAGGACAGGCCATGGAACCAAGACAGTGGTGCTCTGTGCTCCTAGGGAAGGCTGACTCTAGCTTTCCCTGATCTCCTCCTCTGCATCTCCTTGTTCCGTCTTCTCTGTCTGTCTCTCACACAG	CTACGAGTCCTCGGCCGTAATCCTGCCTCATACGCCGAGGCTCACTCACTTTCCCACAGTCTCGGGCTCCCCTGCCAGCCTGGCCGACTCCATGCAGCAGAAGCTAGCTGGCCCTCGTCGCCGGCGCCCGCAGAATCCCAGCGCCATGTAGTGCCCAGCAGGTGCCCACCTGCCCGCTTCCCCACTGTCCTGGGCCTAAG	GTAGGGCAGATGTTCCAGCCTTAGTGGAAAGTGAGGGAATGTCACTGGGCTGGTGGCAGGAAGGGGCTGGTGGCAGGAAGCAGCTCTTCACAACCATCCGTACTTGCTGCCCAGAGTCTCGGTCCCACTATTCTCTTCTGCTCTCCAGCA	TGCATCGGCTTTCCTGTCCTG	GGTGTCTTCTCTTCTGTGTCGC	240	440	27.0833	24.3697	-2.7136
Gtpbp5	single exon skipping	GCAGGGTGTGTGGTGGCTTTTCAAGCTTCAGTGCCGTCTGGCATTGCTTTGTGGAGGCAGGTCCCCACCCTGAAGCAGCAGGAGGGCAGGTCACCTCATTAGAGCACAAGCCACTGAGGCTCAGAGGCCCCCATCACTCTCATCTCTCAG	GAAATTAGAAGGATGGGAGCTGCGTGAGGAACAGAGTGCTGAGACCACACAGACACTGCTCATTGTGTTCACAGAAGGACAGACGCCACGGTGCACCCGTGTGGGCTGGCCTGGCCTTGCCCGGCCTTTCCACTTTCAG	GTGAGGAGAATGAGGCAGCAGTTGCAAAGGTGACCTGTGTCTGGTTGTGTGGGTGCCGTCAGTCAGTGTTCTCCTGTACCAGGCTAATGGTTTTCAGCTACCCGAGAGACACTCTTCAGTAACAATTTAGCAAATGGCTGTTTTTACTTT	CCACCCACCACGTTCCTACAAC	AGCCCATTTCAAAACACCCTCA	125	264	30.625	27.8325	-2.7925
Usp14	single exon skipping	AGGGCTAGGTTGCCAGGCATCTGTTTTGTGTAGATTTTCCTTTTTTCAGCTAGTCGTCATGCTGTAGTCTGAGTGCTTTTGAGATTTCCTTTATTGAGCATACCATTGTCAGCTTTTAAGTGTTTTCATGAATTTATTTCTTTTGTACAG	GGAATGACTGTACTAATGATGGGGTCAGCAGATGCTCTTCCAGAAGAACCCTCTGCTAAAACTGTCTTCGTAGAAGACATGACAGAAGAACAGTTAGCAACCGCT	GTAAGACGCACCAGATTTTATGTTGAAGGGCAGTTATTAAGATGCCTTCCAGAAAGTAGTATCTAAAGGTTCTAACTATTAACATTGATGTAGCAATAAGTAGAATTTTAATATTTTTGAAACTAGCTTAAGCTTGGCCTATTGTCAGGT	TGACTGGGGAAACATCAAAATGAAAA	AAGGGCATCTTTGAGTTCAGGC	127	232	42.1759	39.3798	-2.7961
1190007I07Rik	alternative 5-prime		GTACAGTCTCGTGCGCGCATAGTCGTGGGAAGGAACGAGGGGCTCCAGCGTCTCCCTGAGTGGCTGAGGGAGCGAGGAACCGCCGAGCCCTCCTTCCCCTGCTCGGCGGGCGCAGGCTGCAGCTAGCAG	GTGCCCCGCTCGCTGGTCGCGGGGGAGGAAGTTGCGGGGGCACCCGAGGTGGTGTTGCGACTCAGCCACC	TCCGTCCTGGTTCTAAAGCGAC	CCGGCGCACATGGCC	138	267	7.51445	4.71204	-2.80241
2410017P07Rik	single exon skipping	ATCCTGCTTTGGCCCTATCTGAGGAACTGCAACTAAGCAATGCTTTGCACAGAAAGTACCTGATCCTTAAAAGCTGAGAGCTCATTTTTCATTATATGTAAAGAAGTTTGCTACAGGTTAGGCTTGCCAATTGTCTCTTTAATTTTGTAG	CTTCAAACTGGATTTGAAATCAGCAAAATTTTAATGTCCACAGTTTCGAATTCAAAGCATTGTAAGGAAAAGAAGAAACAGCCAAAG	GTATATTATATACAACTTATCCCAGATAATACTTCCTAACTTTCTCATATATATTTATTCACCCTTTATTTTTATTTAAATATATATGCCTCTGTAGTGCCTGCATTTTTTGTTTCTTTCAGAACGGTTTAGAAGACATTATCATAAATG	AAAAACTGAAGGAGGAGGAGCAT	TCTCAAAAGTTGGTGTTCTAAACTTGT	126	213	7.24638	4.41767	-2.82871
C030006K11Rik	alternative 5-prime		GTGTGCCTGGCGTGTGACAGAGGGAGGAGACCTGAGGGGACTGCGGAATCCATCGGCACCGG	GTGGGGAGTAGTTCTAGAGGCGAGACCTGGGATAGGTGCTACGCGTGGCTTTGAACCTTTCAAAGCCCAGGCTGGAAGAGTTAATTCCGGGGCCTTCCGCTTTCACCGCATCGTAATCCCGCGCACACTAGCCTGTCCTAGCAGCAGTCC	GTGCGTAACTTGGCTCTAGTCT	CTTTGAAGCAGGTGATAAAGTTCTTCA	190	252	2.85714	0	-2.85714
Ttc18	single exon skipping	CTGTTAGTCCATGGAGAGCCTCACAGTTAACAGGGAAGTTAACTGACCATCACTTGAGGTCCTGCTGAGTCCAGTATCAGAAGCCCTAAGGCCTGGGTGTCGCTACACTGCTGAACGGCAGCATCAGAAGGGAATGTGTGTGTCTTGCAG	CATGCTGTCGTAAAGATTGTCAGAGAGAAATACTTGAAGACAACAGCATTCGAAAGCCAGGAGGAACTGCAGACATTTATCAGTGAGCTGTATGTGTTCTTGGTAGATCAAATGCATGTGGCCCTGAACCAG	GTAGGTGTTTACAACTGAGCGCCCACCCCCTCAGAGGGCAGCAGGGCTTCTTTCTAAACATTCTTCCTTCTTTGCTCATTTTCTTCCTTTATTTAACAAACATGGGTGAAGTAGTCTGTTCTGTACAGGGACTGTTAGTCTGTTTGGAGG	CATGGAGGAGCGGAAGTGTCAG	TCAAACGCAAAGAGTCGGAGCT	156	288	88.0795	85.2174	-2.8621
1190007F08Rik	alternative 3-prime	GTTGTAAATGCAGAGGCTTACTTACATTCCCGAGGGTCAGGGCTGGCCACCACCCTGCCTCCCTGGGCTGGAATTCCTTATCAGGTTCTTCTGATGTGACCCTGAGCTAGTTTCTGGTTATCATTGGCAAATCCCTTCCCCTCCTTCCAG	GCAGACCCTCCCCAACCAGCAGCTTCTGTGAGTCTGGCCTGATACCTGCCTTATCTCCTCCCTGAATGTGGTAG		TGCTGGGGAAAGGTGGGATC	ATGGCGGTCATGCTGACTTCAT	172	246	68.6901	65.8257	-2.8644
Pip5k1c	single exon skipping	AGGGTTGGGGGCAGGTGCCCCTCACAGGGACCCGGGGTTGCGGCTGCTCCCTGGGATTGGGGTCCCCCTCTTTTACTTTCTGTCTCTTCCTTCTGCCTGTCTGCTCCTCGCCCCCTGCTCTTCTGCACCCCTCCTGCACGCGCTGCGCAG	CCCACCGACGAGAGGAGCTGGGTGTACTCCCCGCTTCACTATAGCGCGCGGCCCGCCTCCGACGGCGAGAGCGACACA	GTAAGTCCCCAGGCAGGGTGGGAGGACAAGGCCGGAGCTCCTCCCCTCCCCTGGCGACTCCCTGCCCTCCTCCTCTAGCTCCTCCTCCCCTTCCTCTGGCGCCTCCTTCTCTTCACTTTGAATCCTCACCCAACTCTTTAGGCTCCTCTT	CATGTGGGGCATCGGCT	TGGGGAGGGAGAGAACAAGGTT	247	325	75.3906	72.5191	-2.8715
Kars	single exon skipping	TAAGAACATTGCAGATGTTAGTCAGGAGGGACTGAAGTTCAGAGGGACATTGCACGTTAGTACAAATCATGGCTCCCCTCCCCAGGAGTGCGGGAGGAGCGGGTGTATGCTATTGGTCCCCTCTGACTACACGTCTCTGTTTCCTGCTAG	GTGGTGGTAATCAGTAGTTCCAGGGTGTTCCGCCATGTTGATGCAAGCTGCTGTCAGGCTTGTTAGGGGGGCCCTGCGCCAAACCTCATGGGCAGAATGGGGTCAGAGGGAACTTCGACTGGGCCACCTTGCTCCTTTCACAACGCTCCACAAGGACCAGCCACTTTCTGATAGAAGAAG	GTTGGTGCCCATTACCTTCTTTATTGCTCCAGGAGCAGAATCTTTCCTTCAGGGTCTTTTAGCTGGCTAAGTCTCTGGACGTGCTAAAGAAACAGAGCTCTCTTGCCCAAGCCAAGACTCCCCTCTTACTCTATGAGTTCAGAGTCCTTC	AGTGAAGTCAAAGTGGATGGCG	TGGTTGGGAGCGGAAGCAGT	149	329	6.16333	3.28698	-2.87635
Zmiz2	alternative 3-prime	GACCCTTCCAGTCAGAACTATAGACAACCACTCCTGCCACCCAGGTCCTCCCCCATTTGCTGGGCATCTCTTGGCATCTAGCACTTTAGGGCTGTGTCTTAAAGACAGTAGTTTGGCTGGTTCTCTCTGGTGACTCCCACTTCCTTGTAG	GTTTTAGGGAACCCCATGGGCCCTGCAGGAAGCCCCCCTGGTGGTTCCATGATGCCTGGTGTGGCAGGTGGCAGCTCTGCCTTGACCTCCCCGCAG		TGCATATGAGTCTGTGCCTTGG	CTAGCACCTCCTTCAGCAAACG	141	237	33.0784	30.198	-2.8804
1110038B12Rik	single exon skipping	CTAGAGTCTCTGACGCTGTCCTTGATGTCAGCTATAAATCTGACTCATTTGGGGAACCTCTTGAGATTGAGCCCAGTGTGCCAACACTGGCTCTGGTGAGGAACATACCCTGCTCTCCTGTTTCTCATTGTGCCCATCTTAACTCTCCAG	GGTGAGCTCTGAGGACTTCACAGGGGCCCCATCCCCTCACCTAGATGAGGGCTAACCTTGGAATCCAGACAAAGGTGGAAGTGACCTAGATGTGACCTGAATGAGCTAATCATCTAATGAGAGCCAGCCCTTTGTCCTGCCCACATGAAG	GTGGGTGGTTAGCTCACTTTTCAGGGTAATAAAGCAGTAAAGGCGGGGTGGAGGGGTTGTTGAAGGCTTTGTATGATGTCACTAGGGCCTGTAAAGTTAGCACAATGAACC	GGATTTGAGGACACACGCCAG	TCGCAGATTACACCTTACAGCC	134	284	65.6863	62.8009	-2.8854
Moap1	alternative 5-prime		GTCAGACGTCCTCTCCGGGACCCAAGCGATGTATCTACGGGCAG	GTGATCCTGATGGCGTTCGTTTCTAAGCGCCTGTGGCGGGTGGGCGGAGGAA	GGTCTCTCCTAAACCCCGCAAA	ATCCATCCCTCTGCACCAGTCT	171	215	27.551	24.6528	-2.8982
Deaf1	single exon skipping	CTCCGATAAAGAGAAGCCGGTTCTGTACAACTGGTCAACCCTGGGACGGACACAGTCCACAGCTGTACTTAGTGTTTCTGTTGGTCATGGGTGCCTGCCATGGAGCCTGGTGCCTGCTGTGACGCTGACACTTGTTTGTCCTTCTTGCAG	CAGTCATGTGTCAACTGCGGCCGGGAGGCCATGAGTGAGTGTACCGGCTGCCACAAGGTTAACTACTGCTCTACGTTCTGCCAGCGCAAG	GTAGCGTGCCTGCTCACATGCCTGCATCACCTCAGCCTTTCCCACTCTAGTGTCCTGGATAGGTGCCTAGGCAGGTGGACTCACTCCAAGCACCTGCGGGGCAGAACGCTGCCTTCAGGGTTATGGTCTGGGTAGTGCTCAGAGCAGTGG	AGGCGAGAATGCAGGTTGATAC	CTTGGTCTCTGGAAGGAGCTTG	294	384	92.4198	89.5184	-2.9014
Fbxo44	exon skipping and alternative 3-prime or 5-prime	CGCGTGTTTTAACATCCGGGTCCAGTGCTGAACTTCAGCCCCTCCTCCCCCTCCCCCAG	CACCTGCCTCAAGTCCCAGGTGGTGGACCTCAAGGCTGAAGGGTATTGGGAGGAGCTGATGGACACCACCCGGCCGGACATCGAGGTCAAGGACTG	GTGAGTGCTGGGGCGAGGGTCTGGGGGGGGGGCCTGCCACCCAGGCGCCCCACCCCT	AACGGAGGCGATGAATGGAAGG	ACGACAGGAGTTGGACGCAC	128	253	37.1809	34.2679	-2.913
Dock9	alternative 3-prime	CTGTTGGAGCTGCTGGCTGTCTGTCCCTGGCCACATGGCTGCATGTAGCCTGACTGCCCCATGTACAACGCTCCAGCTTCACTAACTCTCCCGCCTCGCTTGGTGTAACGCGTCTAACGTTGCTTCTTTCCCATTTCACTCATGTTACAG	GAACCAGGAGGGGTTGGGACCCATAGGTCATGATCGAAAGTCTCAGACATTGCCTGTTTCCCGTAACAG		GGTCTGCCTGCACCAGTTCC	TGTGGTTAAAAGTGACAGAGTTATCCA	116	185	2.9148	0	-2.9148
Tmpo	single exon skipping	ATTAGTGCCTTTAGAAACCTTTTGAGGGCGTGGCATTGCTTGTAATTGCTGACGTCTAGAGAGGTCTTGGTTTCTCAGTGTCCTAAAAATGGCCATTGTTCAGGGGTTTGTGTTAGGATATGACTTTTTAATGTGTCGATGCTTGACTAG	AGCTATTCTCAAGCTGGAGTAACTGAGACTGAATGGACGAGTGGATCTTCAACAGGCGGACCTCTGCAGGCATTAACTAGGGAGTCCACGAGAGGGTCGAGAAGAACTCCAAGGAAAAGG	GTGACGCAGGGCTTGCCGCTGAGTCGGGTTTGCAGAGCGGTAGGGCCTT	TAAAGGGCAGAGCCAAGACGC	AGCCTTTATAGTTTCAGCTATGGGAG	137	257	11.0927	8.16993	-2.92277
Otof	alternative 3-prime	TTCTTCTACATGTCCTGTCCCTCCTCTGCCCTGAGAGACTTCCAGAGGAGTCCACTGAAGATCACGCTCTTCCTGCCTTACTTCATGCCTCTCACTGTAACTCTGTTCCTCCTCTCTGTCTGTCTGTCTGTCTGTCTCTGTCCAG	TCAGGCTGCTCCGGGGCTGCCACAGGCTGCGCAATGGGGGCCCCTCTTCTCGCCCCACAG		TGCACCCACCCTTGAACATCC	GCTCCATGCTTACTACAACCTCC	165	225	31.6258	28.6822	-2.9436
Mprip	single exon skipping	TGACGCTGCCAACCTTGGAGAAATGAAGTCAAGGATCCCAGTGTGCTCTCAGATGGATGTGTCTGGGGGGTGGGGGAGAGGGCCTGGCCAGCGTGCTGCATTTAGAACTGATTGTGTGTGTGTCTTATTTTTTGCTCTTTCCTCTGACAG	TCCGTAATTGAGCAGGTCTCATGGGATAACTGAGTCGCGCCCGCTTCCAAGTCCCCTGTCGTATAG	GTAAACCACTTCTCACTCTGCCCACTGCCCTCACAGGCGGCTCTGCATGCACTCTCACACCTCCATAGCACATCTCTATGTAATTATCTTCACTCATCTTTCTCTGACAAACACACACCCAGTCTACATGAGATCTCAATAACTGTCCTG	CGGCAACTCAGAAACATCAGGT	AGGTGAAGATGAAAACCACGCT	172	238	11.2847	8.33333	-2.95137
Bcor	alternative 3-prime	CCAGAGGCGGCCAAAGAAAAATAAAGTGACCTGCCAAGCAGAGACAGTGGCCACACCCTTCCCCTCCCCCACCCCATTGGTGCTATGTAAGACAGGTTTTTTTCCTCCCCATGGGGCTTTTTGATTAATTTGTAGTTATTTCTCCATTAG	ATGACTGGCCTGAGAGGGAAATGACAAACAGTTCCTCTAACCACTTAGAAGACCCACATTGTAATGAGCTGACCAACCTGAAGGTGTGCATTGAATTAACAG		GACACGCCACACAGCCCCAC	TGCTCCCACCGTTCTCTAAGGT	188	290	16.3399	13.3333	-3.0066
Ebf3	alternative 3-prime	AAAGCGTTTGCCTGTTATCCAGAGTGGCCGAGCCGAAGCATGTCGTGTCTTGTTTTGTGGCCCCTCCCCGTGCGAGGCGAGGCCCTCAGAGCTCTCGCCGTGGTGCTGCGCCACGGCCCGCGCGTGCTGACCATGTTTGCTTTGTTGCAG	TAGTGCCGTCCAGCCCCACCATGGCAGCCTCTTCGGTCACCCTCCCTTCAAACTGTAGCAGCACACACGGCATTTTCTCATTCTCACCTGCCAATGTCATCTCCGCAG		TACAACACAGTCAGCACTAGCA	TGCAGGAAGGAGGAGGCGAG	178	286	21.6763	18.6667	-3.0096
Orc6l	single exon skipping	TCCAGCTAATGACATTTGGAAAACAGGAAAGTCCAGACAGCTGGAGAATTTTAGTAAATCGTGGGCAAAGGGCCATAGGTTTGTAATCTGTTTTTCTTGCCCAGAAAACTGGTGATATTGAAAAAACAAATTTATGAAATTGTTTTTTAG	AATTCTAAAGATAAAGGTGGATAAAACCAAAATGATAACTGCATCCGGTGTGAAAAAGGCAATACTTGATCGACTGTGTAAGCAGTTAGAAAAGATTGGGCAGCAGATTAACA	GTGAGTATTCTGTGGTTGAAAATGCTGATTTTATTAATTTTTTAGTGAGATAATTGACATGTCTGCCCTGCGAATAAAGTGGTTTAGTACCTGTCTTAGTCAGGGTTTCTATTCCTGCACAAATCATTATAACCAAGAAGCAAGTTGGGG	CGAGTCTGGTCTTCCTGAAACA	TGGCTTCTTTCTCTTCAGTGCT	134	247	100	96.9838	-3.0162
Fhl1	single exon skipping	ATTTTAATTTTCTTGTGATCATAAGCAAAGCTAATCACTTCATTCCTCATCTTGCGGCCGCGATCCACGTGCCCTGAGCCCTTTCCCAATTTTCCCATCTCCCTGGGGAGCCTTGAAATGTACATTTGAGAAGACTTTTGCCATCCTCAG	GGAAAAGGACTGTGTCAAGAGTGAGCCACCCAGTCTCTAAAGCTAGGAAGTCCCCAGTGTGCCACGGGAAACGCTTGCCTCTCACCCTGTTTCCCAGCGCCAACCTCCGGGGCAGGCATCCGGGTGGAGAGAGGACTTGTCCCTCGTGGGTGGTGGTTCTTTATAGAAAAAATCGAAGCTTAGCAGCTCCTCGAGGCCCG	GTAAGTGTACACCCTACAAACAGCCCAAGGTTGCCTCCTGGTGGCCACTTTGATGTCATGGCCCTGACTTATAAAGACTTGTTATGCTGGGAGGTCGGTGTTCGTCACAGAGCTATAGTGGTGGTGGTATGGGAACAGGGGTTCTTTAAA	GCCAAGAAGTGTGCTGGATGC	GCCAGATTCACGGAGCATTTTT	128	328	12.8927	9.86639	-3.02631
Sh2b1	alternative 5-prime		GTGAGCAGAGCAGGTCTGCAGGGGAGGAGGTGCCCGTGCACCCAAGAAGTGAG	GTGTGTGTGCCAGGAAGACGGGGTTGGGGGGGTGGAGGAAAGGCCCTGTTAGTGGGGAGCAGGGCAGTCAGGTACCTGGGCAGGGACCTAGAAGGGAAGCAGAAGGCTGACAGGATGCAGGCAGAGGCTCCTCTTGGGGCAGGGGCAGTG	CGCTTGTCACTAAATGAGGAGGG	GCATCGGGGTAGCATCGGTC	224	277	21.4894	18.442	-3.0474
Dnm1l	single exon skipping	TGTTCTTACAATTCTAATAAGTTTTGAGTAATTAAGTGCTTATGCACATTTGAAGTGTAATAGTGTTTCTACACACTTGAGTGTTTTAAAAGTTTTAAGTCTTAGGGATAAGCACTAAAATTACTTTGTGCTATTTCTCTTTAACTACAG	ACCCTGCCACATGGAAAAACTCAAGACACCTTTCCAAAG	GTTTCCTTTATCCATTTGTTTTTAGCCCTCCCTTTTTTATTATGCCTGCATGTGTGCTTATGTACCCGTACAGGCTGCGTGCACCGTTTCCATTTTTATTTGCCTCTTTACATTGGTTGCAGGTTTTGGTGGTTCTTGTTAGTGTTTTGG	AGTGCTGGAAAGCCTAGTGGG	AGAAATTTACCCCATTCTTCTGCTTC	162	201	60.779	57.7236	-3.0554
Syn1	alternative 3-prime	GGGCATGCTTGGGGGTGGGAAGGTCACAGGCACAGCCTCAGGATCAGAGGGGCAGGGCTGGGGCTGGGCCTAGGGTAACATTGTGTTTCTCTCCCTTCCTCCCCTTCCTCTTCCCCCTTCCTCCCATGCCTCCACCTTGTCTCTCTCTAG	CAAATCCCAGTCTCTGACCAATGCCTTCAACCTTCCAG		ACGTCCCGCCAAACCACAGC	GGTCTCAGCTTTCACCTCGTCC	149	187	49.1803	46.1078	-3.0725
Rcsd1	single exon skipping	TTAGACATGCAGGCAGGCCCACTGCCCATTCTTTCCTCCCCAGACATCCCTAACCATTCCTAACACTGGTTTCCACCTTCCTCCTCCTCCCTATTGCCTGATTCACTGCCTCTCTTTTTCTCTCTGTGTCGTCTGTCACTCTCCCTCTAG	ACACCAGCCAGTAAGCCAACAAGAAGGAAACCACCTTGCTCCCTCCCCCTGTTTCCCCCCAAGGTAGAGCTGGGCCAGAACGGTGAGGAG	GTAAGTGCCGCCCTGGGAGCACGGCTGCTGCCCGCTGCCCTGGGCATGCGCACGGCTGCTGCCCGCCGCCCTGGGCACGCGCACGGCTGCTGCCGGTGGGTTTTCATCCTCCTTGTAACAGGAAAGAGCTGCAAGCATCACAGTTTCAGG	GACCAACTCCAATGTTGACAGC	TTGATTTTAGGTGGGTGGCTGG	126	216	50.2041	47.1111	-3.093
Add3	single exon skipping	AGTGGCTGACATGTGGGATGGCGGTAAGCATGCTCAGTTCTCAGCTGACGAGCTTGCAAGCAGGCACTGGATGTACGCACTAACCTCTCTGAAACCGTAAGCTTCCTTGTTTTGTTTGCATGGCTTTTAACTGAGCATCTTGTTCAACAG	ACGCTGAGCAGGGGTCACTCTCAGACGACGCTGCATCTGTTTCACAAATTCAGTCTCAAACTCAGTCACCGCAGAGTGTCCCTGAGAGATTAGAAG	GTACTCACTGTGACTCCCACAGCCGCCCCCTCGTAAGCCCTGTCGTTTGTCCCGTGGACGGGATCGGACACTTGCTCACAGTCCCTCTGTCAGTGCCCCACACATAGGGATGGGGCAAATCTGACTCACTGCAATTTACATTCACTCGCT	GCTCCTCCTAACCCATTCAGCC	TGCATCTCGTCCTTGCCGTT	167	263	23.6277	20.5255	-3.1022
Smg7	alternative 5-prime		GTGAGAAGGGACTGTAGCAAAGGCGTAACTGTAACTCAGGAGGACGGACAGAAGGACAGCAGCAAGAGGAGAGCTGAGACCAAGAGATGCACCTTAGGAAAGTTGCAGGAAACAGGAAAGCAGAGTGTGGCAGTGCAG	GTAAGCTGTATTTGAACTATAAAGCAGGGAGAGAAGGCTCACAAACAAACGGCAAGGTTTCTCGTGTCGTTCATAAAGACCAGTACATTAGCCGTTCCGCAGTCTAAGTGCGTTCTTTTACCTCCTAGGAAGGTATGTATAGACAGAGCT	GCCGAAATCCAAGCAACAGCT	TGGGAAGAGGAGGGAAGGCTC	246	384	11.4894	8.36707	-3.12233
Nkain4	single exon skipping	ACAACAGGGACTGATTTGGGTTTGTGCCCGCACCCTTCACAAGCTCTGGCAACATCCCTCTTGTTGGGAATCTGCTACGGGGAATGTTTTCCATTCTGCCATCTTTTCCATCATTTGGGTTTTATTTTATTTGGGCTTGATTTCTTTCAG	TTGATTTCATTGGTGGATTTGACCCATTCCCCCTGTACCATGTCAATGAAAAGCCGTCCAGCCTCTTGTCCAAGCAGGCATATTT	GTAAGTATGGCCTACTCAGCCTGCTTTAGAGTGCTCACCACACAAGGCTCTTCTCTTTGGAGACTTTATCTGTCTGTCAATCCATCTATCCATCTATCACTCCCTTAAGATCATGCTCTGGTTAGGTGTCATGGGTTCAGTAGCCCCACA	TGCTCACAGAAGAAGAGGACAG	CAGGCAGGGAAGCAGAGCT	132	217	73.2903	70.1668	-3.1235
Kcnh1	alternative 5-prime		GTTAGTGCCTTTATGGGTGATCCAGGGAAGATTGGTTTTGCTGATCAGATCCCACCACCACTGGAGGGGAGAGAGAGTCAG	GTACATCCCTCAAATCTTGGACCTTGTTGTCATGTCTTTAAAGCTGAATGAAATGCGGGCGGTCAGCATAAGAGTCACTGAGCGGGTGGGAGGCAGCATGAGCCATGCCACAACAGAGGGAGCATGCACCATGGGTATCCTGCCTGCCGT	TGTCCTGTTTGCCGTATGACGT	ATGGAGTGCCGATGTCCAATGC	306	387	30.9013	27.7551	-3.1462
Pde1c	single exon skipping	GGAGTCCCCTGTGATCCTTGCAGGCTCTGAGCCATCTCTGGGGACGCTGCAGGGGAAGTGACAAAGTGACTGAAAGACTCACTGGGCTGGACCCAGCAAGGAGAGGAGGCTGGGAAGGGACTACACAAACTCTCTCCACCTCACCCTCAG	TGAGAACCTGCAGCTATGGAGTCTCCAACCAAGGAAATTGAAGAATTCGAGAGCAACTCTCTGAAACACCTGCAACCTGAGCAGATCGAGAAAATCTGGCTTCGGCTCCGCGGGCT	GTAAGTACACCTCCCTACTCCCTGACTCCCTTGCCCTCTTTCCCTCTCTCGTCCCTATTTTACTGCGCATCCACAGTCACCATTCCTTACCCCTCACTGCAAGCCCTTTGAACTCAGTGGTAGAAGTTCCACAACTGTCTCTGTAAACTA	AGACTGACCGTTGTTTACCACA	CTCTGGGACGTTTTCTTATATTTCCTC	118	234	32.8063	29.6296	-3.1767
Bat2l	single exon skipping	CTTAGCTGTCTCAGGTCTGTGCTTTCTGTCTGCTGAAGCCTCTGGCCAGAGGGCCTCCCTGTCTCGATCTGCCTCCACGTGCTGCTAGGCATTGACTCCATCTCTGTGGTGACACATGTGTATTCTCAACCCTGCCTTTGGTTTTTTCAG	GCCTAGCTCTGCTAGCCCCAGTGGGAAGCCCTCTGGATCAGCAGTTAACATGGGCTCTGTGCAGGGACACTACGTTCAACAG	GTAGAAGATGGCTTCCCAGACCCTGCAGCCCTGGACACTTAGGCCTGTCTCCTAGCGCCAAAGGAGAGGGGACTGTCCAACTGATGGATGGTTTTTATTAAGGGAACCGTGCCCTACTGCTTAGAGCTGGGCCACCTGAGTTCCTCCTGG	GCTCCGATGGAGTTGAAAGGCT	TGTTAGGTGAGGCAAGAGACCC	251	333	100	96.8127	-3.1873
Mark2	single exon skipping	TGGCTTTACCTTAGCTCTCCCTGCCCGGAGCTGCTCTCAGGGCCTGACCTGCATCTGCAAGGCTCCAGCTGACTCTGGCCCTGCCCTGCTTCCTAACCCAGGCGCTCTGTCTCCCCATAACCCGGGCCTCTCGCTGCTTTTGTCTCCTAG	CCTAACCATGCCAGGGTCCCGGGCCTCCACGGCTTCTGCTTCTGCCGCAGTCTCTGCGGCCCGGCCCCGCCAGCACCAGAAATCCATGTCTGCCTCCGTACACCCCAACAAGGCCTCTGGGTTGCCCCCCACGGAGAGTAACTGTGAGGTGCCTCGGCCCAG	GCAAGTGTGCTGGGGTAGCTGATGCACATGTCCCCTGGCCTGTCCCACCCCTGCCCTGCAGTCTCTTCTCACCTGGGGGTACTGCCTCATTTTTTGTCAGCTACAAGAAAGTAGCTCTGTTTATCCCCCATGATCCTAGGACACAGATAA	CACAAACCGAAGCAGGAACTC	TGCTGATGTTGTGGGCGGAG	131	293	7.44898	4.24482	-3.20416
Meg3	single exon skipping	GAGTACGGGCTACTTGCCCCCCCCCCCCGCCTCCCCAAACTCACCTCAGTTGCCAACAGCCTCCTGGTGCCTGTTGGACCATCCCTTGCTGGTTCTTCATTTCCTGTGGGCCTAGTTTCCAGGGGCTGAGTGACCAGGGTCTTAAAACAG	GTTTAAGGCTTGGCTTGCTGGCCCTGGAGATCCCGTCGCCGTCTTCGTCGAACTCGAAATCCTAGCCATCGTCCTTCCCTG	GTGGGTGTTTACCACACTTCCCACCACCTTGTCCTTGAGAGTCCATGGCCCCGC	CTGCTTTCCTTCCTCACCTCCA	AGCACAACAGCAAATGGCACAG	120	201	6.6879	3.47752	-3.21038
Clasp1	single exon skipping	GTGAGACCTCTTCATGGGCAGGTGGCCCCATACTTCCTATCAGAGACAATGCCATAATTTCATTTAAGCAAATGTGACTGATACTTGTGAGATTTTCTGTCTTCATTAAATTTGTTCACCTTCTCTGAAACCCTTCATGCTGCACGCTAG	CACGGAGCAGCCGTATCCCCCGACCCAGCATGAGTCAGGGGTGCAGCCGCGATACCAGCCGTGAGAGCAGCCGCGATACAAGCCCTGCTCGGGGCTTCACACCACTCG	GTGAGTACCCATAGGCGCTGCGCAGGGGCTCCCAGTGCTTGTGCAGCCACTGCTGGGTGGAATGACCGCTTCCCTCTGCTGCCCTGTGGTCCTGTCTTCTCTCCTCCCTCTTCCTTAGTCACCCTTGTCGTCCCCTGCATGCATAAACCT	ACCATCCTCAGAAAAACGGAGC	CTCATGGCGTTCACAGAACCAG	135	243	23.6559	20.4409	-3.215
Meg3	alternative 5-prime		GTACCCCAGCCACTCCCTCAAGTTGCCTGCATGTTATATGGCCT	GTGAGCTCTCCTGCCCATTGCACATTCATCACCCCCAGACCCATTAGCCATTAAAGACAACTTAAAATGTTAAATAATTAGCTGAAATT	ACCACCTTCTGGATGCCAAG	GCAGAGCAAAGGTCAAGGGC	251	295	9.05172	5.83127	-3.22045
Morf4l1	single exon skipping	TAAGATTTCTAAAATTTCAAAAAAAAATCATACTAGAATTTGTTGACACCGACATTAAAGTATTCCATTGGTAAATGAGTGGTGATAAAGCTTACACTAAATGCTGCACATAGTTACTGAGACTACTTTGTACTATGCTGTCTGTATCAG	AAGTGCTGTGAGGCCCAGGCGCTCTGAAAAATCTTTGAAGACACGTGAGGATATTGTAGCCCTTTTTCCTGTTCCTGAAGGAGCTCCCTCAGTACACCACCCCCTCCTGACCTCTAG	GTAAATGCATGTTTTAAAGTTTTCTTTAGGAAATCATGTTGAGGAATGTTTTTTATTTATTAATTTTCCTTTTGGCTATAGAGGTCAGAGGTGGGAATCATTAAGTAAAAAGAGTACTTCAAGTATACCCTTGATGGTGTCACGAATGGA	TGTGTAAAGGTTGCCATAAAGGACA	TCGCTGTTTCTGCAAATTGGTG	135	252	3.24074	0	-3.24074
Evl	single exon skipping	GATCTGGTACCGGTTCACATGTCTCTTTCATTCCATGCCGTAG	AACCCCGTCTGTGGCAAAGAGCCCCGAAGCTAAGAGCCCCCTTCAGTCGCAGCCTCACTCTAG	GTACCGACAACCCTCCTGCCCATGTGTTGCCCAGGCTCTGCGGTCTCCTCTGTCCCCTGGCTCATGACTAACACCCCCAACCCTGTCTTGTGTCTTAGTATTAACAACTTGCTCTGGGAAGGGTAGTCTGCTCTTTCAGACCTGGAGAGA	AGGCTGGCAGAAAACCCTGG	TCATCCGGTCCAAATCTAAGGC	129	192	5.19481	1.94553	-3.24928
Ikzf1	single exon skipping	TGCACCAGTCAGACTGCCCGCCCTGAGGTACAGGCTCAAAACTGCTTAGAAGCTCCAACTGTCTATTTGATGCCTTGTTGCTGCTGTGTTGCTATCTTGTGACTTATTTTTGCAGTGACACTGAGTGGCCTCCTGTGTTGTCTCTTTCAG	CCAGTAATGTTAAAGTAGAGACTCAGAGTGATGAAGAGAATGGGCGTGCCTGTGAAATGAATGGGGAAGAATGTGCAGAGGATTTACGAATGCTTGATGCCTCGGGAGAGAAAATGAATGGCTCCCACAGGGACCAAGGCAGCTCGGCTTTGTCAGGAGTTGGAGGCATTCGACTTCCTAACGGAAAACTAAAGTGTGATATCTGTGGGATCGTTTGCATCGGGCCCAATGTGCTCATGGTTCACAAAAGAAGTCATACTG	GTAAGGCCTGGGAGTTTTCCCTTGAGTGTCTCCTGAGGTCCTGTGGGGGCTGAAGGAGCAAAATGTACTGTCAAGGGCTGGGGATGCAAGTTAGTATTGTAGAGCACCTACCTAGCACACACAGTCCCTAAGTTCAAAGTGCAGAAGGAG	CTCCAGATGAAGGGGATGAGCC	CCCACACTGGTTGCACTGGA	125	386	30.5483	27.2988	-3.2495
Trub2	single exon skipping	CACCCTTAGACCAGCCCTGGAGACCAGTGTTGACAGCAGCTCCCTCCCCGGATGCTGGCTGCAAGGAGAGGGAGTGTTTGGTGGCAGGGAATGGCAAGGGTTGTTCCCAGGGAAAGGGACTAGGTGAGAGAGGGTCTGGTTGCCTTTCAG	TGCTCGCCGTGGGACATGGACGCAGCCTCCTCACTGACATGTATGATGCTCATCTCACCAAG	GTATCGTGGGCTAAAGATATGGTGCAGCCTACTTACCCAGTGCTTCTTCCCAGAAGTCACGGATAGGGAAGGCCGAGGCCACTAGCAAGCATTTTTGGCTTGCTGTAGCTAGGAAAGACTAGAGATACAGCATTACCCCTCACACTCTTC	AACCTGAAGATCGGTGTGGGAC	ACGTTGTCTTCTCTATCAGCCG	134	196	39.2663	35.9606	-3.3057
Ap3m2	alternative 5-prime		GTAGGGTTGGGCTGGGCGCGCGCGGATGGGAAGGGCTGCGTTGGGCGTCGCCTGGGAGAGAG	GTACGGGAAGAGTCCCGGGCTACAAATGCCGTTGCCATGGCAACGCAGGTGCACAGTTCTGGGACCAGGGTCCCTGCTTCTGGACAGTTTTCAGGCTGGAGCCCCAAGGCCCATAGGGCCTCCAATACCCTAGGCTTGCAGGCTGCTGGG	GAACGGAGCCTGAGACCTGG	AGGAGGTAGTGGTGAGGGGTG	269	331	5.16055	1.85366	-3.30689
Vwa5a	single exon skipping	TCAAGGCATGTTAACACTTGTCACAGCTGACTGACTGTGAAAGAGGACAGGAGGGGGAGAGGATAGAAGACTCGATGAGGGAAATCTGTTCTGAGGTTGGAATGAGGAAATGAATGTTTCTTTGAAATGGATACCCCTCTCTTCTCTTAG	CTTCCTGCAGTAGCCAAAGCAAGCCTGAGATCTCTGCTGTCAGACATAATCTGTCCTTCAGCATTGCTGCTCCTAG	GTAAGTCTCCTGCTCTAAGCGTCTAGCTGGTGTCAGTAGAAATTCTCCCTCATACTCCAGACTCCTCACTGGCCCCCAGGAAAAGTCCTTTCTTGTGCTCCTGTACTCCTGTGGTTCTATGCTTGCGATCCTCCTCCTGTCCATCCTCCT	TGCGGAGACTTTAGGAGGTTTG	TGTTGCTAGTGATTAGACCACAGT	124	200	100	96.6667	-3.3333
Puf60	single exon skipping	CAGCCAGAGTGGCCAGCAGTGTGGGAAGGCAGGCGGGCCTCCCTGGCAGGGCGGGGACTCCGCGCCTTGCTGCTGTCTGCGTGAGGTGTTGACAAGAGCGGGAGACTGCTCGGCTCCAACAGACTGAACTCTGTCTTTACTGTCTTTCAG	ATGGCAGCAGTGACAATGGGCTTTGGAGATCCTCTCTCACCTTTGCAATCG	GTCAATAGAAATGCTCACTTCTTCTGGGGCTCATGTCCTTAGTCAGGGCTAGAGGGGGGCAGTGCAGCCCACTGCTGGGGACCTTGCTCCCCTGGCCGGCCCTGCCCGCCAGCTCTGGACGAGCACAGCAGAGCGCCAGGCATGGTGGGG	AGCAGAGCATCAAGAGTGTGC	GCGAATAGTGTCTTCTCCCAGC	161	212	61.1193	57.7825	-3.3368
Kifc3	multiple exon skipping	GGCTTCCCTGGGTCCCAGGCAGGGCTCTTTGTCCACACCTCCTTGGTGAAGACACCGCTGGGTCCTGGGACCAGCGTGCTTGCCATCCCAGGGCAGGGGTGTCTCCTCAGCACAGTCCCCTTCACGAGAGGATTCTGGTTGTGTCATCAG	CAGGCCCTGCGGGACAAGGGGTGCGAGAGCAAGAGTCAGGGGACGAAAGAAGACGAGCTCCCGAAGAGGCAGGCGCCGGCCCCCAGGCGGGACCGGGAGGCCCCAGAAGCTGGTGGTACCATGAATGTAGAAAATACAGGTAAAAGAGGTCAGCCCCACTGTGACACACTCTGGCTGAGCTAGTGCAGGAGGGAGACCTCTGTCCCACAGCTGGAAGTGGCTCAGCCAGACTGGCCACCTGACATGAACTTGAGACTCTGTCCAGCCTCTTCCAGATCCACGGACAACCATGTGTCTGTCCCAGGGCCACACCCAGTGATAAGAGACTTTGGCCACTGGAGGTTGGGTTGGATTTCCCTTCTTTTTTGTCTTTTCCCAGTACCTACCTAAAGCAGGGCG…	GTACCTGGGGAGGCAGGGATGAGCAGAGGCCACTCACTGCCCTCTGGGGAACAGGTCAGAGGACATTGTCAGGGCACCTAGACTCCACCAGAAGCCAGATGGTGACGCTCTTCTGGTTCGGGAAGACGCTGTAGGGTGAGGAGGTTCAAA	ACTCCACTTCTCGGACTGCA	GTCGGCTCACTTCCTGGGC	159	480	3.3557	0	-3.3557
Ncrna00117	single exon skipping	GCCATTGAGGTGGCTTGGTTTTTTACTTCTTTGGACAGTCGTTACCACTGCAGCACGGCAAGGATCATTTCCCAAATAATTACAAAAAGTATATAACCCCTGAGTCTGGAGAATTGTTTTCGCGGTTAAGAGCACGTACTTCTCTTGCAG	ATGACACGAATTTATTTCAGCACTCACACTGAGAGCTGTTTAAAACTACAGTTCCTCTTTTGGCCCGCTCCCGCTTGTGCCACAAACAAAA	GTACGTACCTTAATTTTAACATGACCTACACTGGAGATGTACAATTTTTGTGGAAACTATTATGAGGGTTGGTAAGGCTTGCACGACACATTTTATGATAGAAAACACCTGTCTTAATATTTACTATTTCCCATTTTTACAAAGGTCACA	CACGGAGGTCGTGGAGCATC	AGAAGAGTGACAAAGGTGTGGC	278	369	10.9329	7.5495	-3.3834
Lnp	single exon skipping	TGGTTTGATTTTTTTTTTTCAAAGAGGAAAAAAAAGCCAACAAAATATAAATCTTGATAATGGGTCCTATTTTTTATTTCTTCTACTAAGATCAAGATGGATAGTTAGCAAACAACATACAGCTATACCTTTCCTTCTTATCTAATCTAG	GAGGAACAATACCTCAGATGTCTCATTTTCTATCTGAAATCTCCGGAGTGAAGTCTAACTGGCTCAAAGTGAACCCCAGTAAG	GTAATGTTAATAGGTGAAGACAAACTTGAATCAGGGTCTGATGACTCCACAGTACTGAAAGCTGAAGCAGTGATTCTTTTTTATTAAAGACGTTTTTACAGTAGTAATTTTTTCATACTTCTCTTTGGATTCATCAGAGTGGCTGGCCAT	CAGGCAGTGGAAGGCTCAAG	TCACTTGGCTTGTCTGCTCTGT	166	249	7.38397	4	-3.38397
Myh11	single exon skipping	TGTCAACTTCTCCAGGCTGGCTCTCTGGTTCATGTTGACTGAGAAGTACCTTTCATTACTTGATTGAAGCTGAAGCTAGTGCCCTTAACATAGTTAACTGGCTCCTTCCCAAGTGTGGATGGTAACCTCTGGGGACTCTCTCTGTTTCAG	AGGGCCCCCCCCACAGGAAACTTCGCAGTGAGCCACCAG	GTACCTTGTGCCTCCAGCTTTACAGCTCGTGTGTCACACTGTCCCTTATATCTCTGTACCCAGCACTCCTTCCTTTGTCCCCATCCCTCTGTGCCCAGCACCCCTTCCTTTGTGTCCCCATCCCTCTGTGCCCTGCACCCCTTTCCTGTG	CGCATCAACGCCAACCGCA	GCCCCCAGCCCTTCTGGAA	150	189	11.9205	8.53432	-3.38618
1700020I14Rik	alternative 5-prime		GTAAGTAGATAGAGATAATCATCCCAAGTCCTGTTGTAGCGGCTTGAAAGGCTCCATAGAAGCGACATACTAAACTGTTAAGAGCAACAGAAGATGAAGATAAAAATGAGTACAAGCCAGCTACCATGGCTCACCTTTATGCCCAGCTCTTGGGACCTGGGGAACTGAG	GTGAGGATTGAGAGTTTGAAGCTAATCTGGGCTATTCTGGGTAGCAAGACATTTGTGTTAATAAATAAAACCCACAAGACCTAGTTATTGAGAATTATTATCTATATGTGCACATGTGTATACACACACACACCTGGCTTCTATTTTGTT	TTCTGAACTCAGGACTTGGCAC	CTGCATCCTCACGGCTTTCCT	186	355	59.2742	55.8669	-3.4073
Pum2	multiple exon skipping	ATTACACACTCCTGTATAGACTTTGATAGTAGAAAATAACAGTAAACAGACCTAAGATGTGTAATGAATTGCTTGCTCCTGGAGATTATTTTACTTTAGTAGATTAGAGACCTTCAAGAGACTCACTCCATCCAATGCTGTGCTCTTCAG	ATGCAGAAAGAGAGTCCTGTCACTCCTTTGGGCCACAAGAGGGCACTCTGCAGCTAGCTAACCCTCCCTTTCTTCAGAACAGCGTTTTCCAAAGAGTTTGTCATTTTCAGAGGACTGATTTAAGGGTGAGTTAAGGTGCTTAAGCTAAGTATTGCCAAAATAAACTTGTTAGTTCAGCACATAAAGTAAAGTCTAATCTGGGCCCTAAAAATATTTTGAGCGAGGGATACTTTTTGGTTTTAAAAGAAAACCTATATTTTGTAGCATAGTGTCTTGCTCAGGCATTACTGATACTCCAGTAGACTAAATAGAGCTAAAAGGGCTGCCCCGCCCCCCCCCCCCCCATTTGTATTCTTAGAGTTTTAGAAAGTAGAGTAGCATATCTTAACAGCAGGTCTG…	GTGAGGTGTTTTGTTTGTTTTATTCCAGAATTCACCCATTGGAATAAATTAAAGCAGCCTGTACTCTCTGGCTCTTTTCTCGTTTTCTAAGATTGCTTGTTTGGGATGTTTTTGTGATGTAAAACAATCCCTTTTTTTTTTTTTAATGGA	AGCTCTTGCATTAGAATCTCGGG	CCATGCAGTCTCTCTCCATTCA	133	332	8.56031	5.13661	-3.4237
Ddr1	single exon skipping	CCATTACTCCAGAGGGGCCTTGCTTTTTCTGTCTCTGTCTCCCAGACTTCCATTCCTGAGTGCCCAGTCTTGCCTTATTCCAGGTCTCCCAGTCCATCTAGCCTTGAGTCTCATCCCTTCCCCGTGTCTCCCCCCTCCTTCTCCCGACAG	CGTTGCTGCTCTCCAATCCGGCCTACCGCCTCCTTCTGGCCACTTACGCCCGTCCCCCTCGAGGCCCGGGCCCCCCCACACCCGCCTGGGCCAAACCCACCAACACCCAGG	GTAAGCCCCTCTACCACTGGGCTCTGCGGGGCTTCCCTCAGGCAGGGCAAAGCCCTCACACCTTGCGCTCTCTGCTTCCCCCTGCTCTGGCTCTTCTGATCTCCTGAGCTCCCCATCTGGAAGCTCTGCCACCCCTGGAGGCAAGGGGAA	GTGTTGGAGGAGGAGCTGACG	TTCTGGGGAGGTGGGGGTAGAA	221	332	28.0952	24.6575	-3.4377
Rab11fip3	single exon skipping	GGTAGTTGCAAGAGCACAGCCAGCACCTCGGACAGTTCATTCCCTTCCCCTGCGTCTGACTTGTGCAGTTAACACCTCCTCCCTGTGCCTGGCAAAGATAACCTAAGCGGGCCTCCTCTCTCTCTCCTGACTGACCCTCTGTCTTTCTAG	CTCCAACCCTCTTGCCTCAAAGCTGTGCGACGTCCTCACTGACGAGGCCTTTGAGTTTTACTGTAGCCAGTGCCATAAACAGATCAACCGCCTTGAGGATCTGTCTGCCCGCCTGACTGATCTTGAGATGAATAG	GTAACGAGGACCTGGTGTTACCTGTGCTGCCGGAGACTCCCGCTGCAGTGCTGCCCTCTGCTGGGTGCTGTCCGCGGTGCTCCTGCTCTGGTCACCTCTTCTAGCCAGGCACTCTGACATTGGGACTCTCCTGCGGCCCAGCTGTCCCTG	TGGTGATTGGCAGTGAGGAACA	CTGGAGAGCCGCTTGGCTGG	136	271	88.6792	85.2201	-3.4591
Rfx2	single exon skipping	TGAGCCTTGCTAGCTGCCATTGTTACTTGGATGCTAATGAGAGACTGGTGTGGGCTGCCTGCCTCTAACCATCTGATTTCCTTCTCTTCCCCCCCCCCCAACCCCCACCACCTTTTTGGTTTTGTCCTGTCTCTGTACATGTCTTTGTAG	CTTGAAATGGCGATTGAGACTCTCCAAAAAAGCGAAGGCCTTGCCCCCCACAAAGGCGGCCTGCTCAACAGCCAT	GTAAGTGTGCTGGGACCCCCCCTCACCCGGGCAACCTGCTCTGCCTGGAGTGCTCACAGGTCTTAGAAAAGCCCAGAGACCTGGCAAAATACGACCTCAAAAAGGTTAAAGAAAGATGAAAACCTCTAACCAAAAATCTCAGAAGAAGCA	CAGACCCTCAGCTTTACGCCC	CGCTGTCTCGTAATTGTCCAGA	272	347	22.5895	19.0939	-3.4956
Mpzl1	single exon skipping	CTATGGTTCTGTTTTCTGCCGTTTTTTTTTTTTTTTTTTTTTTTTTGCTTTTGTGCATCTGTTGCCATCACTTGCATCGTTATATTTTTGTTTCCATTTATTGTAATTTTTTTGTTTTTACATTTGTTCTTCAAATCGTCACTTCATCAG	CTGCAGTACCTCAGAGCGTTTGTCACCAGTTAAGCAGGCTCCACGGAAGTGTCCCTCCGACACAGAGGGTCTAGTAAAGAGTCCGCCTTCCGCCGGATCTCACCAG	GTAACAGCTGATGGCACTCTGCCCTAAGGTTTGGTACACTATAACTTCTTGGGAATGAGGGTGAATCTTGCACCGTGATAGAGCCATCAGATAAGAGAAAAGGAGGAAGATGGAGGAATTAAAAGGGCGCTCTAAGACTCCAAAAAAGTG	CTGGTTTGGGTGGTGGTGGG	AACTGTGCGTAAATGACTGGGC	139	245	29.4227	25.92	-3.5027
Klhl15	single exon skipping	TAAGATTTTATATCTTTTTTACAGTCTTAAATTTGCTTTTCCTAATTATTTTTTAAATTTATGTAAATATGTGTTTTTGTAGTATAATTTTCTTTTTTCTGTTTGAGTTTCAACCTTGCCATTCTAAGTCTTTTTTTTTTTCCTTTGTAG	TGTCCAGGTTATGGATTGAGAACAAGTTGCTTTTGTTTCACGTGTTCATTT	GTAAGTTGGTTATTTGATGCCTTAAATGTTGATATTATAAATCTATGCTGTTTAGTAGAATATGTCAGATACAAAATGCATTTTTAAAATTTTGTAAGCTGTAGGGTTTTTGTTTTTGTTTTTGTTTTTACAATGAGAGAAACAGGTAAA	GCCCACTTCTTCCTGATGCA	GCAATCCCTCCTCATACAGTGC	152	203	31.8841	28.3619	-3.5222
Gprasp1	single exon skipping	TTGTGTTGGGTGTATTCGAAGATTGCACATTCTTATCTGACCATTAATTAACCATATCTTACTCAGTGCGATTTCATTTGATTTGGGGCTATCACACATTCATTTGTGTGGATAGATTTTGTGCCAAGTTTGCATTTCTCCACGTTTCAG	GGCGGCAGATCAAAAGGGGAGGGGAGAAGATAAACAAAACTGACCTGATTTCTGTACTGTGGGAGAAAGCTGCAAGACTAG	GTAGGGTTCTAGAATAATTTCTACATCTCCTCTTTTCCAGCCTTCCAGAAATGCCCTCCGCGTTACCCCAACTATGTTGCAGAATGTGATAGGTTTGTGTGGGTGGGTGGGGGATAATCATAAGAATGTGTAAGAAAATTGAAAATGATA	CCATTGCCTCTGCTCCCTGC	TCCTCCTTTCTCTGTTTCCACTG	173	254	46.7606	43.2	-3.5606
Akap2	single exon skipping	AGAGGTTGTATAATGATCCTCCCCCTCCCCCCAAGCCTCTTCCCTCTTACTCACTTCTGGCATGGTGCCAGAGCCCAGCCGCTGGGGGCGGGGGAGTCTGTGAGTGTGCCTCTGCCGTGTACTAACCCTGGTCTTTTCCCTCTCTGCCAG	TACACCTCTAAGTTACTGTCTTGCAAGGTGACTTCCGAG	GTACTTTTCAAACTTGTCTGTCTGCGTCCTGATGCATGCTTGATCTTGGTGCACGCGGTTGTGGTTTGCTGTCTCATGCTGTGTTCAATAAGAATGTCAAGAAAAAGCCTCCTCTCCATGTGTGTTTTCTGCCTGACCTTTCTGAATTGG	CTCCATCCCCCACAACTGAAG	GTAAATCCCTGCCTCCCAGC	224	263	78.9744	75.4123	-3.5621
Abcc9	single exon skipping	GTGGAGAAGCCTAGAACAGACTAAAATTTGACATTCTCTTTGTTTGTTTTTCTTGGACTTGAAGTGAAATAGCAATACAGGCGAACGTTTGGTAAAATGTCAATGTTTTTATAATGGCTCAACTTCTGCCCTCTTCTATTTGGAACCCAG	CAATCAAAACCAATAAACAGGAAGCAGCCTGGACGGTACCACCTGGACAGCTACGAGCAAGCACGGCGCCTCCGGCCCGCTGAGACGGAAGACATTGCCATAAAG	GTTAGCCATCTCTTAGGCTCTTATTTGACGGGGAGTGTGTATGTTACTCTGTAGGCTGAGGTCTGCAAACGTGTCCAAATGTGGATCTTGAGTCTCTTTGCTGTGATCACAGCCTTGACAATCTTTAAAGTGTACTCAGGTGAGTTTATC	TTGAGCGATGAGATTGGTGAGG	AGCTAAACCACTGCCCCATGA	123	228	100	96.4377	-3.5623
Traf3	single exon skipping	TGAAGTCCAGCGAGCAGATGACGTGTACACACCTGTAGCTGATAAACAGCCTTCTTGACAGCACAGCCTGGATGCTCTCTGTGCCCTGATATGTTTGAACATTTTCATGCAAACGTTTGTGTCACAACTCATGTCTTTTTCCCGTTGCAG	TTGAGTGCACACTTGTCCGAGTGTGTCAATGCCCCCAGCACCTGTAGTTTTAAGCGCTATGGCTGCGTTTTTCAG	GTCAGTATCCAACATTTGTCCTTCCCAGTTACTGACATCTGCCATTGAAGCAAGTTCTCATAATATTTCAGCATTTGAGTTCTCGCTCTTTTAGTCTTCCTCATGAAATCATAACACCTGCTGCATGAGTGCAAAAGGCCACATGCGTGC	TGGTATCCTGCCCTCACAAGT	AGTTGCTCCACTCCTTCAGC	129	204	66.3399	62.7586	-3.5813
Lhx6	single exon skipping	CTGTAGCCAGCTCAGGTGAGACCTTCGATAGGGCCACCCAGGCAGCTAGCAGCAGAAATAGAACTCCAAGTTAGTGATCAGAGCACGAAACAGGTGGGGATCCTGTGTGGAGCCTGGGGGATGGGCTCCAAGGCATCCTCTCGTCCACAG	GTCAGGTACAGTGCGGGCAGGTGCACTGCCGACTGCCTTACACCGCGCCCCCTGTCCACCTCAAAGCTGATTTGGACGGCCCGCTCTCCAGCCGGGGTGAGAAG	GTAAATGGAGCCTGGCTACGTCTGGTGGGTCAGAGCCTTCCTGCTGGGAACGGGTTTCTGGCAGCATTCCCTACCACTGAGTGGTTACCATGCCACATTGTGGCAGATCACTCAGGCCCCCAGTGTGGCCCCAAGGCAGTCATCAGAGCA	CCTCCCTTCTGCCCTGTCCG	GTGGGTTCTGGTTCTCAGCA	306	410	11.6197	8.03571	-3.58399
Ssbp2	single exon skipping	TACACTGTTAATCTCAGGGCACGTGTAGAGTGGGAACCAGTGCTTTTGCTCGCAGGAGTGCAAAAGCAGCCACCCTGCAGTGTGCACCAGCCTGTGGTCCTGTGCCTTCTCTGTAATGATGTAGCTCTGTCTCTCCTTTATTCTTTGCAG	AGTGCTGCAGCAGCTCCCAGCCCCGTGCTAGGAAACATGCCCCCAGGAGATGGCATGCCAGTAGGTCCCGTGCCACCAGGGTTCTTTCAG	GTACTCAGAGTCTTGACTAGGGATGTTAAGGTGGAGGGACCACTGCTTGGTGTTATTAATGGTGATGGAGTAGGACGAGGCTCTTTGAGTTCTTGTAGATTGATTCTTAAGGTAAATGTGATACTGTACAGCCAACTCTTGATTGCTCGG	TTGGGATCTCTACTGTGCAGCT	GGTATCCTCAATGGGGGCCT	132	222	15.2672	11.6592	-3.608
Sytl2	single exon skipping	GCCTTTGGGAAATGTCACAGACCAGTGTGTAATAAGATACCATCCTCGCCTGGACATAGATTCTGACGTTGACTCATTCCAAACTTAAAATATTCTGACCTTGACTCATTCCAAATATAAACACTGCATATGTGATGTGATGTCTTGTAG	AGCGATGACAGAGAAACAGACACAGCATCAGAGAGCAGCTACCAGCTCAGGAGATACAAGAAGAGCCCCAGCTCATTAACCAATCTTAGCAGCTCCTCTGGCATGACGTCCTTGTCCTCT	GTATGTAAACAAAGGCTCCATCTTAATCTCTCTCTGCTGCTCTAAACTTTGCTCTTCTATGCCCTTGCTCACTGGAAAGTAGCCTTTTGTCTTAGCTCTAAAATGTCGTTTTTCTTTAATTTCTAATTACCTTCCAGCTAGCTATATATT	AGTGCCTTCACTGCCTGATAAT	ACGCTTCCTTTCACTTCTAGGTT	153	273	67.6218	63.9881	-3.6337
4930511M06Rik	single exon skipping	TCCTCAAATAAAAGAGATGACTTTAAAAATATACCAAGGGGAAACTGAAACACAGATGGCAGAGAAGTCTAGACAGGCAATTCATAGAAATGAGCTTAAAGCTATCTGTCAGTTCCTCTCTGCTACTACAGTGTGTTGCATCTCCTCCAG	GAAGGGATTAAAGCGGTGACGTCATTCTCCTGGTCCGTTTCGGCTTTCACTGCACAGTGAAAAGTCCTGGTTTCCTTAGCTCTGCACAGAAGAGAACTGACCCAGAGGAAACAGTTCCAACTTTTTCAACAACCCAGAGGATGAATGTAGAAG	GTAGAGGTCACCTGACACCAGTCAGCGCTTCCCAACAGATGCGACCAACCACAGGCAACTCTTCAGTTCATGAAACTGTTCAGTGAGAACCAGGATGTGTTGTAAATAGAAAACACACAGCAGGTTCTGTTAACTTAGTCCATTATATAA	GCCTTTGGTCTCTGCGTTTGC	CCATCACCCTTTCTCTCCGTGC	231	384	12.0275	8.35913	-3.66837
Ucma	single exon skipping	AGCTCATATGGTGGGTTTCCATCAAGACTGGATGGTATGCCAAGGGGCAGAGCGCCCCATATGCAGTCTGGCAAGCCACTGCACCCAGAACTATCGAAGCCCCACCGGGGCCTCTGATGTTGCCACCTTTCCTTGTGCCTTACCCTACAG	TGCTACAGGAGGGGACCAGCGCTTCTGTGGGGAGCAGGCAGGCAGCTGCAGAGGGGGTGCAGGAAG	GTGAGTCTAGGGGCGATCCCTACATGTGGGAGAGGTGGATCCTGC	AGAAGTGAGGACTTACTGGGCA	TCGGGACTTAGGAGACCGCTT	242	308	93.9547	90.201	-3.7537
Nfasc	single exon skipping	TTTCCAGCTGTGTCGTTTTCTTTTGCAAACCCCACTGGCGCTCTCTTCAGTTGTGATGTGGCTTTGCATTTCTGTTCTCTCCTGCCTTGTGTTCACGCCCATACCTGCTCTGTGCCTCCCTGTTCGCTCACCCTCTTTTGTTTATTGCAG	ACAACCCCTATAATGACTCGTCCTTAAGAAACCACCCTGACATATATAGTG	GTGAGTCCGGGAGTAACTTCTCCTGCCCTAATCCACTTTGTCTAACTTGACTGATACTGTGACATTAACTCCTTCTGGGTGGCAGAGTGGACAGCTGGCTAGGCCAGGTGCCAAAGGGGACACCCCAGGACGCTGTCCACCTGGAGCAAG	GACCTGTACTTCTCCAACGTCA	GCGTTCTTTCTGCAACTCCTCG	145	196	11.9107	8.09756	-3.81314
Nat5	alternative 5-prime		GTAAGTACAGTACCACTAGTACTTTTTTGG	GTGAGTAAAGACTTTAATACAGGTTTCAGTCTGCTTTACTCTAGAATGTGATGTAAATCATGAAAGATGGAATTTTATTTTCAGATCAATTACTAACAGTTTACCACATCCAGCCTTGCACTAGGCCAAGAGCTACAGCAGTGAACCTAA	CTGGCGGAGAACTAATGGGTT	TAGCAGCCAAGCCAAGACGG	126	156	14.0977	10.2603	-3.8374
Dnajc28	alternative 5-prime		GTGAGTAGGGGGTGCAGCGGACCGACACTCTTCTGAGGCACCCCTCACCACGGTGAGCATAACCACCGGCATCCCAGACAACTCTAAAATCCACTGACCCCTATATTGTGACATCGGGCTACCATGACTTCTAAAACGCACCTTACATTCAAAGGATCAGTAATCCTCCA	GTAAGTACTCCGTTGCCTTTCGTCAGTGTTCAGTATCTTTTTCCACAGGACCATGCGTTTTTAAATACAGCAAAAGCTCTCTCACCCTTTATCGCCCTTCCTTGCCCTGGCACCTAGCAAATAGCGAGGTGCAGACCTTAAAGTCGCTTG	AGTAGCCGAGACAGGGACGG	CAGGAGGAATCAAGGAAGCGTT	193	363	5.10204	1.23626	-3.86578
Kcnn4	alternative 3-prime	CTAAGCAGGGGCTTTACTCTTGAGTCATATTCCCTAACTTGTGGCTTCTGGCTTCCCAGCCCTCTCCTGCTTTTGATTGGTCTCTGTCCCCGTGCACACCTGTACTCTCCTCTCCTGGGCTTTGACACCCTTCTCTCTTTCCACCTCTAG	ACATTCTCTGGCTTCTGCCAACCTCCACCTCTGGCATCCCTGCTCCTGTGTTTTCTAGCCATTTACCAATCTACCATCTTCTCAG		GCAGGAAAGCTGGATGCCCT	GCCATGTTCCCATTGACGTG	293	378	19.6	15.6667	-3.9333
Acsl3	single exon skipping	CATGTTAGCACATTGCAAACAGGCTGACTCTGGTGTTCTCACACGTTCTCATTCAGATAACCAGCTTCTACTTTTATTACTTATAGTTATAAGGCTTATGTCATATGACACAAATTCAGGTGGCATTTTTTTTTTTTTTTTTTGGAACAG	GGTCTTACTGTTTACTCCTTGAACTTGCTGTGAGGCTCAGGTTGGCCTTGAACTTGAGATCCATCTGTCTTAGCCTCCTGAGTGGCATATCACCAACTTTGGGTTGCTGAGTGGATTGCCATCCGTGTATATAACACTTG	GTATGTAAATTGGAGTCGGTCACTTCTTTCTCAGACTTTGTTTTCTTTCTAAAGTTTTTCTTATAGTGGGGTGGGACAAGCTTTTTTGTTTTTCTTTTTTCTTTTTTTCTTTTTAATGTAACCTCATGCTTTTTGTTGTGGTTGTGTTGT	GCAGAGCGGGAGGCTGAG	TGATGGTGTTGAAGATACGTGGT	214	354	3.95137	0	-3.95137
Clip2	single exon skipping	ATGACGCCTCCTCTCTCTCTCTCTCTCTTTTTCCTTCTCACGCCCTTTCTTTCTTTCTCCGACTTCCTGTTCCTATATTCCTTTCCCCACGTCCCTGCCTTCCCTGTCCACCCTGCCATCCCTCCCCCACCCCCGCCCTGGGTGGAGCAG	ACCCAGACCCAGCTGGAGCACGCGCGCATTGGGGAGCTGGAGCAGAGCCTGCTATTGGAGAAGGCGCAGGCCGAGCGGCTGCTCAGAGAATTAGCGGATAACAGG	GTAAACCGCGCCTGCCACTGTCACCCACCCGGCCAGCGCCTTGGCCCCTAGATGCCCCCTTTGCTTTTTAAATCATTTCCTCTGCCATCACAATGGCTCCTCTTACTATTGCTTTTTGGAGACCCTTCTGAACTCCCCTCTGGGAGGGAA	TCCATCACCAAAGGAGACTTGG	TCGGTCTGGTAGGTCTTTAGCA	269	374	87.0647	83.0846	-3.9801
Nusap1	single exon skipping	GCCTGCCTCTGCCTCCCAAGTGCTGGGATCAAAGTCATGCACCACCACGCCCGGCCAGACAGATGTTTCTTAGAAGTTTTTAATATCTTTGATTATTCAAGTCAACATTTTAATAGAAAAATGTTATTTATTTTATATTTGTCTATTTAG	ACATTAAAGATTCAAAGAAGCCTTTAGAAAAAAGATCTCTATGCACGGATGAGTTTTCTAAACTTGGGAACAATAAAAGGACTTCAGCCACAACACCAA	GTAAGTCTGTACACAAACCAAGCCAGCAGCTGCCCTCCTTTAGACTCTTGGTGGATAGGCAGTGGTTCGCAGCAGCTAAAATCTCAGATGTGGGGACCAGGGCTCACGATCCACCATTCCAGGTTCCTGGCTTTAGGACTGTGTACCTGA	AGCAGAAGTTCCTTCTCTGCC	GTGAACTGTGTTCTTTAAGGTGTTTCT	173	272	75.7679	71.746	-4.0219
Pnpla6	single exon skipping	GCTACCCTTTTGGCCACAGGGTGCAGATGAAAACGTTACGGAGTCTGGTCCGCCTTATGCATAAGTGAAGTAGGACAAAGAGCTGGGGGCTGGTCTCATCCCTTGATCTGGGCGGGGAAATCAACTTGCCCCTATCCTTCTGTCTAGCAG	TACCCCTCTAGACGCTCTCACCCCAACCCCGGCGAATGGAGGAGTCACTCCAGCCAAAG	GTATCTAGGGGGCGTGGCTTGTGAGACGAGCTAGGGGTAAGGAGCCTGTAGGCGCT	GCAGAAAACTAGGGGTGTTGGC	AGGTAGCAGGTCTTGTAGCCTG	175	234	25.463	21.4286	-4.0344
Slc24a2	single exon skipping	TCCCCCTGGTCTCACCCAGCTTTGTAAAAACCAAACAAAAGGGAGACAAGCTAATTCCTAAGTTTTACTTACAAAATGACAGTTAAAATTCTGAGATATTTTATTGTTGTTGTTTCAAACAGTGAGGCTGTATTATTTTTACCTTTTCAG	CTCTCAGAATTCCCTCCAGCCTCACAGGCAGATGGGAGGACAGCTTGCCCTACAATAACAAATGACCCTGACTGCCAGAGTCTGTGTTTCGAGGTCTACCCTGAGACAGCCAGGCATGGGTCCTGCATAACGAATGTGAATGGAGAGCCGCTGAAAGAAAAGACCCAGAACAGCTGTATGGAAGAG	GTATCCCTCAAGTTGGCATTAGGATTATACCTTAATACATACCTCACACGATTGAAGCCTTATTAGAGCTGCCAGCTCTGGTGGAATTGTATGGATAGGCGTTCTCAGTTGTTTAACAACCAGTTATTTCTAGCATTTCTGCAAGGAGTG	ACAGCTTATTTCGCCTATGTGGT	GCCCATCCTTGTCCCCAGCT	148	334	9.5613	5.45455	-4.10675
Grik1	single exon skipping	ACCATCCCTCCATCTTTCTTTGTGTAGCACCATTATTTTTCCATTTCAACCCCAGCTGCGTCATTGTTGCTGCCAGAATCTCTGGTGGTTTGGATTTTTTTGGAGAAAATATACAATTTAAAATTGTGTTTTTTCTTTTTTTTTTATCAG	AAAGGAAAGTCATCAAGACTTAGATTTTATTTTAGGAACAAAGTAAGGTTTCATGGGAGCAAAACAGAAAGCCTTGGTGTAGAGAAG	GTTTGTTCATTTTCTATAGCATTACTGAAGTGTCGTATGCCTTGATAACCCTATCAATGTTTGGATCATCTCAGTGGGGGAAATGCCTTAATTTAACTCTATTTTGCTGTCTCAGCAAAGGTAAGTTGTCTATTTTGAGAGCCTTGAGTT	CGTCCTTTCTGTGTTTGTAGCC	TCACGCCACAGTCTCTTTTCTC	226	313	12.3426	8.23529	-4.10731
Trim33	single exon skipping	TAGTAGAATTTTAGGTAGCACTTAATCTGGTTTTAGCAATTTGTTCTCCCTAGTATGGCTGACTTTCGTCACCAATCCTATACAGTCTCTTAACTTTAGAAAGGTTTATAATTTCCCTTTTTTTTTTTTTGACTCTGGTATCCTTTTTAG	ATGATGAAAGTTGTTCAAGTTTATGCAGACACACAAGAGATTAATTTGAAG	GTAAGCTTTTCAGACCATGCAAACTTGGTGAAGGAATATG	TGACTTTGTGGCTGATGTCCGT	AGGCGTTTTCTACGAGGCTGT	234	285	49.8771	45.7672	-4.1099
Arhgef7	single exon skipping	AGCAGACATGTTGCCATTTTTTTAACAATATTTTCTCTTTCCCTTCTCTTCCCATCACCTTTTGCTTTTGTTCCATGTTTTGGTTGTGGCTCTCCTGTCCGTCCCTCCTCACCCCTCTGCCTGTCGCACCTGTCACTTCATCCGTCTTAG	CATGGCAAGGCACTGACCTGATGCATAATCACGTCTTGGCTGATGACGACCAATCAAGTCTAGACTCCTTGGGTCGTCGCAGTAGCCTTTCTCGTTTGGAGCCCTCAGACCTCTCGGAAGACTCTGAGTATGACAGTATATGGACAGCCCATAGTTACAGAATGGGTTCTGCATCCC	GTAAGAGCTGCTGCTCATATATCTCTCACCAGAACTAACTAACGCACTGAGCCTTTCTTAACAATGCTTGTACTGCAGCCTGCTTTTCTTAGACGTTTCTTGCTGTTCCTTGTCTCTCTTATGTGATATTTTAACAACTCTGGAGAGTGT	CGCTGGAAGAAGACGCTCAGAT	ACTGTCTGCCCATTGCTCTTGG	169	346	36.3112	32.1782	-4.133
Sema6d	single exon skipping	AAACAACAGTCTAGAGAAAGGTAGTGTAACCAGTAAACTTCTAGTTTGTAGTCTTTTCTTTGGACTTTTCTCTGTTACTTGGAGTTCGTGAACTTTTTTGCTTTCTTTCCGTTACTCTTCACTGATGACGTGTTCCTTTAATCCCTTTAG	AAAGTTTGCCTCCTTCAACTACACCAGATTACAAAATATTTGGCGGTCCAACATCTG	GTTAGTTTTTTTTAATTTTTTTGAATTAACAGTCTTTTCTTTCCTTCAGTTTAGCATTTTCTGCCCTCTTCCCCACCCCCCTCCTTTTGCGCAGTTTGGCAGCCCTCCATTTTTCTGCTTTGACTCATAACCCTCTGAAGGTCCTGAGAG	AGTACGGCAACACAGCCCAC	AGCTCGTCAGTTTAGGTCTCCA	132	189	44.2478	40.0802	-4.1676
Sytl2	single exon skipping	TGAAAACCTGTCAGAGGAACTCTGCAACTTCAGTTGTAAAACTAGCATTTGAGTTTGACTTTCATAAAACTAGCATTTGAGTTTGACTTTCATGTCTGTTTAATCCTTAATTGAAATGGTATTTATTCTCAATGTTACTCTTCTGGGTAG	ATCAAAAAGCCGACCAAGAACCAGATACAAATGAATGTATACCAGGAA	GTGAGTAGCAGGACATTTCTCATAAATAACTAAACATTTCATACTATATAACATTAAATATGCTAATGAACTAATCCATTAATACCATAGCACTTATTATTACTATATCTCCAAAGCTGGCAAAAAAAAAAAAAACTATTTCATTCTGAT	CCTGAAGAATTAGTGCGTAGTGC	TCATCTTGAAGAAATGCTGGCAC	125	173	18.8235	14.6444	-4.1791
Itgb4	single exon skipping	GTTACCCATACCTGTCTCACATACACACACACACACATTCTCATTCTTGTCTTGTCCTGCCCTAG	GCCTCCCTCCTATCTGGGAAGATGGGAGGAGCAGGCTTCCGCTGTCCTGGACTCTTGGGTCCTTGAGCCGGGCTCACATGAAGGGTGTGCCCGCATCCAGGGGTTCACCAGACTCTATAATCCTGGCCGGGCAGTCAGCAGCACCCTCCTGGGGTACAG	GTAGTACAGGGGGTGGTCACCATGGATCCATGGCTGTCACGCTCCATTTGTCACCCAGCTACCATCACAGCCTGTGCCTGTGCACTCCCTCACTGCTTCATCGCATACAGAACTCCAGTTCACCCACAGGAGCTAACCACTGCCCTGCCT	ACGTCCTCCACCCTTACCCG	AGGCACACCCACAGCCCCAC	135	294	6.76692	2.58621	-4.18071
Zfp207	single exon skipping	GATTTACCAAAGCATCAGAAACTAAAATGAAATTGAGGTGCGTATTGCCCATCACTTTTACTTAGTTGGATATGAAAGGTGTACAGTACACTTTCCCGCTGTATTCTGAAAATCACAGTTAGATTTTGATTTTGTCATACATTTTCACAG	ATTGCATCATCAGAGAAAATACACCCAGTCATTTTGCGGTGAAAACAT	GTAAGCATCTCATTCATAATGTAATTCAGGAGGTATAATAATAATCATAATGTCATTTGTGTGTGTGTTTAATGATATTTATTCAGTTGACTTATAAGAAATTTTCTAATCTTCCTCACAAAAACTTGTTAGCTCATTGACACATCTTTT	CCATTGATGCCAGGTGTTCCTC	TCAGAGGTGGTATTCCAGGTCC	121	169	97.3059	93.1159	-4.19
Zkscan17	alternative 3-prime	CCATGTGTAAGGACCAGCCACACCAACACTTCGTACATTTCCCAGGAATTCCTCAAAGGGCTGGTCTCCCATGGGCTCTGCCTAGCACCCCCTCAGAAGTGGCCACAGGAGACCAGAGCATTGAAGCCAGTGATTTCTGTTTGGAAATAG	GGTCGTCTTCTGCCGCTGACCCCCATCAAATCCCATCATGCCCACAG		AGAACAGAGACGGTGACTTCGA	TGAGGGCTGGGGTTCTCTCC	172	219	93.0168	88.7955	-4.2213
Crem	alternative 3-prime	GCATCTGCTTTGCTCTCTTTGTTGTGTAGCTTTGTTTCCTCAGGTTGGTTGGCTGTTGACTGGGTAGAAGGGGGGGCAGATGTTCACGGAGCCATTCTGGATTGTGCTGGGAGGTTGTTCCTGTTGTCATTTGCCTTGTGTTGGTTCCAG	GGAAGCTGCCCGGGAGTGTCGCAGGAAGAAGAAAGAATATGTCAAATGTCTTGAAAATCGTGTGGCTGTGCTTGAAAATCAAAACAAGACCCTCATTGAGGAACTCAAGGCCCTCAAAGACCTTTATTGCCATAAAGCAGAGTAACTGTGTTTGATTTGGACCTTGTTGACTGTGAACTCTAATCGGGGCAGGCGATGCAGCATCCTCATAATGGCCATGTGGACTTGTAGATGGGTCTCTTAACCCTTGCTTAAGAATACAGTCTGCTGTAGAGTGTGAATTGGGAATACTGTTCCATGGGTTGGAATGCAGCTCCCCTCACATTACCAAGCTTGCTCTATTGCCAATAGCATGCAACATATGTTTTGTTTGCCCTTCTGCTTCTACTTTTTTCAG		ACAAGGTGTGGTGATGGCTG	GTCGACATTCTTTAGCAGCTTCC	125	522	18.5547	14.3328	-4.2219
Adcyap1r1	single exon skipping	TTACTCTGGTTGACGTCCTTAGCTTGTCACCATCTCCTCACTTCTCTGCCCTCCCCATGCCCTGTGAATTGAGTCTTGCCAAGTCCTACTGCAGTTTCTTCATTGCCCAATGTCCCCAGCTGACAGAAGTGCTAATCTTGTCACACCCAG	CAGCTGCGTGCAGAAATGCTACTGCAAGCCACAGCGGGCTCAGCAGCACTCTTGCAAGATGTCAGAACTATCCACCATTACTCT	GTAAGTGTGTGTGGCCGTGGCTGTGGCCGGGTGTCCTGGAGGGTTGGGGGATTTGCATGTTGCTGTTGTCGCCACTGCCTGGTGCTTGTGTTCTGCTGGGCTGGAGGAGTGTGGAGAGCCTCCCCGAGCCTCCCAGCCTACCCAATTCCT	AGACATGGGAGGCAATGAGTCG	CCCTCTTGCTGACGTTCTCTGG	125	209	29.9259	25.6871	-4.2388
Arhgap4	single exon skipping	TCCAAGGTCGTCTCATCCCAATCTGAGGTGGGATGAGTTGTCACAGGATGCTGGGAGGCATTAAGTAGAGGGATGCTATGGTCACACATTCCCCTTCATCTCTAG	AGCAAGGACCTGGTGCAGCAGTTGCAGGCTGAGCTCCTGGAAGTGGTCTCAGAACTCCAGACA	GTAAGCAGGACCTGCTGTCTACTAACAACAGGAAGCAGGAACAGCTGCTGCAAGCCATTGCATCTCCCAATCAGGCTCAAAAAATGGATGCTCATGGGAGACCTGAGTCTTTAGTCTGGGGGGCAACAGGCATGGGCCCCTCTATGC	AGCGAAGATGTGGGACGTATTG	AGTGGTGGTGGATAAGGCACTC	147	210	60.8025	56.4033	-4.3992
Eda2r	alternative 3-prime	TTTTATAGGTTTTGGCCTTTTCTTCTGGTCAATTTACAGTTTTCTACGTTGTATTTGTCCTTTTGAAAAATTGGTGTCTGTTTGTGTGGTAGCTGTGTGTGCAGGCACACATTCTGAAATTTAGCTCATATTATTACTGTTTGTCTTTAG	ATAAGTAGATGTGGCCCCATTCAAGTATTAATTCTACCTCTACAG		ACGTGGAAGTGAAATGACTCCA	CAGCAAGAGGTGATGTCCCAT	130	175	4.42177	0	-4.42177
Adarb1	alternative 5-prime		GTATGACGCCAGACTCTCACCAGCTGACAG	GTTTCTAAGAAAGCATAATATAATGTAGTGTTAGAATGCATCCACATCCGTGTGCTTCTTCAGTTTTTGTTTTTAATTTCATTTTTTAAAATTTCAGCCTTCGGTATGGTCCCTGTAAAAATACGGATTCTTTCTTCCCAGTTTAGTTAG	GATACCGTGCAGTTCCACCTGT	TGTCCCCTTGCTTTGCGATTC	125	155	52.3026	47.8589	-4.4437
Dmrtc1a	alternative 3-prime	TGTGACTGAGAGATGGTAGAGCTAAGAACAGAGATAAGGGATTATGATGGGATGGGTGTATTCCTGGTCTTACTGAAAAAAATCTCTCTCTTTCTCTCTCTCTCTCTCTCTCTCTCTCTCTCTCTCTCTCTCTCTCTCTCATACATAAAG	TGAAGAGAGAGCTAAGCGGAGCATCACGTATGTGATTTGGCTCTGGACTTTGTTGGCTCTGGACTTTGTCTTTCTGTCTCCAG		ACCTTAGAGTGGCAGGAGATGC	CCAGAAGGCAGAGAACCAGAGC	176	259	86.3636	81.9048	-4.4588
Upf1	alternative 5-prime		GTAATGAGGATTTAGTCATAATTTGGTTAAGAG	GTGATTTTAAGTTTTAAAATATTTGTGACTATAAGTAGAATAAAATTCCTAGTCCCCCATATCATGTCCC	ATAACATCACGGTCAGGTGGGA	CAGATCCCCTTTGTACCGCA	131	164	12.6923	8.159	-4.5333
Rnpep	single exon skipping	GCAAAGAAACTGATCTTGTCTTCTCTGTGTGAGTGGCTGGCCACATGGCCACATTTCATTGGCTCAAATATGGGATGAAGGCTAGTGTTCTATATGTGGTTCCCGTGGCCGAAGCAGTCTCTGAGCACTCTTCTGCCTCTCTGTGCTTAG	GAGCCGGGTGTGGGCGGAGCCCTGCCTGATTGAAGCTGCCAAGGAGGAATACAGTGGGGTCATAGAAGAATTTCTGGCAACAGGAGAGAAGCTTTTCGGACCCTATGTTTGGGGAAG	GTGTGGTATCAATTAATGGATGTGTTTTGTGAAACCAAGTAGCTCTTTTGCACACTCCCGGGCCTCTCTCCCTTCCTCTGTCTCCTAGAGCAAGGCTTCCTCATCCCAGAAACGCAGGAAAGGAGGAAGCAAAGAGGAAGGGATGAGCCA	AGCCATCCCATCCCCTCCTATC	CATTGAGCCAGAACTCCCCC	259	376	91.7949	87.2396	-4.5553
Adamtsl5	alternative 3-prime	GCGAGTGTCTTGAAGCAGTTCCCGTGAGTTTCCAATTTACAGCCATCTCGGTCCCAAGGTGTCCTAAAGGACATCAGATTGGCTGACAACCGGAGAGACCCTGGTTCCAGCCGGGCCGGGGTACTTTTGTCCTCCTTACCCCTTTTTCAG	GTACCTGGACCCTGTGGGCTGCAGATCTTTGAGAGCCCGTGTGCCCTTCAGAGAGCCTGGCCCGGGCCCAGAAGGGACTCACTTCATCTTGGTTCCCTTCCCTCCTGGCTGGTCTTGCCAGGCTGGGATCACGAGGAGGAGGGCGTCGGCTGAGAATGACTTCATCCGGTCTCTACAGTTGGGGAAACTGAGACCTCCACTCAGCCCCACCCTGCTCTTCTTGTCCGCAG		CCGCTTCCGCCAGTCCCCG	TGGCCTCCTGCCAACACGT	136	366	8.75912	4.07332	-4.6858
Tbc1d24	alternative 3-prime	AAGTTGTTCTCCAAAGTCAGTGATGACTTCTCAGAGCCATTATTTATCTTTCTAGGCCTTTTTGGAAAAATGAAAAAAACAAAACAAAACCCAAGTCCTTTGAAATGTGTACTTTCAATGCATTCACTAAAATGGTTTTCAATCCTACAG	GGTGTGTGGGATGACAGACTGGTTAACAGAAAACCCCCGAAGCTGGGGCTGCAGGATTTAGCTGCTTTTTGTTCCCTTCCTGGCAG		GCAAGAGAAATCAGAGTGGTGTG	TGCAGTTCAGCTCCTTTGGC	216	302	43.5028	38.8095	-4.6933
Kif21a	single exon skipping	ACTGTGTATCTGTCCTTTAATGGTATCTCTAAGATTTATTTTAATGTCTTTGAGCTCATGTGCCATTTACCTTCTTACCACTTTTGCTTTTACTGTCTGGTTTGCCCCTCATTGGCTTGGCCTTCCCATACTGTGCCTCGTGGCTCGAAG	GCTACAGAAACTTGAGGAAAGCGGTCGAGAAGAAAGAAG	GTTGGAATATTTCCCAGGTTTTTTTGTTTTTTGTTTTTTTTTTTAAAAAAATATTAAAATGACATTGAAGTACTTACTTTCCATTTGCAAGGAGCTGTGCTATAGAAACTGTACGTTGCTTGGGACTAGATTAGCTGTGTACGCCTTAAA	CAGTGCCTCCTCAGCTTTCTCG	TGTCTGCATTATCGTCTTTCCCG	152	191	24.8756	20.1754	-4.7002
Abca3	single exon skipping	ACACCTGGGATGCTTAAGTAAACTCCCAAGAACTGCCTGGCCACCACCCGTGCTGCAGGCCCTTCCTTAGGATGCCACGGCCATTGCCTCATGACCGGGAAAACCAGAGTGCATCCATGTATTAAATACAGCTTTTTTTCTTATTTTTAG	AGAATACAAGAAAATTGCTCACTATCCCTCCACTGTGATGTACTGTCTTGTTCATTCTGCTTGGAAACAACTG	GTAAGGTTCACAGATGAGGGCCAGACCCTAAAAATGTACCTTTTAGCCTCCCTTTTATTTGATTATATGTGCATCTGCACATATACTCATCTTGATTGATATATTTCATCTGCAGAGTCCATTGCATTTGACATTTTCCAATGTTTAAAT	CGGGAGTCTAAGGGAGGGAAC	AGGAAAGGTTGGCTGAAGGTGT	262	335	44.7183	40	-4.7183
Plod2	single exon skipping	GCTCTGTAAGCTTTGCTTGTTCTGCATGCCGTCTAGGAAGGGCATTTCACAGTGTCAGTTTTTATCCAGGCTGCTGTATTTATTTACCAAGATGCCTCCCTCACACATGGGTGTGCAGATCAACTGACCCGATGCTTCTCTTCATTTTAG	ACCTTACAAAGGGAAAAAGACTCCCCTACTCCGGAAACATTCCAAATGCTCAGCCCCCCAAAG	GTGTCATTTTTATTTATTTTTACTAAATTTTTTTTAATGTAATTGTTAGATATGCTGTGTTGAGTGGCAGTAAAGCCACCCCATAATAGCCTCCTTTGCACTGATTGGTAAAATGTTGGTACTCATGGGATCCTTTTCTGCTCGTATGTG	ATCCCGATATGGCTCTTTGCCG	GCCAGAAGTCATTGTTAAGATGGG	132	195	30.203	25.4743	-4.7287
Dhx57	single exon skipping	GATAATGCCAACTGGTAGCTAGGGAAAGTCAAGTAAACACTGTAGAAAGCACTCTCTCTGTGTGATGTCATCTGCTGTCGGTGTGTGCTGTATTTGGGAGCTGATAAGAGGATCAAAGTTTTGTTCATGAGCATGTGACTTTGAATTCAG	GCCCTGCGACAGTAACAAAAGCAAAGGAGAGACACGGCCTAAGTGGAAGCCCAAAGCCAAAGTGCCCCTTCAGACGCTGCACATGACATCAGAGAATCAGGAGAAGGTGAAAGCCCTTCTGAGGGATCTGCAGGAACAGGGTGCGGACGCGGGATCCGA	GTAAAGTATCTTGTTTGAGTACATTTTATACCGAGGAGAACCCGTTGGCAATGCAAATGGCCCTTCAGCACTGGGTACTGTCTCCGTGAAGCAGTGGTTCTCAGCCTCCCTAACGCTGCGACCCTCTAACACAGCTCCTCATGGTGTGGT	GGAAGAGGAGGCAAAGGTCACA	GCAGTCAGGAAGAAAGATAGGCT	258	417	26.8657	22.1154	-4.7503
Grip1	single exon skipping	ATTTCTGTTAACGATTTTTCTTTTTCTTTTTCTTAATTTGTGCAGTTCAGTTACTTTTTCTTCTTTTTTTTTTCTGTTTTTTTTCTTTCTCTTCCATTTTGTTTTGGTTCCCTGTCTTCCTTATTTCTCATCATCACGTCACACGGGCAG	TGAAAATTCAGAGGAGCGACAGACAACATCCCTGGGATGCCTGGGCCAGCAACCAGTGCGGCGTTCATACCAACCATCACCATAACACGTACCACCCAGACCATTGCAGAGTGCCAGCCCTGACTTTCCCGAAAGCGCTTCCTCCAAACAGCCCTC	GTAATATCCCACGCTTTCTCCTCTTTCCTTTGAGTCTGTTCTCCTCATGCCTTCTCCCCCTAACACACTACATCTCTGGTTTCATGGGTTGCTGCCTGCTTGCTGTTGTCACCGTGCCTTTCTTTGTACTAACACCACGTTGTTTCTGAT	GCAGAAGCGACCCAGTTCCT	ACGCACTCATGGAGGTAGGAGA	142	298	17.2962	12.529	-4.7672
Rapgef1	single exon skipping	CCCATCTAAAAGCATCCTCCAGCATTAGTAACCTCAGCAGGGCCAGCTGAGCCAGATGTGTGGAACAGCTGTTGATTCTCACCAACCCCTCCCTCCAGTCTACAATGTCCATTTCAAGCTCTGTAGGAATCCAGGTTTCCTCTCTTCCAG	GAGGCAAGAGACAGATTTCTACCAGAGGGCTACCCTATCCCCTTGGATCTGGAGCAGCAGGCAGTAGAATTTATGTCCACCAGTGCTGTGGCTTCCAGGTCTCAGAGGCAGAAG	GTCAGTGTGACATTAAGAACAATTGGGGTTGCCTTGCCTTCCACTGCAGAACTCTGGTCCGTGGTCTGGGGATGGAAAAACACCTGTGGTGATGTTAGCGTGTCTTCACTGGGTGGCAACTATGGGCTCAAGTATTTGTGTACTGCTTGA	TCAGCGTTCTCATCTCTCCTCC	TCCTTCTCTTTCTCCTCCAGCC	165	279	23.4756	18.6158	-4.8598
Fam65b	single exon skipping	GTAGGTTTTCCGAGCATTCTACGACATGAATCTTTTCGAGTGTATTTGAATGACGCCTGCTTGACCCTGTGGAGCCCTGCTAACTACCAAGGGGAACCCATTAACCTGCTTCTTTCCACTAACTTGCCCTTCTCGCCCTGACTTCTGAAG	AGATGGTTGCGGCTGTCTGTCTTGAGTGCCTTGCGAGACACTTTCTTTGCCACGTTGCACCACAACCACTCTGTCGGTGACCTGCCTTCCCTCAGCCTGAACCCCAAGGCCCTGCTAGAATTCTAT	GTGAGTGTGGGCCGCCTGGCGTGAGGTGCTTGGCACCAGGGAGCCTGTGCATGCAGCCCAGCATGTCTCTTGTGTCTTGCCTGCCTGTCTTGCTTGCTGGGTTATGAGAACTGTCCTGTCCTTGGGGTGGGAAGCATGGTCTTGCATGCA	CCCTTTGACGTGGAGGACACAA	CTGAGCTGGAGGTGAAGACACA	244	370	31.1688	26.2525	-4.9163
Ubp1	single exon skipping	TTTTGTCACTGCTGGGGTTTTGCATTTCTTTAACTTTGAATCCTGTTGGTCATACATTTGTTTAATTGAACGCAAAGACATAACCCAGGGTTTTAGGTCTTTCTTTGTGTAATGAAAAGACATTGATCCCAATCTTTGGTGTTTGTCCAG	ATGAGGCTTGAGCCTATAATTGAAGATGCAGTTGAACATGAGCAGAAAAAGTCCAGCAAGCGGACTTTGCCAGCAGACTACGGTGATTCTCTGGCAAAGCGAGGCAGT	GTAAGGGCTTCTGCTTCTCTTTTCATTGTGCAAGAACCCTTGTGCAGTGTTAGATATAGGATCAACTTCCATGGAAAAGTAAAGCCGAAATTGTTTTTGATGTCCATGTCTTGATTTAATTTGCTTTTGTTTAGCTTTCTGCTTTCTGTT	TTACGACACCACCATTCTCACA	CTGTCTGGGACACTGCACGT	129	237	67.2956	62.3604	-4.9352
Rwdd2a	alternative 5-prime		GTTAGCTCCCGGGGTGGACAGCTGCGCCTTTCAGCCTGGGCCTCAGGGTCCCGGGTCCCTAAAGAACGGGAGCGTTGACGTCCCTCCGACCACCGAGATCACCTCCCAGCCCAGCCCCTGCCAGGCGAG	GTCAGCGTCATCCCCGCGGGTCTTCACCCGCTTAGCCCTAGGCGTCACTTTATTAAGTGGAAATGGCTGAGACCCCTCCTCCCAGCCCCTGGCTCTGCGGTGGCGTCCCTATGCACCTGCGCGAGATGCTGCACCCCACTGCGGTCCGGG	AAAGGGTGAGGCTAAGGCGG	ATTCGATGTTGGGTGGGAGCG	231	360	25.7937	20.8029	-4.9908
Smg7	single exon skipping	TGTATTTCAGCCTTTTCCTCTGTGTGCTACATCAGTTATGTCTCTACCCTTCCTTGCCTTTAGTCATGTTATCTGACTAACCAATCACGCTGCTATTCTTATGTGCTTTTGTCCCTAATTGCATCTCACAGTGATCCTTTCTGTCACTAG	GACCCCAAGAGCTCCCCTCTGCTTCCTCCGGACCTGTTAAAGAGTCTGGCTGCCTTGGAGGAAGAGGAAGAGCTGATCTTTTCTAACCCTCCTGATCTTTACCCAGCTCTGCTGGGTCCTCTCGCCTCTCTTCCTGGACGAAGCCTCTTT	GTATGTATTTGACATAATTCTGCTTCTTGCTCTAACCACACAGCTTCTTTTCTGAGGTTTTTATAATACTTGTATAGGTGAGCTCTTCTTTCTGGGGCTTTCCTCTGTATAGAAATATAAAGTATGTTTCTGTATTGCTTAAAATTAATC	CCGATAACAGAGCAGTAATGGCT	CCGTGAGGGACAGGAAAGAAGA	174	324	78.8571	73.7606	-5.0965
1700040I03Rik	single exon skipping	TTCAGCTATGTACCGATGAACCTCAATACAAGTTCTCTATGGTCCTTTCAGCCTCCCAGAGAGGGTGTAAGGGAGGGGCAGCTAGCACCTGCCTGACTTTTGATCTCATCACCACCTCTTCCAG	GGGCTGCTCCTTCCTCTCTAAGACCAGGGTGGTACAGGAGCATGGTGGGCGGGCTGTGATCATCTCGGACAATGCAGTTGACAATGACAGTTTCTACGTGGAGATGATCCAGGATAGTACTCAACGCACAGCTGACATTCCTGCCCTCTTCCTGCTCGGCCGAGATGG	GTGAGGGCTCTTTGCTTCTGGCTGGCCATGCTGCACTGGGTGTTGTGACTTGGTGGGGGTCAAAAACAATCACCAGTACCCTCTCACAAGCCCTATCTTGAATATCCCAGTC	ATCGCTCTGGTGGAAAGGGG	GGAGGTTGCAGTAGCTCAAAGG	125	293	100	94.9029	-5.0971
Bcor	single exon skipping	ATAGGAATTTCCTTAAGATATTTTACTTTTAATTAAAAGATGAATAAAGCCAAATTGTTTTGCAATTGTTAAGAAAAAAATTGGTTTATGCTGATAAAAATGGATGAAGTTATCTAAATGATCCATTGAGTGCCCATTTTAATTACATAG	ATGGAAGGATTACAAGAGGACAGTATTTTATGTCTACCCGCTGCTTACTGTGAG	GTCAGTTCTTCAAATTTTTATTACTAGAATCTTCCATAAACCTTTTGAGTTAAATTTCATTTCCAAATATACAAAGGGAAGTTTGTGGGCCATGGTCGTCTTTGTTCATTGTACATTTTGTTTCTTTTCTGTTGTGTTTTCCTTTTGTTT	TGAAACCCAAGCCATCCAAGCT	CCTTTCAACCTTTCCCAGTCGG	250	304	87.9931	82.8921	-5.101
Slu7	single exon skipping	CTGAGTTTGATCCCTGGGACCCACGTGGTGACTGGGGGAGAACCAACTCCTACAAGTTGATCTCTGACCTCTGTAGTGATAATTTTGGAGTTCTGGTTTCTTTTAAAAACATAGAAATATTATAAGAATATGTTATCATTTTAATCCCAG	GTGGGGCTGCTTCGGACTGTTGCAGTAGCTGACTGTGATTTGCTTCATGCCCTAGCAGAGGCTTTGCCAGCAACTGCAG	GTAGTTGCTGTGTTCATGTGACATTTGGAATTCTGGGGACTTGGACTTAGAGGGTAAATAAATGCTAGAGCCCCAAGAAGTGGGGTGGGTTGTTAGTTGTTGGGGGTTGTTGTTGATTGCTGGGGGTTGAGGTTTGTTAGGTAATCTTGT	AGTCGCTTCGTTTCTGGCGG	TCGGGTCATCTTTTTCGGCTC	156	235	20.7459	15.5769	-5.169
Oxr1	single exon skipping	TGAACTAGGAAAAGATAGCTTGGTTACCATTCTCTTCTCCCATTTAAATCTCTCCCTTTGCCTCCTCTTTCTCTCCTGTCTTTTCTTTTTATATACATATTCTCTTCTCAACTGTCAGTGGAATTATTGTCTTCCTGTTTCCATATTCAG	GTAGTGTCGGTGGCTGAGTATCACCGCAGGATCGATGCTCTAAATACTGAAGAACTGCGCACACTCTGCAGACGGCTCCAG	GTGCCCCCTTCTGTAGTTTAAACTCCTTTGGAGATTAAATGCTCCTTGTTTTTAGTGTCCTTTCTCAAGACAAATCTCACATTAGAAGGATTTGCCTTGAATGAAACACTAAAATAAGCCACCAGGAAATTCCTGTCTTGAAGAATGGTT	AAGCGAATGAAGCCCCTGCT	CGCTTAGGTTTGGTCGGAAAGA	135	216	60	54.8077	-5.1923
Ccdc50	single exon skipping	GTAGGTTGCAAAGTGTTTCTGTTCTGACTGGTGAAAGTATATCCACTGGCCAACAACTTCAGGGATTCAACTACAATTCCAGTTGATTTTCTATAAGACATTTTAAATGGATAGCACATCTTCCAGTTGTTTGTTGTTTTTGATTCGCAG	GCTACTCATGTGGACATGAGAGCAGCTCAGGTTGCCCAGGATGAG	GTCAGTTCCCATCAATAAGGTTTCCCTACATTGTGAGAAACAA	AGAAGCTGTCTCTACTCCAGCA	TGACTTTTCTCGCTCTTTGGCT	163	208	95.5432	90.2985	-5.2447
Grm1	single exon skipping	AAGTTCCAGCCAAGACACAGAAGCAGAGACATGCAGAAAGGGTCAGGAGCCAGGCTTGGCCCTGCCGTGGACCAGGCACCTCCTGAGTGTGGAGTCACTCTAGCTGTGCACATACTGTTTAACCCCTTGCTTTTTCTTTTCAATCTTCAG	GAAGAGGCAGCCAGAATTCTCGCCCAGCAGCCAGTGTCCGTCGGCACATGTGCAGCTTTGAAAACCCCCACACTGCAGTGAATGT	GTAAGAGAAGCTGCATGGAAATATAGTGTTTGCCCCTTGCTTTCTCTCTCCTGGGTACTTCCACTTTCTAACATGGAGCCAATTGTGGTGCATGCCATCAAGAATGAGGGACTCATAGACGTGCCGTGGTTTGCACGACTGTCTTATCCA	CGCTCCAACACCTTCCTCAACA	TGCCACACATGCTGTCCCTTG	131	216	20.4365	15.1822	-5.2543
Atf2	single exon skipping	GTGTGCTAACAGTAGATTGATTGTCTTATAGTATAAGCTGGTGTTTCACTGCTAATGGTGGTTTTACATGTTGTGGAAATTGATATCCTTTATCAGTTTTCTTTGATCAAATTGAAAATCTTAACTATATTTTAAAACTTTTTGCCACAG	CGTTTTACCAACGAGGATCATTTGGCTGTCCATAAACATAAACATGAGATGACACTGAAATTTGGTCCAGCACGTAATGACAGTGTCATTGTGGCTG	GTTAGTATATGCTTTTATTAATGGCTTATATAATATTTCACCCAGAATGTGCACAATTTTGTGTATTCTCTGTAAATACTATAGTCTGGTGATAGTCCAATTGCTTCATTTACAGTAAATGTTAGCAACATGTATTTACCCATTACATTT	ACACGGACCTGTGGAATATGAG	TGCCAACTCATTGAACAAACCC	133	230	91.404	86.1176	-5.2864
Eml4	single exon skipping	AATTAATTCTTTATTAATGATTTTTTTCTTATTGAATAAAAATAATAAATTAGTTATATGATTTAGGGTCTTGAATTATACGCACTTTATTATTTTGCTTTTTAAGTTTGTTTAAAAATATGTTGTTCCATGTTATACTTTATTTTACAG	TGGTACAGAAAAAAAGAAAGAAAAGCCACAAGGACAGAGAGAAAAAAAAGAGGATTCTCATTCTAATGATCAGAGCCCACAAATTCGAGCGTCACCTTCTCCCCAGCCCTCTTCACAGCCTCTCCAAATAAACAGACAAACTCCAGAGAGCAAGAGTTCTGCTCCCATCAAAAG	GTTTTAACTGTCCCCAAGTACAGGGCTAGGGAATGGTTGTAAAGATACCTAGATTCTGTGATTTGGCAAGAATTGGCTATCCATGGATTCCAAGAGAAAACTTCTTCATTTCTATAATCTGTGTTTTAGAACATCTGGGAATAAAGGTTT	GCCAACCAAGCCTTCGAGAA	TGTGACTTTTCAGCTGTTGGTG	163	337	8.06452	2.73038	-5.33414
Nmi	single exon skipping	GACTCGCCCGCTCCAGGCGCTCCGGCCATGGGTTGCTTCCCTTCCTGGGAAAAGGAAACTTACAGTCATTGGGACTGGCTCCAGAAGGTTCTTAGAAAAATGGATTTCTCAGGAAGACTATTATTTGTATTTCTTTGGCAG	GTGCTGAGTTCTGTAGTCCTGCCTCACTTTTTCAGAATAT	GTAAGTTGTTGTTGTTGTTGTTGTTGTTGTTGTTGTTGTTGTTGTTGTTGTTGTTTTTGGAAGGAGATGTTGAAAGGAGAATATTCAATGTAAGTTCTAGCGGGCACTGGTTTGGGTTAAGAGGACTCCTGCTCCAAAGGCACCCGAGCT	CGAGGTAGAGTTCAGTTCTAAGGC	GCTCTGTTCGCCTCTCATATCG	141	181	20.5556	15.1954	-5.3602
Pou2f1	single exon skipping	GGTGTTGTTAAAAAAAAGGACAGTTTCAGAATTTAATATTACACGTAAAATTAGGTTTCATGAAATGAAAACTTTGTCGGGAGATTGAAAGTACATTGAAACTTTTTGCCTGTAGAAGAGAAATAAGAAAGCACACTTATCTTCCTGTAG	ATCAAGATCTTAGAAGAGGATGCAGCTGGGAAGTGCTTAGGAGTCTACCAGACAGAGTCACCACCACAGCAG	GTACACAGTGCAGGGCTCGGGCTGGTACCTTTAGAACTGAGGAAGTACTCAAGGGGTAGGCTTAATAATATCCACACTGGTGTAATTTTATTTAGCTAGAGGCAGCTATAGTATATGGAAAGCATTTTAGTTTTGTGTTTGAGAAGGACA	ACCCTGTCCTCCCTTTAACCAG	TGTCGTGTTGGTCTCACTGGC	206	278	13.9098	8.42912	-5.48068
9230105E10Rik	alternative 5-prime		GTTAGTTAATTCTCCCTGGTTTACAACTTTCTGGCGTCTGATAACGGGCTGAGCAATTTTAGGGGGCAGACTTTTGAAGACTTTGAAAGGAGAACATTGCTTTTGCTTGG	GTGAGTTTATCCTGTAAAAGCGGGGGAGGGGAAGGGGGAGGGGCTGCCGGCCTCTGGCTGAAAATGCAAATGGGGGAGCTTGAGGGAGGTGCCTCCTCAACAACAACAACAAAACACCACCACCACCAACAACAACAACAACAACAAAAC	CGTTTCTCTAGCTTCGAGTCGG	TCACAGGTTTCACCATCAGGTT	180	290	100	94.4	-5.6
Plec1	single exon skipping	GGCCTGTTGGTGGCCATGACCCCCGCTGTTCTCCTGCACTTGAGCTCTAACACAGTAACCTCACGCTCTGCTCTGCTTTGGTTTCTCTGCTGCTTGGACTCTGAATCTTGACCTCTGCCCTTTACCCTTTGCCCTGCTCTGGCTGAGCAG	CCGAGGGAGCGGGACGTAATCAGGAGTGTGCGCCTG	GTGAGTGGTTGTGCCTGCCGACATGGCAGCACCTGGGCTTCCCAAGACCGTGGAGCCCACCCAACTCACCTGGGGATTGCGGCCAGTCCAGCCTGGCCCACATCTGGCTTGTGGGCAGGCAGATGGCTGTGTGTCCAGCTGCCTGCTGTC	AGGCACATCAGTGACCTGTACG	TGGCGATGTCGGAGATAGTCCA	161	197	51.049	45.4	-5.649
Ttbk2	single exon skipping	GTACCACCACTCCCTACTTAAATTTTACTTTTTTATTGTAGTAAAATATACATATTTGCCTTCTTAAGCATTTTGAAGAAAACAGTTCAATGCTAAGTATGTTTGTTAATTAACTTTTTACCTCAAACTGGATCTCTTTTTCTCCCTCAG	AATTGTAAAACCGGTAAGATCAAGTGCCTATTGAAAGAGACTCACTCTTGGCTAAGAAGAGAAATAGGAAATAG	GTTGGTATTGTTTACAGTTAGGAATGAGAGGGATTGCTAGAAACTGATGTTAAAGTTTTAAAAATATGGGGGGGGTGGTGGCTAATGTGCATTCCTGCAATCGTGTGCCACTGCCCTTGTATGGAGGTCAGAGGACAAATTGCAGGAGTC	AGCTAGACCCTCGTCCTCCG	GCTCTCCTCCTCCACTCATTGC	135	209	26.3323	20.6774	-5.6549
Ilf3	single exon skipping	GTTCTCAATTCCCGCGGTTTCAGTTACCTGCGGTCCACCGCAGTCTGAAAATATTAAGTGGAAATTTCCAGAAAGAAAAAATTGATAAGTTTTAAATTGTGCACCGTCCTGATGCCTGCGTCATTCACCTCACTTCATCTCATCACGTAG	GCATTGTATCATCATCACTTCATCACAAGAAGAAGAAGG	GTGAGTAGGACGATGCTACTTGGAGACAACATTCACATTCCGTCCTGTCTAAGCCTTTCCTGTGCCCGATTGACCGATTAAACTACTGTACCTGTGTGTGTAGAGGCCAAACCCAGACCGTATTGGTTTTGGTGATGTCCGCGGTTTAAG	GCCAAGACTGATTTCCAGACACT	GTTGCCTTTCTCCTGCTCATCA	212	251	16.5736	10.832	-5.7416
Ctnnd1	single exon skipping	GGTTGTGATTAGTCTTGGCACATACTATGTGCTGAGTAAAACTTTATTGAATAAAGGCAAGGAAAGATGGCACTCCCAAAAGAAATGTCTACTTTATATAGATTCTGGTGTATTGGATTTTGACTTGGGTAACTTTCTAATTCCATATAG	ATAAGAAACCTGACCGGGAAGAAATTCCAATGAGCAATATGGGGTCAAACACAAAATCATTAG	GTAGGTGGTGAATTCCTGTCTAATGTTGCAGAATAGTGTTTAATTGGGGTGAGTAGGAATATATTCTCTCTCTCCCTCTCCCTCTCTCTCTCTCTCTCTCTATCTCTCTCTCTCTCTCTCCAGGGTCTCAGGTCACATAGTCAGGTCTTG	TGATGATAGCACTCTCCCCCTC	GTTCCATATCACCCAGATCCCC	125	188	36.1538	30.4012	-5.7526
Whrn	alternative 3-prime	CTGCTGCCCCTCCCTTTTGCCCCTTCTCAGGGACTCCCCTGAGCACTATTGAAGGCTCAGTCTTAGGTCTGCAGAAGGTCCCCGAGGCCTCCCCTGCTGGAACAAAGTCTCCAGGCAGATTCCCCCTAAATCCCTTTCTGTCCTCAGCAG	GTGTGACCTTGGACAGACTGCTCCCTTCCAGCCTGCCTTTCCATCTGTGAATGGAAATGCTGGCACCAAACCTGCCCCAAGTTGCTGACCTATGGAGACCCCCAGCCCCAAGGATAAAGCTGGCTCCTCGGAGCAGCAAGGCCTCCCAGCTTCTCCTGAGGACCCTGCTGTTCCCCTCAATAGGTGTTTGTGTGGGGGTCAGGGGGGAGGGGGCGCTATGCTGAGGTGAGGCCTCTTGATTCCCTAACATTTATTTCATGTATTTTTCTTTTTGCCTTTTGCCCATTCACCCTCCCTAG		CGAGTCTATGAAGGCGAGGCAG	AGGTCTATAAGCCACAGCAGCC	153	452	63.089	57.3222	-5.7668
9430008C03Rik	alternative 5-prime and 3-prime				CCGTCTTGCTACATCGACAAAC	CGGAGAAGGGACTGGAGCT	205	311	70.7424	64.9402	-5.8022
Zfp207	single exon skipping	AAAAGTACATTAACTGCCTCTTTAAATGACATTTGATTGCATTACAATCTGCATTTATAAACAATGCAATCTATACTAAAAAGTGCCACATGGCATGTTTTACCCATTTGTTCGGAGACGGTTCATTGTTTCCTTTCTTTTATGCTACAG	ATGGGGACACCTGTAACAAGCTCAAGTACAGCTTCATCCAATTCAGAAAGTCTGTCTGCATCTTCTAAAGCTCTGTTTCCTAGCACAGCACAA	GTACGCAGGAAGTTGCAGTTTAAAATTGTTAAAATGGCTTTACAACTTAACCCTTTGGACCCTTTATGAAAGCTAATCTTACCAATATATTTAGGTTTTTTTTTTTAGAAGTAAAACAAATACTACAACTCATCCTGTTTGCAAATTTGA	AAGCCTCTTTTCCCCAGTGCT	TGGTGGTTGTGAGTGTAGCAGG	229	322	92.217	86.3109	-5.9061
2410025L10Rik	single exon skipping	GGGGTGGTCCTGATGGTAGGAATCTGGGGAAGATGAGGCCCGGGAAGAGGCGCTGGGCTCTCTGAGCACATCCCGGTCCTGCCACAG	AAACCAGGGAAGTGGTGTGCGGTACACGTGCAGATCGCCTGGCAGATCTACCACCAGCAGCAGAAGATGAAG	GTGAGGCCGGGCCAGGCGGGTGCACTGCCAGGGCCTCCCTGGTGGGGCCGTATGGGAGGACTCTAGGGTGTGTGATGAGAGGCTCTGGCCAGCTCCAAGGTCACAGTGAGGAACATTCGTGGAACTGCCCGGGAAGAGCCTGGGTTGGGA	CGATCCGTACCGGACAGCAG	TGTGCTGGAGAAGAGGGGC	154	226	74.7945	68.8705	-5.924
Dguok	single exon skipping	TCAGTGCTTTAAATGCTGACTTCAGTAGCAGTCTAAGACTAGTGAGCAGTCTACTCAGCCTTCCACTCTGCAGGCAGCTTCAGTCTTGAGACTCGGGCTGGGTGTGAGGAAGGTGAGTGGCGTTGCCTGAGCTCCCTCTCGCTGCCCCAG	GCTCCACTTCGAAGCTCTGCAGCACGTGCCAGTGCTGGTGCTGGATGTCACTGAAGACTTCTCTGAAAATGCCGCCAGGCAGGAAGAGCTCATGGGACAG	GTGAGCACAGCCTAGGCTCGTCCTGGTTCCCAGTGCAGAGCTCTGGTCTTCCCGGCCTCTGTGTCAGGCCTTGTTGCTTTGTGCTTCAAATTGCATTTCACACTCCAAAACCCTGAGCTCATAGGCAAATCCCAGATACAATGCCCAGCT	GAAGAAAAGGGCATTGAGCTGG	TGCATAACAGGATGGAGAGCAG	180	280	94.8775	88.9474	-5.9301
Ifrg15	single exon skipping	TTTTGTGTCTGAACTACTATTTTCTCCTTTCAAAAG	GTCTTTGAGAAAGGATCCCTCCCCACCCCCACCTCCCCTACGGCACAAACAGAAATCGAG	GTAGGTTGGGATGGGTCTGTAATTTCCGGGAGGGTGCTGAGAATATACCTGGAGTCTTTCAAGCGTAAAACGAAACAAGATGAGAGTAGATTTTTGATAGGGACTTCAGATGAAAGGTAAATTTACTTAAAAGTTTTGAAATGTAAACGA	GTGGCGGCTGGGGGTTGCAG	TCGCTGGTGTTGAGTTTGCAGG	148	208	9.72906	3.7844	-5.94466
Fam49a	single exon skipping	GGATTTCATCCAGGATTCCCATTCACCACTGGGATGACTCACAGGTAGCAGGGAAGACCATTCAAGGAAGGAAAACTTTTCTCAGGCGATAGGACCCTTCTTCTCTCAGAGCAGAGAGATAGTGCTGAAGAGGCTTCCGTTCTTTTTCAG	TGGGAAGCAACACTGAGGAATGCAGGTGAGCTGAGGCGCAGAGAAGAGGGCTCTGAAGAGAAGCACCCTGAGG	GTAAGGGGACCTCTGTGCTGCTTGTTCCAACTTCCTGTGCTTTCCAATCTGACTCTTGCATTCTTAGGACAAAAAGATCCCCTAGCAACCTTTGCCAGTGTAAGCCAGTTAGAAGATAGTGATGAGGAGAAACTGGAGAGAGAGAGAACA	CCGAGCAGGAACGAGGCGG	TGAAGGGACAAAGCAGAAGAGC	140	213	14.375	8.34915	-6.02585
Zfp62	single exon skipping	TTCTACGGTCCTGACTTATCTTCCTTTTCAGTTTTTCCTGCTCTCTCCTGATTATGTGTAACTTTTCAAAGAAAAAATTAACATCTTTGTTGTTCTAACTTTTTTCTGTCATGTTTTTCAGAGACTTCTTTTTTCTTGTTTTTCTATGAG	GTGACATTGAAACTGATTGGTATTGGCTGTGGTTTTGTGCATCAGTTGAACCCATTTTTATGGTACCTTCTGGACTCTTGTTTTAACAGTAGTTCTAAAG	GTATTGAAATCTTATTAATGTCCCCCATCATAATTCCAGTAATTAAAATGGTACTGGAAGGGCTGGAGAGATGACTTAGCAGTTAAGAGCATTTGATGCTCTTGCAGAGGACCTGGGTCCAGTTCCCAACACCCTATGATCACACCCAAC	GTGAAGAAACTGCTGTACAAAGAAGT	GTGGGGATAGTCTGGTGCATTG	357	457	35.7377	29.6748	-6.0629
Ifi27l1	single exon skipping	ACTCTGTGCTGGGAGGCTACACACGTGTTCTATGTATACCTACTTGACTACTGGTCTTTTTCCTTTTTTTCATAGAAGCCAGGGCAGTCACTCAACTACCAACGTGTATGGCAAGCCTCTGCTTTTGTCTGTTTTTTTGTTTTGCTGTAG	AGGAACCTGCTTTGGTGGGCAGGGAGAAGAAAAGTGACTTCAGATTTTCCTTCCCCGCAGCAGGCAAAGCAGCAAGAAGGCAGAGAAAGGAAGGACAAAGCAAAATCTACCTGAAGGGTTTTGAGTTCTCCAGAG	GCAAGCTGTCAGGACCTGCTCAGGGCAGAGCTATGCCCTGGGGTCTCTCTCAGGGATAGGCACACAGGGCTCATTC	ATCCTGTTAACACAGAGTGCCC	CCAAGCACAGCCACAACAGC	140	275	57.4257	51.2428	-6.1829
Ubqln1	single exon skipping	GTGGATAGAACTTCCCTGCCTTTTTTTTATTTCTGTTCTCCCTCCCTTTAAGTGCCAATTTAGGCACTTGGAGGAAGGTAGAAATTAAACCAGGTACCTTACTTGTTTCAGATATTTCCAGTTAAAATTGTTTGAATACTTGCCCCATAG	ATGATGCTGAATAATCCCCTATTTGCTGGAAATCCTCAGCTTCAAGAACAAATGAGACAACAGCTCCCAACTTTCCTCCAACAA	GTGAGTAAGAGAAGACGCTGCTGTCCTTGTAATGCTCTGCTTGAAAGGTTTGGTGGTGAGCGAGAGTGTCCTTCTCCGTGGCTGACAGATAGCACAGTGCACAGGAGCGTGTGGTTCCACCCTCTAGTAGGCACTGAGCCTGACCCTCCC	CCACAGCTCATGCAGAACATGC	GCATGGCTCTAGGATTCGACAT	136	220	37.069	30.7829	-6.2861
Fastkd5	alternative 3-prime	TTTTTTTTTTTGTCTTTTGAGACAGGGCTTTATAAGATAGTCTTGGCATAGATCCTGTTGCCTCTACCTTATAAGTACTGGATTTAAAGGGTGTGTGCCACCACACCTGGCTGCACCTAATTCTTACAATGTGTACATTTTTTGTTATAG	GTAGAAGCCACTCATTCTTCATCTACCCTTTTTTCAG		GCTGGAAATCAAACCCCAATCC	GGAAATGTTCCACAGAAACTGCC	161	198	30.3867	23.9011	-6.4856
Wac	single exon skipping	ACTATCTGGGCTTGCAGTTTTGTGGAAAGGAAAATAAGTTCAGGTGTATTGTTCAATTAGCTGATGTTCATGATGTAGGATTCTAACAGCGTTTGTTTTTCTTCCCCCTTCTGTCATTCCAACATCTCTTTTGGGAACTGTGAACTACAG	TGGAAGACAAGCATTCCAGCGATGCCAGTAGTTTGCTCCCACAGAATATTTTGTCTCAAACAAGCAGACACAATGACAAAGACTACAGACTGCCAAGAGCAGAGACTCACAGTAGCTCTACGCCAGTACAGCACCCCATCAAACCAGTGGTTCATCCAACCGCTACCCCAAGCACTGTTCCTTCTAGTCCATTTACGCTTCAGTCTGATCACCAGCCAAAGAAATCATTTGATGCTAATGGAGCATCTACTTTATCCAAACTGCCTACACCCACAGCTTCTCTCCCTGCACAGAAAACAGAGAGAAAAG	GTATGCTCTTACTGCTCCACGCTGCATGTTGAACTCTAGTTGTTAGTCTTTCCTTTGGCTCAAATAAGACTCTTAACTCTAAATTCTTTTTCAGAGTGTTATTAGGTAGGCTTAGGTCTAAAATTAGTAGTTTAGGTTTTTCTTTTAATT	GACAGGGATTACAGAAGAGAGGTG	CAGAGGCTGAAGATGTGGAAGG	127	436	62.6689	56.1281	-6.5408
Nfatc2	single exon skipping	GTTAAGATAATACAGAACTGGCCTGAAACTCCAGTCCAAGGGTGAGGTTCCATCCTGGGTTGTGTAGCTGGAAACAAATTGGAAGCATGATAGAGTTCAAAGGTAACTTTTCCTTTTCTTCTCAAAAACGGTTTTGCACGTCTCTTTCAG	AGTTGATAGACACACACCTTAGCTGGATACAAAACATATTATGAGACCCAGTGACTGGTCTTTGATCCGAGAAATCAAAGTGAAAG	GTAATGATTCTTCTACTTCTCCCTGGGGTCCAGCTGTGTTTTCTCACCCGAGCTCACTGCTTAGTCGCAGAGAATGCGCCAACCGCAAGACCCTCTGTTCTCATTGGTCAATTGTCCTTGCCATTCCCACTCCTACTCTCTCGAGGGTGG	ACCGTCAAACAGGAACAGAACC	CTGGTGAGTTGAGAATGAGGCT	317	403	55.7377	49.0741	-6.6636
Bclaf1	single exon skipping	CAGACAGACACACACACACACACACACACACACACACACACACACACACACCACATACACTTTGCTTTTGTTACTGCAGTAAAATCTAGAATTTGCATGTAACTAAATACCTTTGATTGCATTACTAAAAACTGTGTTAATGTTAATCAG	TTTCGAATTAGAGGCAGAGGAAGAGCCAGAGGAGTTTTTGCTGGGACAAATACTGGTCCAAACAACTCAAATACCACTTTTCAAAAGAGACCGAAGGAAGAGGAATGGGATCCAGAATATACCCCAAAGAGCAAGAAGTACTTCTTG	GTGGGTGTTAGAAATCTGTTTCATTTGATTTGTGTTGATTTCCAAACATCCTAGGGGAATACATTTCATTCAGAACAGATGGTCACCACTATGAGATTTTCATTGTAACTTGGGCGAACATTTTTTTTTTACTATCATTACTTAAATTGT	TCATCGTCCTCGTCAGCATCG	CACGACCTCTTCCTCTTTTGGC	202	349	90.5172	83.8235	-6.6937
Hdac6	alternative 5-prime		GTGGGTGATTTTTCTGGGGAAATAGGCTGAAGCGGGCAGGTTGCAGAAGCCAAGCGTTCCGGGCGCAGATTAGAG	GTATGAAAGGATGTGGGAAGTGGATGGGGGGGGGGCGGTGATTGGGTAGGGCAGGCCTAAGAAGAGCCTGATTGAGCCTGGGGTTACCTCGTTTAGTGAATAGGCAAAATGAGGAAAGAGAATCGGATAAAAGCAGCGAGGTCCAGGGGG	GCAGGAGGTGGAGTTGAGTGAG	CTGAAGGGGTGACTGGGGATTG	176	251	15.331	8.54701	-6.78399
1110028C15Rik	single exon skipping	TTGGTAATCGAGCTTTTATTTCATTCCATGTAATTTCGAACTGATAAAGAATTTCAACATTTTTAAATAGAAACATGTTAGCATGTTCACTGTCTCTGTAAAAGGGGAAAAACTTCACACAGCCTCTTTTTTTTTTCCCATTTGTTTTAG	TACAAGGTACTTCTTCTCTGAATCAGTGGAGAAATGGATATTCACCTATATGTAAGCCTCAAATAAGGTCACAACCATCTGTACAACTATTACAGGGAAGAAAAAAAAGACATTTAAGTGAAACAGCATTAG	GTAGGTTAAAATGAAGGCGTGACCATTAGTTTAAATATTAAAAATAAAGAAAAAATGTTCTTCAAAGAACCCTTGTCTTGTGAAATTTATGATCCAGACCAGTCACTACGTACCTAACACACCTGTGTCCCCATGATTATACCCATGTGC	AGACCGACATGAAAGGAGAGCT	TGTGAGGATGGATTCTGGGTTC	190	322	26.2911	19.4757	-6.8154
Ceacam1	single exon skipping	AGGAGGAAAGGCAGTGCCAAGTTGATGCGATGGGGCATCACTGACACCAAGGAACTCTCAGGAAGAAGCTGCCCACAGAGTCCACCCCAACTCCAGGAGCAAAGGCCCCGTGTGTGGGAATAGTAGTCACAGTGTCTCATATTTATTTAG	GGGAAGTGACCAGCGAGATCTCACAGAGCACAAACCCTCAGCCTCCAACCACA	GTAAGTAAAGCCAATCACATGATGAGAATTGGTGTTATACCATGTTTCCTGTTCTGCCAGGGGATCCTGGGATTGTAGACCATGCCTTCCTCTCAGAATTTTCATAGAAGAGAGCTCTACTTCCCAGTGCTAAGGATCCTACAAATCATA	TTGACCCAACACAAGGAGGC	GTTAGGAGAGTTGTCAGAAGGAGC	150	203	31.9635	25.1082	-6.8553
Mkks	alternative 5-prime		GTAAGATTTCCGGTGACGGCCGCAGCTTTCCTTTGCGGGAGCTTCACGCAAACCCCGGAAGAGGGGCGGGGGAAGGAGGGGTGGTGCGCGTGAGCATAGAGTTGCGCATGCGCCTTCTTGCCGCGCAGGGCAAAGGTGGTGGCGCTCCGCTGCGTGGTTGGTTGCTGTGCAAGCGCGATTTCTGGTTTCTGGTGGTGAAGGTGGCCTGACCTAGAGGTGCAGCTGCTGGTGGGCAG	GTGAGAGGGGCCAGGCCGCTGGTGGAGAAGCCAGCCTGCGGCCTCACCGCGTCCCCGCACGGAAAGGTCGCGAGTGGTTGGGACAAGGGTATTTGGGGGCGGGGATACAGAGGCACCTGGCTACCGGATTGGCCCAAGGACAGCTTTCAA	CGCTCTGCCACCTTCTTGGT	GCCACCCCAAATGTATGAACCC	190	426	15.9269	8.83721	-7.08969
Suz12	single exon skipping	TAACACACTGTCTCAATAGTGGTGCATTGTTATGGCTAGTCATCTAATTTTAAAATAAACAAAATCAAATTTCTGCTTTTGTTTATTGCAGTATAAATTTGTGTGTTTCCTAGTTGAGAAGTGATTATTATTTTTATCTGTTTCTTCCAG	GAAAACATTTAAAGTTGATGATATGTTATCAAAAGTAGAGAAAATGAAAGGAGAGCAAGAATCTCATAG	GTAAGAGAATGTCAGTTTACACTAAGTGATACACTGGAGGAAAGAGGGACAATTAGAGTGACCATTTCCTTAGTGATCACCACAAGGTTACTGGGAGGTTTTTTTTTTTTTTTTTTTAAGTCTTAGAATCAGTTGCTCCAGGTGTACATA	CCAATATTTTTGCACAGAACTCTTACTTAC	CATTTTTGTGGAAGAAACCGGTAAATG	115	184	100	92.8943	-7.1057
Mecp2	single exon skipping	CAGTAATTTGCAGTTTATTCTTTGCTTCTAACTAGCTGAGCTGGGAAGTAACATAGTATGTTGTCTGTTTATCTTCAGAATGTTCCAAAAAGCCTTGGGAAAAGGTGCAGCTCAATGGGGACTTTCAACTTACGATTTTCTTTGTTTTAG	GCTCCATAAAAATACAGACTCACCAGTTCCTGCTTTGATGTGACATGTGACTCCCCAGAATACACCTTGCTTCTGTAGACCAGCTCCAACAGGATTCCATGGTAGCTGGGATGTTAGGGCTCAG	GTAAGTAACCTTCCTTTTTTTTTTTTTAGTATATGTCCTGGTTTGGCCATCTGTTTTTAAAAAAAAAAAAAAGGAAAAAAAGATATACTATTCTTGGACAGTATGAAAGTACCCCAAAGACAAAAAATATAACTGGGCCAAACTGTGCCA	AGGAGGCGAGGAGGAGAGACT	TGGGCTGAAGGTTGTAGTGGC	147	271	27.1552	20.0303	-7.1249
Cartpt	alternative 3-prime	GGTGAGGTCAGGTCTAGGGACTTTGCCCGCCTGGCTTCCTTTCCACCAGTATCTACTCCCCTTTGTCCCCCGAGTCCTGCTGCCCCGCGGTTGTGTGTCCCGGGCTCCTTATAACTGGGCTGAAAGTGAGCACCTGCGCTGGGCTCGCAG	CCAAGGCGGCAACTTCGGGCTCCCGGCGCTATGTTGCAG		TGCTACTGCTACCTTTGCTGGG	TCTTCTCGTAGATCGGAATGCG	174	213	16.7857	9.6463	-7.1394
Siva1	single exon skipping	CAATAGAATAATGGGAGGAGCACCGGAGTGGAGCACAGCCTGGTGGCTGGGAACAGGCAAAGGGGGCTCCGAGCCTTGTGGGTCATAGGATATCTGTGCAACCGCTTTGCGGTTTGGAGAGTTATCTTAAGGAAGGCTCTTCCTCCCCAG	AAAGAACCAAGCAGCTCCTTTTCCAAGGGGCTCGGGCCTATAGAGATCACATATCGAGCGAAGATTGTTCCGTGAACCACCTGCAGGAGTCACTGAAGTCTGGTGTGGTAGGAGCCCCTCAACCTGCGAGGGGACAGATGTTGATTGGACCTGATGGCCGACTGACACGGTGCCAAGCTCAGGCCTCAGAAGGTG	GTGAGTGGCCGCCAGTGGGGCTGACCTGCTGTTACACCTAGGGAAGATGGTGGCAGTGTTCTGTTCAAGAGCCTTGACTACCTGGGCAAACAGGATCTACTTAGAGCAGTGGTTCTCAGCCTGTGGGTCACAACTCTTCGACAAATCTCT	CGCTCCAACTCAAAGTCCACGT	CCGCCTTCCCATCCACAGATC	144	339	85.473	78.11	-7.363
Apaf1	alternative 3-prime	CTTTCCTTGTCAGCATATATTCTGCATTGAGATATATACCATAGGATTTAAAATGGCTGTGTGTAATGTTCCATTTTATCTATAAATCCTAATTAACGAATAATAATAAAAAAATCCTGTTTTCCTTACATTTCTCGATTACCGTTGAAG	TTACACATCCGGCGCTCACACATCCTGTTGCTCGTCATGACAG		TGCTTTCTGGCAATCTAGTCTCA	TCAGGGTTTTCTCTCTCCTCGC	174	217	31.9588	24.3986	-7.5602
Eya3	single exon skipping	AAAATCAAAGACTTATGTAAATGTTAACATACTATTGAAATGGGACTCACTAGTTACTCCCTTCCTAAGTAAAGTAACAAGAACTGTGAGACTAACCTGCTAACGGCTCATCTCCTCTACTCTGCTTCCGTCCCTTCATGCTCTGTTCAG	TTTCTATGGCGTTATGCAAAGCCTACACGTTAGAGGAAG	GTAAGACACTGAAGCAGCACTTTAAACCTACAATGTCTGCTGTGTGGTTATTGTTAGAGAAACTCACTTTCTTATTTGCTTGTGCTCCTAGTGTAAATGTGTCAGGGCAACCATGTGAACACATGGACATGTCAGTGCTGTTGGAAAAGG	ACCTGCAATTCAGTCCCCTAAG	AGTCTGTTCTCTTGGTTCCTGC	117	156	17.5644	10	-7.5644
Mill2	single exon skipping	CCTGGCTGGCTAGCTAGAATTAATTTTCTCAATAGGAAATAGTGTGTGTGTGTGTGTGTGTGTGTGTGTGTGTGTGTGTGTGTTGCAACAGGTATGCAGGATATGCACAGGACAGAACAGCAAGGATCTTCCTCTACTCTCCTGAAACAG	GGTTTCTGGCTGACGTGGAGGTTCATGGTTCCAGCAGGCTGACCA	GTGAGTTTTCAGGACTGCCTGTCTCTGCTCCTCAAAGCTGTGGGAGGAGGGGTTACGGGAATGCACAGCCATGCTCTTCTTTTTTATGTGGGTGCTGGGGATTCGAACCCAGGACCTGTGTTTGCAGAGCAACATTCTTATTCACTAAGC	AGCCCAGAGAATTCAGACCAGC	GCCCTTAATCCAGCATCCCAAG	236	281	15.9722	8.38323	-7.58897
5430405H02Rik	alternative 3-prime	GAAAAACAGAGCTGTTTCACTCTAGCTTAACCACGACAATAGAAACACGTGTGCCTCTGGTTTTGTCATCTGTCTCTGCTGTGTCTAAATGACCGTCTGGTGCAAATAACCCACCACCTGTGGATATTTTCCTTCTGTCTTTTATAATAG	GGAAGACCAAACCAAGAATTAAACAACCACTCTAGTCTGAACTCAGCACCACTGCAGAGAATCTGCTGGTCCCTATACAACCATCCTGTGGGAAGTAGATTACCCACTTACCGAGCTCCACCCACCGTGTAAGGTGCTCTCTCCCCACACCTGTGCTTCTGGGCTACCTACTGCATTAACACAAACCACAGCAAAAGGAAAATAAAACAATTTAGCAAAAATCTAAACATTCAACTGGAGTCGGTTCTGTGACATCTGCTGGGCATTTCCTTTGTCCTTTGAATAG		CCTTCTGTGCGTTCTCTCCTAA	AAGCTGTGCCTCTTTTGGTCGA	181	467	17.3469	9.70464	-7.64226
Cdk2	single exon skipping	GAAATATTTTTATGGTCCTTTGGGTTGAAACTGGGGACTTGGAGACCATTAGCCTAGATATAGGTATACATATAGAATGTGAATTTATCCACCAGTACCTTACAATTGCCCATATTCCTCTCTCAATTCATCAAAAAAATATTTGTTAAG	CACCTAGTGTGTACCCAGCACCATGCTAAGTGCTGTGGGGAACACAGAAGAAATGGAAGACACAGTCTCTGCCCGCTGTGCTCCTATCTAGAAGTGGCTGCATCACAAGGAGGGGGGATGACCGCAGTGTCTGCCCCACACCCC	GTGAGTGGCTTGGGATCCCTTTGCTATGCGTCAGGGGCACCCCAGACAGTCACCCCCTCCCAGCCCCACCCAGCCTCGGGAATCTATGAAGCCACGGTTGGGGGAAGGAAGGAGGGGCGAGGAGACAGATAAGGGACTTCATTGTCTCAA	AGCACCTGAAATTCTTCTGGGC	GCCAAACCACCTCATCTGGG	176	320	44.9468	37.2881	-7.6587
Git2	single exon skipping	TGCAGAGTGGTTTCCAGCAGGCCACTTGCCTAATTAGGGATCATTGCCACAGCTGTCACCGAGCTGAGGGACATGTGTGAGCTGTGCAGTGGGAGGTGGGGACGTGTTTGTTTTATGTTTTCCCAAGCGTGTTTCTCTCTCCACTTCCAG	ATTGGGAGGAGTGCACTTGTGACCTCCTCTTCGTCTCTGCCCTCCTTCCCCTCCACACTTTCCTGGTCCAGGGACGAAAGCGCCCGAAGG	GTTAAGTACACTCTGACTGGTCTGCCCTGGAGGAGGGCCAGCACCCCTTGGCTTTGTGCCCCCGCCCCTTCCTAACTGCCCTCTGTCCTGCATGAAGCAGCTTTGCTCCTGGGTTCTCATAGCAGCAGGCACATGCAGCCGTGCACATCC	AAGCCACTCGTCCCTAAAGCG	TGCTGTTCTGCTTCTCCAGTCT	182	272	16.8478	9.0566	-7.7912
Trpm3	single exon skipping	GATATAGCCCTTGCCTTGTCTAGCCTGTGTTTCTCTCTGCTACACTGGTGTTTTTTTCTCCCCAGCTGAAGACTTGAATAAATAATTTGATTTTCTGTTATTGCCGGCGATTACCGCATCTTCTTATTTAACTTATGTCTTCTTTCCAAG	CGAGAGTATCCAGGTTTCGGTTGGATCTATTTTAAG	GTGAATTAATTAACCAGCATAATAATACATTCATGTTTCTTTTTTCAATATATTTTTACTCTAAAATAGTTACAG	CACTTGGTCAGGGATGTCAAAAAG	GCCAAAGAGATTGTGGTAGAGGG	156	192	67.5926	59.7315	-7.8611
Fip1l1	single exon skipping	TCACAGCTAGTGGTTAGGCCTGGAAACAGTGGTCCTAGTCGTAGGCACATGTCAGCGCATGGTAGAAAAGCATGCCAAGGAAAAATAAACAGAAGGGGTGGGTAGAGACAATAGGATGTAAGAAAAAACACAGAAAATTTATCTCACCAG	AAACAGCACCTCTTCTCAGTCTCAGACAAGTACTGCCTCCAGAAAAGCCAGTTCAAGCGTTGGGAAGTGGCAGGATCGATATGGGAGGGCCGAGTCACCTGATCTAAG	GTAAGGCTATTTCAAACCTTGGCTACTTCCTCATGTTTAGATCACTGGTATTATTTGTCTCTTAGTATATAATAAGGTAACAGGTTTTGAGACTATACCATACTTCCCCCCAGTGCTTTTTCAGAGTGCACTTTGAGGCATCTTGCAGAC	ACTTCTCCGCCATCATTGTTCA	TGCTGTTCTCATTTGCACGCC	130	238	29.9127	22.0114	-7.9013
Hipk2	alternative 3-prime	TCCTGCCCCTCTTTTTGCTTTTTTTGCTCTTTGGTTTGTTTAACTCTCCTTTAAATTCATTTGTTTGCTTTAGATTCGTGTCTCCCAACATACCGCCTCCCTCATTTTTTATTTTTGTTTATTTTTGTTTAATCCCCATCATTCCTTTAG	GCTCCCACCACCTCCAGTGCCACTCTTTCCTTAGCCAATCCCGAAGTCTCCATACTAAACTACCAATCTGCACTCTACCAG		GAACCAGAGCAAAACACCTTTCA	GGGGGACACACGATGAGAGC	216	297	19.962	12.0253	-7.9367
Fxr1	single exon skipping	GTATAATTCTTTGTCAGTATTGTATATGCTTTATCTTTGATGTTTAATTAAAAGTTTCTCTTTCCCTTCCTTAAATAAGGAAAGAAATTTTTTGTTTGTTTTTTGTTTATTTTTTGTCAGAATAGTTGATGGTAAACTTTGCAATTACAG	ATGATAGTGAAAAAAAACCCCAGCGACGCAATCGTAGCCGCAGGCGTCGTTTCAGGGGTCAGGCAGAAGATAGACAGCCAG	GTAACTTGAGTGGGCCTGTTGGTGTCAGGTCACAAGCATGAAAAAAATGTCATGTGTCTGCATTCTAAATACAGTTATATGTTCACATGTGTGTATACATTCAGAATTTGCATTGCATAATTTATTCAACTAATAATGCTGCTCAAGAAA	ACGGAGGACTGATGAAGATGCT	TGGGAGGTTTCTTTGTCTGCTC	139	220	15.7795	7.78626	-7.99324
Myom1	single exon skipping	AGTTGAAGTGTGCTCTCTGGTGCAAACTGTTAAACCAAGATTGGTTTTCGCTCTGCTTGCAGTCCTAAATGTCAATGTTTTGTTTTGCTCCAAAAGTGACGTGTACAGGGTCTGGCTCATGTCGTTTCTGTTGTTGTCTGGTGACTGTAG	GGGGAGGAGTGTCTCCAGATGTGTGGCCTCAACTGAGTGATACGCCTGGTGGACTAACAGACTCCAGGGGGGGCATGAATGGAGCCTCCCCACCAACCTCTCAGAAAGATGCTTTGCTCGGTAGCAACCCTAATAAGCCCTCACCACCCAGTAGCCCTTCCAGCCGGGGCCAGAAAGAAGTAAGTACAGTGAGTGAGTCAGTTCAGGAGCCGCTCAGCTCGCCGCCCCAGGAAGCAGCTCCCGAGGAGGAGCAAAGTCAATCCGAGCCCCCGAAAAAGAAGAAAGATCCAGTAG	GTGAGAACTACCAAGTCCAGCTCTCCATCCATCTGTCTCCATCACTGCCTTCACCTCTCATTGTCCGATCACACACCGCTTCCTCTGTGTTCATGCCCCATGCTGCTTCTGGATTTGATGTTTCTGTCAGTCATTCAACACGATTTGACC	CCGGGTCAGAGCAGTGAATGC	CTGCTTCCATCCAAGAACCATG	154	448	15.6069	7.3991	-8.2078
Phf8	single exon skipping	TGTACAGAAACCAGGGGTGTGCATATGTGGAGCACATATATAAGCCACTTCCTTGGCAGTACCATTAGTGCTGGGAACAGACCTCTGCTCTTAGCATAGAGAGAACACTTGAGTAAGCTCTAACCCCCTCGTGTACTAATACTCTTGTAG	GACATCTTCCAACAGAACGTTGGGAAGACGAGCAATATCTTTGGGCTGCAGAGGATCTTCCCAGCTGGCTCCATCCCCTTAACCAAGCCAGCCCATTCCACTTCAGTATCCATGTCCAAGCTGTCACTGCCCTCCAAAAATGGTTCAAAGAAGAAAGGCCTGAAGCCCAAGGATATCTTCAAGAAGGCAGAGCGAAAGGGCAAGCAGAGTTCAGCCTTGGGGCCTGCTGGCCAGTTGAGCTATAATCTCATGGACCCATACAGTCATCAGGCACTGAAGACAGGCCCTTCCCAGAAAGCAAAG	GTGGGTGCTGGCCCATGGGTTCAGCCCAACCCTTTCGGGACCCTTGAAAGAGCAGTATTTCAAAAAACCAGGCTATCCTGTTCCATCTCTTAGGGCCCCTGGTGTTTGGCTACCAGTTCCACTCATTTAACAGGCATTTATTGAGTCATT	AGATCCCAGAGACAGTGCGGA	GGTTCTCACTGCCATCAAGGTC	144	447	25.3188	16.1551	-9.1637
Tcf20	single exon skipping	GCCTCCTGTTTGTCATTCAGTACTGACTCTGCTTTTTATTTCCTTTTCCATGTGCCATTCCTGTCCTTTCGTCTACCCTTCCTGGTTCCCACACACTGTATTTCCTGTTCTGTCCCTTTTGTCTTGTCTCTTGGCTTTGGCCGGCATCAG	CCTCCCCTTCCATGCCCTCTCCCCCCCTTGCAGAACAAGACCGCAAAAGGCAGCCTCAGCACAGAGCAGTCCGAGCGGGGGTGAGGGGGGAAGTGTGCACGTGGGAATGGACAGCAAGCACAG	GTGAGTTGGGGCCTGCTGAGCTCCCACCACCTCCTCACCCAGCTCCGTGTGTATCTGGCCTCTGGCCTCCTAATGGCTCTAGGCTGCACCACCAGCTTTTAGTCATGTGGATTAATAAAGCAATAACAGAACAGCTTTTTATTTTGTTAT	AATTTCTCGGTGAGGTGCCC	AGAACATAGGAAGGAAGTGCTGG	177	300	79.5053	70.2265	-9.2788
Smek1	alternative 5-prime		GTAAGTAAGAAGTTAACAGAGCAAAAAATAACCAGCAAG	GTAAATATTATTTACACTAATAGTAAGTATTTATGCATAGGAGGCTATCGCTGGGGTTATGTATTTCTAAACTACTTTTGGGGAACAGGTAGTCATAATGCCAGATAGTGCATTCTTCCCCTTGGTTTCCTCTGCCTTAGTTTATAAATT	TGCAGGAGGCACAACAGAATGA	ACTAAAGTTCGAAGCAGGCCCA	127	166	20.1238	10.533	-9.5908
Ythdf3	single exon skipping	GTGGGCAACCAAAGAGTTCTAGCCATAGCTTTTATTGTTTTGCGTGCCTTTGGGGTCTCTCTGAGTGGAAGTGGGATTTTTTTTTTCATTTTAAATCTATGACTTCTGGGAGCAATAATAAGATAAATAATATATTTTATTTCTTTTCAG	AAATATAGGAGAGCAAAACAGTTGTTTCATTGT	GTAAGCATAATCTTGATTTTTTTCTCCCCTCTGAGTATAGCAATTGTACATTTCCTATCTTAAAGTACAAAATTTAAGTGGCTGAATTGATTCCATCATAAAAACTGCAATTTAATTCCTCTATTGTCAAACATTCCAGATTTGTTTAAA	TGGTTCGATTCATCAAAAAGATGCT	CTGCTTCCCCAAGAGAATATGGA	161	194	18.5484	8.54093	-10.0075
Arhgef10	single exon skipping	TCTTGCATGCCTTACTCACACATGTTTTACTTCAGGTCAAGCAGAGCAGGTGGTGGCCTCCAGCTAGAAGGCGCCACATCCTTCACGCAGGATAGCCTCTGGGGACCCACAGAGCCCATTCTGAAAAAAGCATATCTCTTTGTGCTACAG	CTCTCTCATGACCTAACCCGCTTTAAGGCGCACTGTGAGGAAAAGATGAGAGGCTTGGTGGCCAGTACGGTGGGAGCCATGGAGATTCAGCAGGCAAAGCAGAGGCAGGAGCGGAAG	GTAGTGTGGCTCCTCCTTACACTCTGCAGTGAGCACGTGGTCCATAGCAGACCGCAGGGTGCGTTGGACTGACGCCCCGCCCCGTGCATCCCAGCCAGAACAGTGGTTCTCAAAGCCTGGCCCAGGGCTCCCAGGCTACCTGAGCATTTC	GAAACAGCTCCCCAGAGTACGG	GGTTTTCTCCAGCCCATCTTTG	179	296	70.2564	60.0321	-10.2243
Tia1	single exon skipping	CAGTAATATTTTGATCGTTATCCTGATATGATTGAATGTGTTTGTGTTAATAAATTTAAGAACAAATCTAATCTTTGTCATCAG	GTAGTACCGTTGTCAGCACACAGCGTTCACAAG	GTAATTGTATCTTCTTAAACATAAAAATGAACTCTTGAAAGGGTATTCACTAACCACCTCAAGTTTTTTAATTTGATATTGGTTGGGGGGAGCGGGGCGGAAATATATAGTATTTTTATTTGTTTCTGGCAATATTTTTTCCTTCTTCCC	AGTGAATTGGGCAACAACCCCT	CAAATGGTGCAAACGCTGCT	125	158	49.2537	38.9299	-10.3238
Dnmt3b	multiple exon skipping	TTAACATCTGCACATGGTGCTCTTATAAACAGGCGAGACACACATACAGCTAAAAAATCTTTAAAAGCTAGATTCTCCCCTCTTCTGGCTTGGAGGTCTCTGGACCTCCCAGGCAGACGCTGGAGAGTAACGGGTTCTGGCTGTCCCCAG	GCCCGTGATGGCTTCAAAGAATGATAAGCTCGAGCTGCAGGACTGCCTGGAGTTCAGTAGGACAGCAAAGGTAAGATGTGGAGTGGACACGACACTGTGACCTTGGCTCTGTCCACGTGGTGCCTGCTCGTTCCCTCACAGACTCCCTCCCGGTGCTGGGCCTCCTTCCCTACAGACCTGTTCTGTCTCTCCTTCCAGTGCAGAGTAGGCGATGTTTCTGATTAATAAGGAATAGATGCCTCTGGACTCTGCAGTGGTTAACGTTGGATGCACAGGGGCTGTGCTGCAGATGCTCTGTGGAGTAGCGAATAGCGGTGGATGCTGCCGCAAAAGGCTATGTGCTGTGAAGTCACAGCCGCCCAGGAAGGCCTCCACGTGCCTGCTGCTCCTCCGTGTCTG…	GTGAGCTGCACTGGAAGCTGTGGGAGTGAAGGCAGGAAGGGGGAGATGGGGTGAGAGACAGGACGACAGAGACCTGTCGACACCGACTGTTCCTGTCTGAGAATTTGGTCAACCTGAGGAAAGCTAAGGGGACTGGTTTATCCCCCAGAG	AACCCAGTGATGATCGATGCCA	GGGCAAACAGGTGTCTGATGAC	196	385	15.2655	4.30464	-10.9609
Yeats2	single exon skipping	TCATATTCAGCCTATATATGCACAGACTTACACAGAATAAGTACCAATATTTTGTAGTGTTTGTTTATTACCTTTGTGTGTATACATAAACATTTATACATGCTAGTATTTCATAATAGTACTATTAATGTGTTTGTTATTGCTTCACAG	TGAAGAATTGAATTTCACCATGTCTGGAATCAAGCGAACAATCAAAGAAACTGACCCTGATTATGAGGATGTATCTGTGGCCCTTCCAAATAAGCGGCATAAAGCGATTGAGAGTTCAG	GTAGCCGTCGAGTTGCTTTTGAGACTTAACTTTGCTGACATTTGCCTGTGCATAAGGGTTTATAAAATCTACATGAATATCTACAATCATATATAAGCTGAAGGATATTTGAAGGGTTAGCCTAGTGCTCTGTGCAGTTCACCATGTGTC	ACCTTTCGCTCTTTCTCTCCGC	GACATCAATCTCATGTTCCTTATTCTTCA	164	283	83.6021	72.4466	-11.1555
Slain2	single exon skipping	ATTCCTGAGCTTCTAGAATTCTAATGTTCTGCCTCATGGTTTCTATTCCTTGGTAACTTTTAAATCTGTATTAAGTGTTTAGGTTTACAGAAGGTGTAGCCTTTATCTTGTACTTCCCAGCAAATATTACACTTCCTTGTTTCTCAACAG	CTTCTCAAAGGCTGAAAAGTTTGCCTCGTACTTCCCTCAAAGCCAAACAGTTGCTTCCAACTTCATCTACAAAAAGAG	GTAACTACGGCCTCTTGTTGACCTTAAACTTGAGCAAGTGGTGCAGATAGATCTCACGCCTCTGCATTTCTGAGTCAGTGATGCCTGGGGCACATTTCAAGTTGTGGTTTTTTTTTTTTCTTCATAAAATAATGCAAATTAATTCCCTGT	TCCAAACCTATCCCGAACATCG	TCTTGGCTACCAGAACCAGAGC	225	303	19.7026	8.33333	-11.3693
Calcr	single exon skipping	GAAATAATAGCTAGTTGCTATTCCCATGATGCTGAAGGTCAGTTGCTATAAAGTCAGTTAAGGAAACAGTCTAATGTTGTAATTGTGCCTGTAAAACCTTGCATATGACATTGCCAATATTTGATCATGTTTGTTCTGAAACATTGACAG	ATGCATATTTTTCATCATAACACACATATGTGGACAATGCAGTGGGAACTGTCACCACCCTTACCCCTGAGTGCACACGAGGGAAAGATGGACCCTCATGCCAGTGAAGTG	GTATGATGAGGATTGAACTTCAGAGACTCGTGACTTCTGTCTCCAGACACAACCAGCCTGGGACAAACCCACAAAGGGCGGGGTGTGGGTGGGGGGTTTGTTTTCTCGTAATTCATTCTCATCGGCTAGTTTGTGTAGGGGGTCCCATTA	CCTGGTTGAGGTTGTGCCC	ATAGATCCCCTCGCAGAGCA	127	238	68.3594	55.7491	-12.6103
Pvrl4	single exon skipping	GGATGAAGGATGCTTGTGTCGGACATGGAGCCATGGGTGGGGGGGAAAGGTGATCAGGGAGGAGACTGCTAGGGGAGAAGAGAGGTGAGGAGGCTGAGGGGAGGAGACTGAGCTCTTTTCTAACTCCTCCCCTATGTCTGGGCCCTGCAG	CCGGAGGAGAGTGTAGGGCTGAGAGCGGAGGGCCACCCTGATAGTCTCAAGGACAACAGTAGCTGCTCTGTGATG	GTGAGGCCCCCCCGGCCCCACCGGTGTCCCAACACTCTCCTCAGGCCCCTCTCCTGGCCCCAGATGTGGTGTGACAGCAGCCCCCACCCAGTCCCCCATCGCATCCCTGGCTCACATGCGAACCCCTCCCCCATTTCTGCTATGCCTTTG	TGAGGAGGAGCTGACTTTGACC	TCGGTCTGTGTCTCGATCTCTC	144	219	75.2187	62.406	-12.8127
Fam118b	single exon skipping	TTGCATTTGGCATGTGCCATCCTACTTTATTACAGTGAGAGTGATGTTTTAAGTATAAAGTATTCAAAATGTGTAATTCTGCAACTGAAACAAGTTAACAAAGCAATTTGAATTGGGTTTGTTTGTCTTTCAAATCTTCCACACCTACAG	CGTACCAGTAATGTTCGATCCACATTTTTCAAAGACTGTTTATATGAAGTATTTGATGACCTGGAATCAAAGATGGAAGATTCTGGAAAACAGCTCCTTCAGTCTGTTCTCCATCTGATGGAAAATGGAGCCCTAGTATTAACTACAAATTTTGATAATCTCCTAGAACTCTATGCAGCTGACCAGGGAAAACAGCTTGAATCCCTTGACCTTACTGATGAGAAAAAG	GTAAAATGTTAATCAGTAACTTCAGGGTAGTGGATTGTATCTTCCTCAGAAAAGCTGCCTTCTGGTCATTATGCTAGTATTTATGTAGCAGGGGTGTTTTTACTCTTCACATTGCTATGACCAGAATACCCAACAGGAACAACCAGAGGA	ACGAGGAAAGCAAAAAGTTTCAGA	AGCTGGGTGGAGGACAATGC	182	410	54.4554	41.3174	-13.138
Dach2	single exon skipping	TTTTATTGTGTGTAAACTATCTAAAATTTCTGCACAATTTAAGAGATATTTTGTGAAAATAATAAAGCCTTGAATAATTGGAATCTGACTAACTAAAATTCTCAATTAACCAGTTTTATTTATTTATTTTTTGCTACACTCTCCTTTTAG	AAGGAAGAGGCAAATGACAAGGAAACAAGCTGTTAACAG	GTATTTATGTATTTATTTTTTAAAAATCAACTCCCTGGGAATGTCTTGGAGCCTTTACAGATTCAGCCCAATTTCCATAATCTTGTTCTCTATATTATACTTGTGAAGACAGGAAAGGGAAGCCATTAAAAATCTCAGCATCAAGCCTGT	AGAGCAAGTTCGAATCCTCCGT	TGCAATACTCCCAAAGAACGCT	159	198	84	69.337	-14.663
Dcun1d2	single exon skipping	CCGTTGCCTTTCCTTGTGATGGTTTTGCGTTTGCGCTCCTCCCTACGTTCAGGAGAACCGCTTCCTGACGCAGTGTGCCCTGCCCACTGTGATATCTGAGAGCTGAGATCTGAACCTTAACCTGGTGGATGTTTTTCTCTTATGTATTAG	GAGCATCACAAAAGATCAATTCCAAGGGATACTTGGAACCTTCTCCTAGATTTTGGAAACATGATTGCAGATGATTTGTCTAACTACGATGAAGAAG	GTACTAGAAGTTGTAGGATTTCACAGGGTTACCAGAGATGCTCACACACCCTACGGATGCTACTTGACTAGCCCCAGAGTGCGGAGCAGACACTGACCCAGAAGGGCTGCCCACCCACAGGAGTTAAGAGCAGTGTACTGGCTTACTGCC	AAATGGCTGTTGCATATTGGAAGT	CATGAGTGGACGAGGAAGACTC	265	362	88.959	74.1214	-14.8376
Zbtb33	alternative 5-prime		GTGAGGAGTGGGCTGGGCACCGGGCCCGGGAGACGGAGCCCGCCTACGCCTTCCATGCCCTGGCCGCGCCTACGCTTGCGGCCGCCTCGCTTGAACCAGGAAGCAGCGGAGCCCGAGGCCTTGGCTCCTCTGCTCTTTCTTTGTGTGGGTCCCGGAGCTCTACCAAGAGAACCG	GTAAGGCGCGGCGTGGTCCCCTTCTCTGTCCAGTGCCAGAGGCACCCGGTACCCTTGCATAAGCCTTAGGGCGTGGGGGACGCCGCCAAGTACCCACTTGGCTTTCTCCCTCTCCATTCGTCCGCTTTGGGGGGCGGGGAAGGGGGCTCT	TAGGACTCTGACCCTGCCTCG	GCCACGCTGTTCATTCAAGGAG	139	313	17.8771	2.72109	-15.156
Ggta1	single exon skipping	AGAATTGAGAGTGTTTGGGTGCCCACTTCTGTTCCTCAGTGATGCTTGTGGGAATCCCCTGAGAACCCAAACGCTTAAGGAAAACCACTGCAGTGAAGCCTTTCTGAGAATTAAAAGTATATGACGTTTCTATTTCTTATTTGTCCTTAG	CCCAGAAGGCTCTTTCTTGTGGATATATCACACAAA	GTAAGTGTTCTGAATTCTGTGTATCTATTGGATGTCTGGATCACTTGATTTTTTTTTTTTAGCCCCTAAAGTTGATTTCCTCTCTTCAAGCCAGCCAATGTAGTGCTCGGGCCACAGTAAAGGGAGGAGAGAGGCCAGGACAGGGAGGAG	ATGAATGTCAAGGGAAAAGTAATCCTG	AACCACCAGTCCTTCTGCCATC	125	161	58.2317	40.9091	-17.3226
Mapk8ip3	alternative 5-prime		GTACGTGCACAGATGGGGGGCAAGCTCGTGCCTGCGGGGGACCACTGGCACCTGAGTGACCTCGGCCAGCTACAGTCCAGCTCCAGCTACCAG	GTTTTGTAGCCGTGTGTGTAGTGAAGGTCCCCAAACTACTGGTGTCCCATGTCCACACAGGGGACTCCGTCCAGTCTTTGCTATTTTCCCTGAGTTAGTCTACCATCCCCTGACATGAGACAGAAACAGAGCTGGGATGTCAGAATGCAC	GCGTCCCACCTCTCTGAATGTC	GGCTGTAGGCTCTCGTTGAGT	180	273	24.6407	7.31473	-17.326
Nab2	single exon skipping	GAGGCCTGGCTGGATGGGGACAGAGGAGCCTATGGGAATGACTGTCGGTTGAGGGTGGGTATTGTTGGCAGCAGCCCCTGACCTGACCAGTGCCCATGCCCACAG	CTGTGGGGTCGTGCCCAAGGCTGACGCCGCCCCCTGCTGACCTGCCCCTGGCATTGCCAGCGCATGGGCTATGGAGCCGCCACATCTTGCAGCAGACACTGATGGATGAGGGGCTGCGGCTCGCCCGCCTCGTCTCCCATGATCGTGTGGGCCGCCTCAGCCCCTGTGTGCCTGCGAAGCCGCCTCTCGCAG	GTGAGGCAGCCAGCAGTGCTGTCCCTAAACACCCCAGTTACTCAGGCCCCCATGTGGGTCCTCATTTTCTAGGACCAGAGGGAGGAAGAGGGATACAGCTGTCAGAACAGTAGGAGGAGCTCCAGCTAGCCAGACCTTGAACAGGGCAAG	AGTCCTATGCACCCCCATACCG	ACTTCCCCCACTTTCACTGCC	207	399	54.6713	34.8432	-19.8281
Cd6	single exon skipping	CCTTTAAAGAGTTTTAAGTTCAATGTCATTGCATTTTTGAAACAAAATTGGTCACTTGCTACTCTGTCCTTGTCCCTGCTACTGGGCCCTCAAACCTTATGCCCATCTTGGGGCTGTACCCTGGCCCCCAACCCTCTCTTCTCTTCCCAG	CTCCTATGCTGTTCATCCAGCCCCGGGTCCCTGCAGACTCGGACTCCAGTTCTGACTCCGACTATGAGCACTATGACTTCAGCTCCCAGCCACCTGTGGCCCTGACCACCTTCTACA	GTGAGTGCTGGGCTGGCCTCAGAGGTTTGGGACCTACATGTAGGAGGGCATCTGCTGGTGCCCACAGGGCTTTCACACGACTTCCTTGACGCTCCTCTGTATTGATTCTGAATGGTCCTAAAGTAAAACTTTCAATGTGCCCTTTGACCC	ACCACCAGCAACTGTCTACTGC	TGGCATCTGAAACCTGTTCTGC	137	254	69.7842	44.5993	-25.1849
Mettl8	alternative 3-prime	CTGCCTTTGCCTCTCAAATACTGGGATTAAAGGTGTGCACCACAACACTTGACTTACATATTTAACTATTAAAGGTATTTAGCTATCAAAATAGCAATCAATAGTAAATAGAACTCATAGTAAAATGAATTTTTTTCCTCTCTGTTTTAG	TTAAGTTTGAAAGTGACGCTAACAAATACTGGGATATATTTTACCAGACCCATAAGAATAAGTTTTTCAAGAATCGTAATTGGCTGTTGAGGGAATTTCCTGAAATCCTTCCTGTTAATCAAAACACTAAAGAGAAAGTGGGAGAATCATCCTGGGATCAAGTCGGAAGCAGCATCTCTAGGACACAAGGAACAGAAACCCATTGTCAAGAGAGTTTTGTCTCGCCAG		AGAGGAAAACTCAGCCACACGA	CAGGAAACGGCTCTGTCTTCCC	125	353	45.5115	18.1488	-27.3627
Coro6	single exon skipping	TGCCACTGACCTCGGAGAAGCTGAGTTCTTAGACTCCTTTTCCCCACCCCCACCCCCACCCCACACTCAGGTTGGCAAGGTTGCTCAGATTTCCATCTCCCGAAGGCAGGCAGCAAGGTGATGCTCCTCCCTTCTCCCCCTTCCTCCCAG	GAGAGGTTTGCAGCCCACGAGGGGATGAGACCCATGCGGGCTGTCTTCACGCGGCTGGGTCATATCTTCACCACGGGATTCACCCGCATGAGCCAGCGAGAGCTAGGCCTGTGGGACCCG	GTAACACAGTTGGAGGCTTGGGATGTGTGCCCCGGGGGCTGGCATCACGGGCGAGGGGCCAGACGCCCTGCACCCGCAGGGTATGCCCATTCCGACAGGGCTGAAGGTTGCTGCCACCTCACACCCAACACTGCCCAGTTTTGCTGCGTC	ACGTCATCCACAGCGTGTGTT	GTTGCTTGTGTCCATCTCCTGC	155	275	47.8774	19.0574	-28.82
Glrx2	alternative 5-prime		GTGGGGAGGCGGCTGGTGGCGAGCGGGAGGATCTTGGCGGGGCGGCGTGGCGCGGCTGGAGCTGCGGGCTCGGG	GTACGCGGCGGGGCGGGCCGGGCCTGCGGGGCTTGTGGATCCCTGCGGTAGTGTTAGTGTGGACCCAGCCGGCTTGGGGGACAAACAACAGACGTCCTAGTCTGAGCTTAACAAATACAGCATGTGGTTTTAACTCAGCGTAGACCTGGA	CGGGCTTCCATCGTCGTGGT	TGGATCTGGTTCACAGGAGTAGT	153	227	64.5367	4.28571	-60.251
