# Supplementary material for: The Tissue-Specific RNA Binding Protein T-STAR Controls Regional Splicing Patterns of Neurexin Pre-mRNAs in the Brain
Source: PLoS Genet. 2013 Apr 25;9(4):e1003474. doi: 10.1371/journal.pgen.1003474 (PMC3636136; doi:10.1371/journal.pgen.1003474)
Supplement: Dataset S2 — Accession numbers for sequences used to build the cladograms in Figure S1 and and to analyse the comparative genomics of the Neurexin genes in Figure 10. (XLSX) [file pgen.1003474.s002.xlsx]

## Sheet: NRXN
	NRXN1	NRXN2	NRXN3
Homo sapiens	EAX00182	EAW74277	EAW81312
Rattus rattus	AAA41704	AAA41706	AAA02854
Gallus gallus	CAC17606		ACF35429
Danio rerio	ABG25161	ABG25163	ABG25169
	ABG25165	ABG25167

## Sheet: KHDRBS
		KHDRBS
	KHDRBS1	KHDRBS2	KHDRBS3	QKI/HOW	SF1
Homo sapiens	AAH10132	AAH34043	NP_006549	ABC88600	AAH38446
Gallus gallus	NP_989561	XP_426201	XP_001231272	Q9YH18
Xenopus tropicalis	NP_001017045	NP_001072215	XP_002932263	NP_001093668	NP_001011340
Danio rerio	CAM12943	NP_001070758	EH997340	XP_003199734	AAI63938
Petromyzon marinus	GL476396 GL476488 GL478357				ENSPMAG00000008272
Ciona intestinalis				XP_002127447	FAA00134
Oikopleura dioica				CBY24061
Branchiostoma floridae	EEN65612			EEN67776
Strongylocentrotus purpuratus	XP_001185395			XP_001176589
Saccoglossus kowalevskii	XP_002731609			XP_002732429	XP_002736771
Drosophila melanogaster	AAC72376 AAB97002 AAB97004 CG4021			AAF55952	AAF55430
Aedes aegypti	EAT43195			EAT40981
Caenorhabditis elegans				NP_001021625 CAB03417	Y69A2AR_32
Nematostella vectensis				XP_001622397
Hydra magnipapillata	XP_002163769			XP_002155627	XP_002167761
Trichoplax adherens	XP_002113951			XP_002112445
Monosiga brevicollis					XM_001747177
Saccharomyces cerevisiae					NP_013217
